# Supplementary material for: Quantitative proteomic analysis of super soft kernel texture in soft white spring wheat
Source: PLoS One. 2023 Aug 31;18(8):e0289784. doi: 10.1371/journal.pone.0289784 (PMC10470886; doi:10.1371/journal.pone.0289784)
Supplement: S1 File — (XLSX) [file pone.0289784.s001.xlsx]

## Sheet: Table S1
Table S1. Log2 intensity of proteins in normal soft and super soft wheat kernels at different development stages.
Accession Number	Identified Proteins (Uniprot)	Molecular Weight	Line	Class	Stage (in day post anthesis: dpa)	log2 (Intensity)
A0A3B5Y545|A0A3B5Y545_WHEAT	Uncharacterized protein OS=Triticum aestivum OX=4565 PE=4 SV=1	23 kDa	4.05	Normal soft	7 dpa	0
A0A3B6C8P0|A0A3B6C8P0_WHEAT (+1)	Uncharacterized protein OS=Triticum aestivum OX=4565 PE=4 SV=1	73 kDa	4.05	Normal soft	7 dpa	0
A0A3B6LGK8|A0A3B6LGK8_WHEAT	Protoporphyrinogen oxidase OS=Triticum aestivum OX=4565 PE=3 SV=1	56 kDa	4.05	Normal soft	7 dpa	0
A0A3B6ITZ1|A0A3B6ITZ1_WHEAT	Fe2OG dioxygese domain-containing protein OS=Triticum aestivum OX=4565 PE=3 SV=1	34 kDa	4.05	Normal soft	7 dpa	0
A0A3B6FPL0|A0A3B6FPL0_WHEAT	Malic enzyme OS=Triticum aestivum OX=4565 PE=3 SV=1	68 kDa	4.05	Normal soft	7 dpa	10.42
A0A3B6MYA2|A0A3B6MYA2_WHEAT	Uncharacterized protein OS=Triticum aestivum OX=4565 PE=3 SV=1	79 kDa	4.05	Normal soft	7 dpa	11.78
A0A3B6HRQ3|A0A3B6HRQ3_WHEAT (+1)	Matrin-type domain-containing protein OS=Triticum aestivum OX=4565 PE=4 SV=1	36 kDa	4.05	Normal soft	7 dpa	0
A0A3B6C8D5|A0A3B6C8D5_WHEAT	Peroxidase OS=Triticum aestivum OX=4565 PE=3 SV=1	36 kDa	4.05	Normal soft	7 dpa	0
A0A3B6KKL7|A0A3B6KKL7_WHEAT (+2)	Serine/threonine-protein phosphatase OS=Triticum aestivum OX=4565 PE=3 SV=1	35 kDa	4.05	Normal soft	7 dpa	0
REVERSE_A0A3B5YVQ1-DECOY|REVERSE_A0A3B5YVQ1-DECOY_WHEAT	Protein kise domain-containing protein OS=Triticum aestivum OX=4565 PE=4 SV=1	119 kDa	4.05	Normal soft	7 dpa	0
A0A3B6UBD3|A0A3B6UBD3_WHEAT	Uncharacterized protein OS=Triticum aestivum OX=4565 PE=3 SV=1	57 kDa	4.05	Normal soft	7 dpa	0
A0A3B6KLN3|A0A3B6KLN3_WHEAT (+3)	Lactamase_B domain-containing protein OS=Triticum aestivum OX=4565 PE=3 SV=1	37 kDa	4.05	Normal soft	7 dpa	NA
A0A3B6I3R8|A0A3B6I3R8_WHEAT (+2)	Uncharacterized protein OS=Triticum aestivum OX=4565 PE=3 SV=1	48 kDa	4.05	Normal soft	7 dpa	NA
A0A3B6HSB4|A0A3B6HSB4_WHEAT	Uncharacterized protein OS=Triticum aestivum OX=4565 PE=3 SV=1	63 kDa	4.05	Normal soft	7 dpa	0
A0A3B6R7M0|A0A3B6R7M0_WHEAT	Uncharacterized protein OS=Triticum aestivum OX=4565 PE=4 SV=1	57 kDa	4.05	Normal soft	7 dpa	0
A0A3B6LT56|A0A3B6LT56_WHEAT	Lipoxygese OS=Triticum aestivum OX=4565 PE=3 SV=1	97 kDa	4.05	Normal soft	7 dpa	0
A0A3B6AX97|A0A3B6AX97_WHEAT (+1)	Flavodoxin-like domain-containing protein OS=Triticum aestivum OX=4565 PE=4 SV=1	21 kDa	4.05	Normal soft	7 dpa	14.98
A0A3B6K9E5|A0A3B6K9E5_WHEAT (+2)	Uncharacterized protein OS=Triticum aestivum OX=4565 PE=4 SV=1	43 kDa	4.05	Normal soft	7 dpa	0
Q75RZ0|Q75RZ0_WHEAT	Putative 1,4-beta-xylase OS=Triticum aestivum OX=4565 PE=2 SV=1	63 kDa	4.05	Normal soft	7 dpa	15.31
A0A3B6NVQ1|A0A3B6NVQ1_WHEAT (+2)	D helicase OS=Triticum aestivum OX=4565 PE=3 SV=1	81 kDa	4.05	Normal soft	7 dpa	0
REVERSE_A0A3B6TWU6-DECOY|REVERSE_A0A3B6TWU6-DECOY_WHEAT	Glycosyltransferase OS=Triticum aestivum OX=4565 PE=3 SV=1	50 kDa	4.05	Normal soft	7 dpa	0
A0A3B6NWU2|A0A3B6NWU2_WHEAT (+3)	Uncharacterized protein OS=Triticum aestivum OX=4565 PE=3 SV=1	67 kDa	4.05	Normal soft	7 dpa	0
A0A3B6HQ09|A0A3B6HQ09_WHEAT (+2)	Ribosomal_S10 domain-containing protein OS=Triticum aestivum OX=4565 PE=3 SV=1	20 kDa	4.05	Normal soft	7 dpa	15.48
A0A3B6KEA9|A0A3B6KEA9_WHEAT	Metalloenzyme domain-containing protein OS=Triticum aestivum OX=4565 PE=4 SV=1	53 kDa	4.05	Normal soft	7 dpa	0
A0A3B6LM27|A0A3B6LM27_WHEAT	Uncharacterized protein OS=Triticum aestivum OX=4565 PE=3 SV=1	39 kDa	4.05	Normal soft	7 dpa	15.76
T1VYS7|T1VYS7_WHEAT	Dehydrin WZY1-2 OS=Triticum aestivum OX=4565 PE=2 SV=1	28 kDa	4.05	Normal soft	7 dpa	0
A0A3B6RT20|A0A3B6RT20_WHEAT (+1)	FKS1_dom1 domain-containing protein OS=Triticum aestivum OX=4565 PE=4 SV=1	226 kDa	4.05	Normal soft	7 dpa	NA
A0A3B6JJW4|A0A3B6JJW4_WHEAT (+1)	SHSP domain-containing protein OS=Triticum aestivum OX=4565 PE=3 SV=1	18 kDa	4.05	Normal soft	7 dpa	0
A0A3B6MRM0|A0A3B6MRM0_WHEAT	Uncharacterized protein OS=Triticum aestivum OX=4565 PE=3 SV=1	82 kDa	4.05	Normal soft	7 dpa	15.22
A0A3B6NLF4|A0A3B6NLF4_WHEAT (+1)	Uncharacterized protein OS=Triticum aestivum OX=4565 PE=4 SV=1	441 kDa	4.05	Normal soft	7 dpa	0
A0A3B6RN97|A0A3B6RN97_WHEAT	SEC7 domain-containing protein OS=Triticum aestivum OX=4565 PE=4 SV=1	186 kDa	4.05	Normal soft	7 dpa	NA
A0A3B5Y0K8|A0A3B5Y0K8_WHEAT (+1)	Uncharacterized protein OS=Triticum aestivum OX=4565 PE=3 SV=1	69 kDa	4.05	Normal soft	7 dpa	0
A0A3B6MWD0|A0A3B6MWD0_WHEAT (+1)	Uncharacterized protein OS=Triticum aestivum OX=4565 PE=4 SV=1	40 kDa	4.05	Normal soft	7 dpa	0
A0A3B5XWE7|A0A3B5XWE7_WHEAT (+1)	DUF1421 domain-containing protein OS=Triticum aestivum OX=4565 PE=4 SV=1	61 kDa	4.05	Normal soft	7 dpa	0
A0A3B5Z4W7|A0A3B5Z4W7_WHEAT (+1)	PDZ domain-containing protein OS=Triticum aestivum OX=4565 PE=4 SV=1	44 kDa	4.05	Normal soft	7 dpa	0
A0A3B6AWV4|A0A3B6AWV4_WHEAT	Uncharacterized protein OS=Triticum aestivum OX=4565 PE=3 SV=1	32 kDa	4.05	Normal soft	7 dpa	16.02
A0A3B5Z6U0|A0A3B5Z6U0_WHEAT	Uncharacterized protein OS=Triticum aestivum OX=4565 PE=4 SV=1	23 kDa	4.05	Normal soft	7 dpa	0
HBA_HUMAN	sp|HBA_HUMAN|	15 kDa	4.05	Normal soft	7 dpa	17.62
A0A3B6PUM0|A0A3B6PUM0_WHEAT (+1)	W2 domain-containing protein OS=Triticum aestivum OX=4565 PE=4 SV=1	81 kDa	4.05	Normal soft	7 dpa	0
A0A3B6KHL7|A0A3B6KHL7_WHEAT	Uncharacterized protein OS=Triticum aestivum OX=4565 PE=4 SV=1	24 kDa	4.05	Normal soft	7 dpa	0
A0A3B6ERD4|A0A3B6ERD4_WHEAT (+1)	Histone H2A OS=Triticum aestivum OX=4565 PE=3 SV=1	20 kDa	4.05	Normal soft	7 dpa	0
A0A3B6T8G6|A0A3B6T8G6_WHEAT (+1)	RRM domain-containing protein OS=Triticum aestivum OX=4565 PE=4 SV=1	28 kDa	4.05	Normal soft	7 dpa	0
A0A0R6UPC9|A0A0R6UPC9_WHEAT (+2)	CslF6 OS=Triticum aestivum OX=4565 PE=2 SV=1	105 kDa	4.05	Normal soft	7 dpa	NA
A0A3B6NXL4|A0A3B6NXL4_WHEAT	Peptidase_M3 domain-containing protein OS=Triticum aestivum OX=4565 PE=3 SV=1	85 kDa	4.05	Normal soft	7 dpa	0
A0A3B6CGK8|A0A3B6CGK8_WHEAT (+1)	Amidohydro-rel domain-containing protein OS=Triticum aestivum OX=4565 PE=4 SV=1	55 kDa	4.05	Normal soft	7 dpa	0
REVERSE_A0A3B6IM74-DECOY|REVERSE_A0A3B6IM74-DECOY_WHEAT	Uncharacterized protein OS=Triticum aestivum OX=4565 PE=4 SV=1	26 kDa	4.05	Normal soft	7 dpa	0
A0A3B6KPF8|A0A3B6KPF8_WHEAT (+2)	TPR_REGION domain-containing protein OS=Triticum aestivum OX=4565 PE=4 SV=1	41 kDa	4.05	Normal soft	7 dpa	0
Q9AXK6|Q9AXK6_WHEAT	Sucrose-6F-phosphate phosphohydrolase SPP1 OS=Triticum aestivum OX=4565 PE=2 SV=1	47 kDa	4.05	Normal soft	7 dpa	0
A0A3B6QGV3|A0A3B6QGV3_WHEAT	Lipase_3 domain-containing protein OS=Triticum aestivum OX=4565 PE=4 SV=1	113 kDa	4.05	Normal soft	7 dpa	17.26
A0A3B6RBQ5|A0A3B6RBQ5_WHEAT (+2)	Uncharacterized protein OS=Triticum aestivum OX=4565 PE=4 SV=1	27 kDa	4.05	Normal soft	7 dpa	17.94
A0A3B6TY51|A0A3B6TY51_WHEAT	Uncharacterized protein OS=Triticum aestivum OX=4565 PE=4 SV=1	147 kDa	4.05	Normal soft	7 dpa	0
REVERSE_A0A3B6SE61-DECOY|REVERSE_A0A3B6SE61-DECOY_WHEAT	Uncharacterized protein OS=Triticum aestivum OX=4565 PE=4 SV=1	44 kDa	4.05	Normal soft	7 dpa	0
A0A2X0U098|A0A2X0U098_WHEAT (+1)	Uncharacterized protein OS=Triticum aestivum OX=4565 GN=CAMPLR22A2D_LOCUS4498 PE=4 SV=1	11 kDa	4.05	Normal soft	7 dpa	0
A0A3B6LW30|A0A3B6LW30_WHEAT (+2)	Mg-protoporphyrin IX chelatase OS=Triticum aestivum OX=4565 PE=3 SV=1	79 kDa	4.05	Normal soft	7 dpa	0
A0A3B6AWD0|A0A3B6AWD0_WHEAT (+2)	Exo84_C domain-containing protein OS=Triticum aestivum OX=4565 PE=4 SV=1	88 kDa	4.05	Normal soft	7 dpa	NA
A0A3B6EHI5|A0A3B6EHI5_WHEAT	Uncharacterized protein OS=Triticum aestivum OX=4565 PE=4 SV=1	24 kDa	4.05	Normal soft	7 dpa	0
W5EX16|W5EX16_WHEAT	Uncharacterized protein OS=Triticum aestivum OX=4565 PE=4 SV=1	14 kDa	4.05	Normal soft	7 dpa	0
A0A3B5XUE5|A0A3B5XUE5_WHEAT (+4)	WD_REPEATS_REGION domain-containing protein OS=Triticum aestivum OX=4565 PE=3 SV=1	33 kDa	4.05	Normal soft	7 dpa	0
REVERSE_A0A077RYD0-DECOY|REVERSE_A0A077RYD0-DECOY_WHEAT	Uncharacterized protein OS=Triticum aestivum OX=4565 GN=TRAES_3BF093600150CFD_c1 PE=4 SV=1	53 kDa	4.05	Normal soft	7 dpa	0
A0A3B6JNP9|A0A3B6JNP9_WHEAT	tR-synt_1e domain-containing protein OS=Triticum aestivum OX=4565 PE=3 SV=1	64 kDa	4.05	Normal soft	7 dpa	0
A0A3B6MRM1|A0A3B6MRM1_WHEAT (+1)	PKS_ER domain-containing protein OS=Triticum aestivum OX=4565 PE=3 SV=1	41 kDa	4.05	Normal soft	7 dpa	0
A0A3B6KNQ8|A0A3B6KNQ8_WHEAT	GH10 domain-containing protein OS=Triticum aestivum OX=4565 PE=4 SV=1	61 kDa	4.05	Normal soft	7 dpa	0
A0A3B5XY71|A0A3B5XY71_WHEAT (+2)	RING-type domain-containing protein OS=Triticum aestivum OX=4565 PE=4 SV=1	40 kDa	4.05	Normal soft	7 dpa	0
A0A3B6KRE7|A0A3B6KRE7_WHEAT (+1)	Lysine--tR ligase OS=Triticum aestivum OX=4565 PE=3 SV=1	72 kDa	4.05	Normal soft	7 dpa	0
A0A3B6RMD6|A0A3B6RMD6_WHEAT (+2)	Uncharacterized protein OS=Triticum aestivum OX=4565 PE=4 SV=1	46 kDa	4.05	Normal soft	7 dpa	0
A0A3B6CG48|A0A3B6CG48_WHEAT	zinc_ribbon_10 domain-containing protein OS=Triticum aestivum OX=4565 PE=4 SV=1	43 kDa	4.05	Normal soft	7 dpa	0
A0A3B6AZK5|A0A3B6AZK5_WHEAT (+1)	Uncharacterized protein OS=Triticum aestivum OX=4565 PE=4 SV=1	73 kDa	4.05	Normal soft	7 dpa	0
A0A3B6B5H2|A0A3B6B5H2_WHEAT	Non-specific lipid-transfer protein OS=Triticum aestivum OX=4565 PE=3 SV=1	11 kDa	4.05	Normal soft	7 dpa	15.31
A0A3B6HZD9|A0A3B6HZD9_WHEAT	VOC domain-containing protein OS=Triticum aestivum OX=4565 PE=4 SV=1	15 kDa	4.05	Normal soft	7 dpa	0
A0A3B6EN13|A0A3B6EN13_WHEAT (+2)	Pyr_redox_2 domain-containing protein OS=Triticum aestivum OX=4565 PE=4 SV=1	54 kDa	4.05	Normal soft	7 dpa	0
A0A3B6LLN5|A0A3B6LLN5_WHEAT	X8 domain-containing protein OS=Triticum aestivum OX=4565 PE=3 SV=1	51 kDa	4.05	Normal soft	7 dpa	0
A0A3B6CGF2|A0A3B6CGF2_WHEAT (+3)	Uncharacterized protein OS=Triticum aestivum OX=4565 PE=4 SV=1	77 kDa	4.05	Normal soft	7 dpa	NA
A0A3B6CE86|A0A3B6CE86_WHEAT	Uncharacterized protein OS=Triticum aestivum OX=4565 PE=4 SV=1	48 kDa	4.05	Normal soft	7 dpa	0
A0A3B6NNX5|A0A3B6NNX5_WHEAT (+2)	Uncharacterized protein OS=Triticum aestivum OX=4565 PE=4 SV=1	59 kDa	4.05	Normal soft	7 dpa	0
A0A3B6B8T9|A0A3B6B8T9_WHEAT	Cysteine proteise inhibitor OS=Triticum aestivum OX=4565 PE=4 SV=1	14 kDa	4.05	Normal soft	7 dpa	NA
A0A3B5ZXZ8|A0A3B5ZXZ8_WHEAT	NmrA domain-containing protein OS=Triticum aestivum OX=4565 PE=4 SV=1	33 kDa	4.05	Normal soft	7 dpa	15.06
A0A3B6ELS5|A0A3B6ELS5_WHEAT	Uncharacterized protein OS=Triticum aestivum OX=4565 PE=4 SV=1	76 kDa	4.05	Normal soft	7 dpa	0
A0A3B6GWZ7|A0A3B6GWZ7_WHEAT	Uncharacterized protein OS=Triticum aestivum OX=4565 PE=4 SV=1	81 kDa	4.05	Normal soft	7 dpa	NA
A0A3B6NS49|A0A3B6NS49_WHEAT	Uncharacterized protein OS=Triticum aestivum OX=4565 PE=4 SV=1	65 kDa	4.05	Normal soft	7 dpa	NA
A0A077RHE0|A0A077RHE0_WHEAT (+4)	Expansin OS=Triticum aestivum OX=4565 GN=TRAES_3BF025100040CFD_c1 PE=3 SV=1	26 kDa	4.05	Normal soft	7 dpa	NA
A0A3B5YSD3|A0A3B5YSD3_WHEAT (+3)	Uncharacterized protein OS=Triticum aestivum OX=4565 PE=4 SV=1	210 kDa	4.05	Normal soft	7 dpa	14.04
A0A3B6TS62|A0A3B6TS62_WHEAT	D (cytosine-5)-methyltransferase OS=Triticum aestivum OX=4565 PE=3 SV=1	172 kDa	4.05	Normal soft	7 dpa	14.94
A0A3B6EIF4|A0A3B6EIF4_WHEAT (+1)	Uncharacterized protein OS=Triticum aestivum OX=4565 PE=4 SV=1	142 kDa	4.05	Normal soft	7 dpa	NA
A0A3B6AQ43|A0A3B6AQ43_WHEAT (+1)	Uncharacterized protein OS=Triticum aestivum OX=4565 PE=4 SV=1	44 kDa	4.05	Normal soft	7 dpa	0
A0A3B6RDC1|A0A3B6RDC1_WHEAT (+1)	PPDK_N domain-containing protein OS=Triticum aestivum OX=4565 PE=4 SV=1	149 kDa	4.05	Normal soft	7 dpa	0
A0A3B6AZE8|A0A3B6AZE8_WHEAT (+2)	Uncharacterized protein OS=Triticum aestivum OX=4565 PE=3 SV=1	35 kDa	4.05	Normal soft	7 dpa	0
D8L9B5|D8L9B5_WHEAT	Putative PDI-like protein OS=Triticum aestivum OX=4565 GN=pdil5-1 PE=2 SV=1	47 kDa	4.05	Normal soft	7 dpa	0
A0A3B6GUN5|A0A3B6GUN5_WHEAT	Uncharacterized protein OS=Triticum aestivum OX=4565 PE=3 SV=1	231 kDa	4.05	Normal soft	7 dpa	0
A0A3B6S7V5|A0A3B6S7V5_WHEAT	Uncharacterized protein OS=Triticum aestivum OX=4565 PE=4 SV=1	95 kDa	4.05	Normal soft	7 dpa	0
A0A3B6EF07|A0A3B6EF07_WHEAT (+2)	Lipase_GDSL domain-containing protein OS=Triticum aestivum OX=4565 PE=4 SV=1	40 kDa	4.05	Normal soft	7 dpa	16.04
A0A3B6AW16|A0A3B6AW16_WHEAT (+1)	Elongator complex protein 1 OS=Triticum aestivum OX=4565 PE=3 SV=1	147 kDa	4.05	Normal soft	7 dpa	NA
A0A3B6KB83|A0A3B6KB83_WHEAT	Uncharacterized protein OS=Triticum aestivum OX=4565 PE=4 SV=1	179 kDa	4.05	Normal soft	7 dpa	NA
A0A3B6KCA7|A0A3B6KCA7_WHEAT (+2)	Uncharacterized protein OS=Triticum aestivum OX=4565 PE=4 SV=1	58 kDa	4.05	Normal soft	7 dpa	NA
A0A3B6FQH1|A0A3B6FQH1_WHEAT	Uncharacterized protein OS=Triticum aestivum OX=4565 PE=4 SV=1	33 kDa	4.05	Normal soft	7 dpa	15.04
A0A3B6EQ14|A0A3B6EQ14_WHEAT	Uncharacterized protein OS=Triticum aestivum OX=4565 PE=4 SV=1	35 kDa	4.05	Normal soft	7 dpa	NA
A0A3B6NQD8|A0A3B6NQD8_WHEAT	PseudoU_synth_1 domain-containing protein OS=Triticum aestivum OX=4565 PE=4 SV=1	63 kDa	4.05	Normal soft	7 dpa	NA
A0A1D5UPS6|A0A1D5UPS6_WHEAT (+1)	XendoU domain-containing protein OS=Triticum aestivum OX=4565 GN=CAMPLR22A2D_LOCUS3887 PE=4 SV=1	55 kDa	4.05	Normal soft	7 dpa	NA
A0A3B6MTS5|A0A3B6MTS5_WHEAT	Uncharacterized protein OS=Triticum aestivum OX=4565 PE=4 SV=1	15 kDa	4.05	Normal soft	7 dpa	11.44
A0A1D5SSY7|A0A1D5SSY7_WHEAT (+1)	Nicotiamine aminotransferase 1 OS=Triticum aestivum OX=4565 GN=AT1-D PE=3 SV=1	53 kDa	4.05	Normal soft	7 dpa	0
A0A077RSR7|A0A077RSR7_WHEAT (+2)	PMEI domain-containing protein OS=Triticum aestivum OX=4565 GN=TRAES_3BF060600120CFD_c1 PE=4 SV=1	19 kDa	4.05	Normal soft	7 dpa	15.88
A0A3B6HY24|A0A3B6HY24_WHEAT (+1)	Uncharacterized protein OS=Triticum aestivum OX=4565 PE=4 SV=1	50 kDa	4.05	Normal soft	7 dpa	0
A0A3B6TGD2|A0A3B6TGD2_WHEAT	Annexin OS=Triticum aestivum OX=4565 PE=3 SV=1	35 kDa	4.05	Normal soft	7 dpa	NA
A0A3B6GYZ7|A0A3B6GYZ7_WHEAT (+1)	SUEL-type lectin domain-containing protein OS=Triticum aestivum OX=4565 PE=3 SV=1	94 kDa	4.05	Normal soft	7 dpa	15.7
A0A3B6HTX4|A0A3B6HTX4_WHEAT (+2)	Uncharacterized protein OS=Triticum aestivum OX=4565 PE=3 SV=1	35 kDa	4.05	Normal soft	7 dpa	15.01
A0A3B6KE88|A0A3B6KE88_WHEAT (+2)	Peptidylprolyl isomerase OS=Triticum aestivum OX=4565 PE=4 SV=1	42 kDa	4.05	Normal soft	7 dpa	15.63
A0A3B6FUE2|A0A3B6FUE2_WHEAT (+1)	PMR5N domain-containing protein OS=Triticum aestivum OX=4565 PE=4 SV=1	56 kDa	4.05	Normal soft	7 dpa	16.06
A0A3B5YVW2|A0A3B5YVW2_WHEAT	Uncharacterized protein OS=Triticum aestivum OX=4565 PE=4 SV=1	113 kDa	4.05	Normal soft	7 dpa	0
A0A3B6QDX1|A0A3B6QDX1_WHEAT	Delta-aminolevulinic acid dehydratase OS=Triticum aestivum OX=4565 PE=3 SV=1	50 kDa	4.05	Normal soft	7 dpa	15.91
A0A3B6NKF2|A0A3B6NKF2_WHEAT	BHLH domain-containing protein OS=Triticum aestivum OX=4565 PE=4 SV=1	32 kDa	4.05	Normal soft	7 dpa	0
A0A3B5XZ93|A0A3B5XZ93_WHEAT	TFCD_C domain-containing protein OS=Triticum aestivum OX=4565 PE=4 SV=1	139 kDa	4.05	Normal soft	7 dpa	15.54
A0A3B5Y6U5|A0A3B5Y6U5_WHEAT	Uncharacterized protein OS=Triticum aestivum OX=4565 PE=3 SV=1	82 kDa	4.05	Normal soft	7 dpa	16.09
A0A3B6NU97|A0A3B6NU97_WHEAT (+1)	TPR_REGION domain-containing protein OS=Triticum aestivum OX=4565 PE=4 SV=1	122 kDa	4.05	Normal soft	7 dpa	NA
A0A3B6C5S2|A0A3B6C5S2_WHEAT	Uncharacterized protein OS=Triticum aestivum OX=4565 PE=4 SV=1	48 kDa	4.05	Normal soft	7 dpa	0
A0A3B6H6J2|A0A3B6H6J2_WHEAT	Uncharacterized protein OS=Triticum aestivum OX=4565 PE=4 SV=1	55 kDa	4.05	Normal soft	7 dpa	0
A0A3B5Y2M8|A0A3B5Y2M8_WHEAT (+3)	Uncharacterized protein OS=Triticum aestivum OX=4565 PE=4 SV=1	23 kDa	4.05	Normal soft	7 dpa	15.6
A0A3B6RGW5|A0A3B6RGW5_WHEAT	Aconitate hydratase OS=Triticum aestivum OX=4565 PE=3 SV=1	100 kDa	4.05	Normal soft	7 dpa	0
A0A3B6HVJ4|A0A3B6HVJ4_WHEAT	Uncharacterized protein OS=Triticum aestivum OX=4565 PE=4 SV=1	65 kDa	4.05	Normal soft	7 dpa	14.67
A0A3B6N3N3|A0A3B6N3N3_WHEAT	Uncharacterized protein OS=Triticum aestivum OX=4565 PE=4 SV=1	137 kDa	4.05	Normal soft	7 dpa	16.38
A0A3B6RDS5|A0A3B6RDS5_WHEAT (+1)	Isochorismatase domain-containing protein OS=Triticum aestivum OX=4565 PE=4 SV=1	27 kDa	4.05	Normal soft	7 dpa	15.14
A0A3B5ZYK6|A0A3B5ZYK6_WHEAT	Uncharacterized protein OS=Triticum aestivum OX=4565 PE=4 SV=1	45 kDa	4.05	Normal soft	7 dpa	13.86
REVERSE_A0A3B6C2A1-DECOY|REVERSE_A0A3B6C2A1-DECOY_WHEAT	SAP domain-containing protein OS=Triticum aestivum OX=4565 PE=4 SV=1	91 kDa	4.05	Normal soft	7 dpa	NA
A0A3B6FG24|A0A3B6FG24_WHEAT (+1)	Uncharacterized protein OS=Triticum aestivum OX=4565 PE=4 SV=1	12 kDa	4.05	Normal soft	7 dpa	15.84
A0A3B6QKG3|A0A3B6QKG3_WHEAT	M16C_associated domain-containing protein OS=Triticum aestivum OX=4565 PE=4 SV=1	121 kDa	4.05	Normal soft	7 dpa	12.4
A0A3B6EDF7|A0A3B6EDF7_WHEAT (+1)	Uncharacterized protein OS=Triticum aestivum OX=4565 PE=4 SV=1	51 kDa	4.05	Normal soft	7 dpa	0
A0A3B6NQP5|A0A3B6NQP5_WHEAT (+1)	Uncharacterized protein OS=Triticum aestivum OX=4565 PE=4 SV=1	189 kDa	4.05	Normal soft	7 dpa	16.62
A0A3B6LGK2|A0A3B6LGK2_WHEAT (+1)	PRK domain-containing protein OS=Triticum aestivum OX=4565 PE=4 SV=1	37 kDa	4.05	Normal soft	7 dpa	0
A0A3B6SF22|A0A3B6SF22_WHEAT	AB hydrolase-1 domain-containing protein OS=Triticum aestivum OX=4565 PE=4 SV=1	36 kDa	4.05	Normal soft	7 dpa	14.55
A0A3B6EIW9|A0A3B6EIW9_WHEAT (+1)	Uncharacterized protein OS=Triticum aestivum OX=4565 PE=4 SV=1	20 kDa	4.05	Normal soft	7 dpa	16.28
A0A3B6NJ53|A0A3B6NJ53_WHEAT (+2)	Cellulose synthase OS=Triticum aestivum OX=4565 PE=3 SV=1	120 kDa	4.05	Normal soft	7 dpa	17.43
A0A3B6LRN5|A0A3B6LRN5_WHEAT (+2)	Uncharacterized protein OS=Triticum aestivum OX=4565 PE=4 SV=1	31 kDa	4.05	Normal soft	7 dpa	NA
A0A3B6LTW1|A0A3B6LTW1_WHEAT (+1)	Abhydrolase_3 domain-containing protein OS=Triticum aestivum OX=4565 PE=4 SV=1	36 kDa	4.05	Normal soft	7 dpa	13.64
A0A3B6TLV3|A0A3B6TLV3_WHEAT	Fe2OG dioxygese domain-containing protein OS=Triticum aestivum OX=4565 PE=3 SV=1	40 kDa	4.05	Normal soft	7 dpa	0
A0A3B6CGJ9|A0A3B6CGJ9_WHEAT (+2)	Fe2OG dioxygese domain-containing protein OS=Triticum aestivum OX=4565 PE=3 SV=1	42 kDa	4.05	Normal soft	7 dpa	0
A0A3B6TKP9|A0A3B6TKP9_WHEAT	Uncharacterized protein OS=Triticum aestivum OX=4565 PE=4 SV=1	20 kDa	4.05	Normal soft	7 dpa	NA
A0A3B6ENG3|A0A3B6ENG3_WHEAT	FAD-binding PCMH-type domain-containing protein OS=Triticum aestivum OX=4565 PE=4 SV=1	62 kDa	4.05	Normal soft	7 dpa	17.54
A0A3B6JRF3|A0A3B6JRF3_WHEAT (+1)	Uncharacterized protein OS=Triticum aestivum OX=4565 PE=3 SV=1	42 kDa	4.05	Normal soft	7 dpa	0
A0A1D5UMI8|A0A1D5UMI8_WHEAT (+5)	PsbP domain-containing protein OS=Triticum aestivum OX=4565 GN=CAMPLR22A2D_LOCUS3538 PE=4 SV=1	29 kDa	4.05	Normal soft	7 dpa	NA
REVERSE_A0A3B6CGH2-DECOY|REVERSE_A0A3B6CGH2-DECOY_WHEAT	Rx_N domain-containing protein OS=Triticum aestivum OX=4565 PE=4 SV=1	119 kDa	4.05	Normal soft	7 dpa	17.18
A0A3B6IRU7|A0A3B6IRU7_WHEAT (+1)	Non-specific serine/threonine protein kise OS=Triticum aestivum OX=4565 PE=4 SV=1	59 kDa	4.05	Normal soft	7 dpa	NA
A0A3B6Q9Q4|A0A3B6Q9Q4_WHEAT	Histone H2A OS=Triticum aestivum OX=4565 PE=3 SV=1	16 kDa	4.05	Normal soft	7 dpa	12.25
REVERSE_A0A3B6FS42-DECOY|REVERSE_A0A3B6FS42-DECOY_WHEAT	Uncharacterized protein OS=Triticum aestivum OX=4565 PE=4 SV=1	63 kDa	4.05	Normal soft	7 dpa	16.05
A0A3B6MXC5|A0A3B6MXC5_WHEAT	Uncharacterized protein OS=Triticum aestivum OX=4565 PE=3 SV=1	46 kDa	4.05	Normal soft	7 dpa	17.39
A0A3B6C1B3|A0A3B6C1B3_WHEAT (+1)	Ubiquitin carboxyl-termil hydrolase OS=Triticum aestivum OX=4565 PE=3 SV=1	82 kDa	4.05	Normal soft	7 dpa	0
A0A1D6SDQ8|A0A1D6SDQ8_WHEAT	Uncharacterized protein OS=Triticum aestivum OX=4565 PE=4 SV=1	17 kDa	4.05	Normal soft	7 dpa	NA
A0A077RZ28|A0A077RZ28_WHEAT (+2)	Uncharacterized protein OS=Triticum aestivum OX=4565 GN=TRAES_3BF091600250CFD_c1 PE=3 SV=1	118 kDa	4.05	Normal soft	7 dpa	12.36
A0A3B6NUW2|A0A3B6NUW2_WHEAT (+2)	CULLIN_2 domain-containing protein OS=Triticum aestivum OX=4565 PE=3 SV=1	85 kDa	4.05	Normal soft	7 dpa	0
A0A3B6HR09|A0A3B6HR09_WHEAT	Uncharacterized protein OS=Triticum aestivum OX=4565 PE=4 SV=1	29 kDa	4.05	Normal soft	7 dpa	16.42
A0A3B5YSH7|A0A3B5YSH7_WHEAT	Uncharacterized protein OS=Triticum aestivum OX=4565 PE=4 SV=1	38 kDa	4.05	Normal soft	7 dpa	0
A0A3B6SCM1|A0A3B6SCM1_WHEAT (+1)	Uncharacterized protein OS=Triticum aestivum OX=4565 PE=4 SV=1	64 kDa	4.05	Normal soft	7 dpa	0
A0A1D6C087|A0A1D6C087_WHEAT (+3)	PABS domain-containing protein OS=Triticum aestivum OX=4565 PE=3 SV=1	35 kDa	4.05	Normal soft	7 dpa	0
A0A3B6PI11|A0A3B6PI11_WHEAT	AMPK1_CBM domain-containing protein OS=Triticum aestivum OX=4565 PE=4 SV=1	33 kDa	4.05	Normal soft	7 dpa	NA
A0A080YUW8|A0A080YUW8_WHEAT	Histone H2A OS=Triticum aestivum OX=4565 GN=TRAES_3BF065400180CFD_c1 PE=3 SV=1	19 kDa	4.05	Normal soft	7 dpa	0
A0A3B6TBV3|A0A3B6TBV3_WHEAT (+1)	Uncharacterized protein OS=Triticum aestivum OX=4565 PE=4 SV=1	80 kDa	4.05	Normal soft	7 dpa	0
A0A3B5XXC3|A0A3B5XXC3_WHEAT	D polymerase epsilon catalytic subunit OS=Triticum aestivum OX=4565 PE=3 SV=1	253 kDa	4.05	Normal soft	7 dpa	18.34
A0A3B6CBP3|A0A3B6CBP3_WHEAT	Pectate_lyase_3 domain-containing protein OS=Triticum aestivum OX=4565 PE=4 SV=1	50 kDa	4.05	Normal soft	7 dpa	15.6
REVERSE_A0A3B6D7W2-DECOY|REVERSE_A0A3B6D7W2-DECOY_WHEAT	Uncharacterized protein OS=Triticum aestivum OX=4565 PE=4 SV=1	31 kDa	4.05	Normal soft	7 dpa	NA
A0A3B6MYA0|A0A3B6MYA0_WHEAT (+1)	Lysine--tR ligase OS=Triticum aestivum OX=4565 PE=3 SV=1	69 kDa	4.05	Normal soft	7 dpa	0
A0A3B6JDH8|A0A3B6JDH8_WHEAT	Uncharacterized protein OS=Triticum aestivum OX=4565 PE=4 SV=1	55 kDa	4.05	Normal soft	7 dpa	0
A0A3B6TQ53|A0A3B6TQ53_WHEAT	Uncharacterized protein OS=Triticum aestivum OX=4565 PE=3 SV=1	102 kDa	4.05	Normal soft	7 dpa	13.1
W5BT22|W5BT22_WHEAT	Uncharacterized protein OS=Triticum aestivum OX=4565 GN=CAMPLR22A2D_LOCUS4438 PE=4 SV=1	44 kDa	4.05	Normal soft	7 dpa	0
A0A3B6KLW3|A0A3B6KLW3_WHEAT (+2)	Uncharacterized protein OS=Triticum aestivum OX=4565 PE=4 SV=1	118 kDa	4.05	Normal soft	7 dpa	0
A0A3B6DIM2|A0A3B6DIM2_WHEAT (+1)	Uncharacterized protein OS=Triticum aestivum OX=4565 PE=4 SV=1	53 kDa	4.05	Normal soft	7 dpa	0
A0A3B6QN96|A0A3B6QN96_WHEAT	Uncharacterized protein OS=Triticum aestivum OX=4565 PE=4 SV=1	20 kDa	4.05	Normal soft	7 dpa	0
A0A3B5ZSX8|A0A3B5ZSX8_WHEAT	D ligase OS=Triticum aestivum OX=4565 PE=3 SV=1	98 kDa	4.05	Normal soft	7 dpa	14.86
A0A3B6TW80|A0A3B6TW80_WHEAT	Uncharacterized protein OS=Triticum aestivum OX=4565 PE=4 SV=1	9 kDa	4.05	Normal soft	7 dpa	0
A0A3B6SKH2|A0A3B6SKH2_WHEAT	Uncharacterized protein OS=Triticum aestivum OX=4565 PE=4 SV=1	95 kDa	4.05	Normal soft	7 dpa	16.6
A0A3B6HSU5|A0A3B6HSU5_WHEAT (+1)	Uncharacterized protein OS=Triticum aestivum OX=4565 PE=4 SV=1	35 kDa	4.05	Normal soft	7 dpa	0
A0A3B6BZ15|A0A3B6BZ15_WHEAT	Uncharacterized protein OS=Triticum aestivum OX=4565 PE=4 SV=1	42 kDa	4.05	Normal soft	7 dpa	NA
A0A3B6CAL5|A0A3B6CAL5_WHEAT	Uncharacterized protein OS=Triticum aestivum OX=4565 PE=3 SV=1	82 kDa	4.05	Normal soft	7 dpa	NA
A0A3B6KBL0|A0A3B6KBL0_WHEAT	Uncharacterized protein OS=Triticum aestivum OX=4565 PE=4 SV=1	22 kDa	4.05	Normal soft	7 dpa	13.99
A0A3B6AVG9|A0A3B6AVG9_WHEAT (+2)	Chlorophyll a-b binding protein, chloroplastic OS=Triticum aestivum OX=4565 PE=3 SV=1	27 kDa	4.05	Normal soft	7 dpa	NA
A0A3B5XZG5|A0A3B5XZG5_WHEAT (+1)	Uncharacterized protein OS=Triticum aestivum OX=4565 PE=4 SV=1	44 kDa	4.05	Normal soft	7 dpa	0
A0A3B6C369|A0A3B6C369_WHEAT (+1)	Lipase_GDSL domain-containing protein OS=Triticum aestivum OX=4565 PE=4 SV=1	43 kDa	4.05	Normal soft	7 dpa	11.67
A0A3B6KJC2|A0A3B6KJC2_WHEAT (+2)	Uncharacterized protein OS=Triticum aestivum OX=4565 PE=4 SV=1	52 kDa	4.05	Normal soft	7 dpa	0
A0A3B6MVK5|A0A3B6MVK5_WHEAT	Glyco_hydro_18 domain-containing protein OS=Triticum aestivum OX=4565 PE=4 SV=1	33 kDa	4.05	Normal soft	7 dpa	0
A0A3B6CG34|A0A3B6CG34_WHEAT (+1)	Calreticulin OS=Triticum aestivum OX=4565 PE=3 SV=1	47 kDa	4.05	Normal soft	7 dpa	NA
A0A3B6KCW4|A0A3B6KCW4_WHEAT	TRASH domain-containing protein OS=Triticum aestivum OX=4565 PE=4 SV=1	20 kDa	4.05	Normal soft	7 dpa	0
A0A3B6HQX6|A0A3B6HQX6_WHEAT (+4)	ABC transporter domain-containing protein OS=Triticum aestivum OX=4565 PE=4 SV=1	35 kDa	4.05	Normal soft	7 dpa	15.3
A0A3B6ITU8|A0A3B6ITU8_WHEAT	Uncharacterized protein OS=Triticum aestivum OX=4565 PE=3 SV=1	54 kDa	4.05	Normal soft	7 dpa	0
A0A3B6KHW3|A0A3B6KHW3_WHEAT (+2)	Lactamase_B domain-containing protein OS=Triticum aestivum OX=4565 PE=4 SV=1	41 kDa	4.05	Normal soft	7 dpa	11.96
A0A3B6HYB9|A0A3B6HYB9_WHEAT	SRP54 domain-containing protein OS=Triticum aestivum OX=4565 PE=3 SV=1	61 kDa	4.05	Normal soft	7 dpa	NA
REVERSE_A0A3B6PS54-DECOY|REVERSE_A0A3B6PS54-DECOY_WHEAT	Uncharacterized protein OS=Triticum aestivum OX=4565 PE=4 SV=1	113 kDa	4.05	Normal soft	7 dpa	0
A0A3B6KSB5|A0A3B6KSB5_WHEAT	Uncharacterized protein OS=Triticum aestivum OX=4565 PE=4 SV=1	46 kDa	4.05	Normal soft	7 dpa	0
A0A3B6LY00|A0A3B6LY00_WHEAT	Uncharacterized protein OS=Triticum aestivum OX=4565 PE=4 SV=1	41 kDa	4.05	Normal soft	7 dpa	0
A0A3B6EG16|A0A3B6EG16_WHEAT (+2)	AAA domain-containing protein OS=Triticum aestivum OX=4565 PE=4 SV=1	89 kDa	4.05	Normal soft	7 dpa	0
A0A3B5Y5D5|A0A3B5Y5D5_WHEAT (+1)	Uncharacterized protein OS=Triticum aestivum OX=4565 PE=4 SV=1	42 kDa	4.05	Normal soft	7 dpa	NA
A0A3B6I3N7|A0A3B6I3N7_WHEAT (+1)	Uncharacterized protein OS=Triticum aestivum OX=4565 PE=4 SV=1	56 kDa	4.05	Normal soft	7 dpa	0
W5CTN8|W5CTN8_WHEAT	M20_dimer domain-containing protein OS=Triticum aestivum OX=4565 GN=TRAES_3BF068700080CFD_c1 PE=4 SV=1	47 kDa	4.05	Normal soft	7 dpa	0
A0A3B6TBJ3|A0A3B6TBJ3_WHEAT	Uncharacterized protein OS=Triticum aestivum OX=4565 PE=4 SV=1	27 kDa	4.05	Normal soft	7 dpa	13.61
A0A3B6CE64|A0A3B6CE64_WHEAT (+2)	Uncharacterized protein OS=Triticum aestivum OX=4565 PE=4 SV=1	58 kDa	4.05	Normal soft	7 dpa	16.31
A0A3B6B884|A0A3B6B884_WHEAT	Bifunctiol dihydrofolate reductase-thymidylate synthase OS=Triticum aestivum OX=4565 PE=3 SV=1	65 kDa	4.05	Normal soft	7 dpa	16.22
P08819|CBP2_WHEAT	Serine carboxypeptidase 2 OS=Triticum aestivum OX=4565 GN=CBP2 PE=1 SV=2	50 kDa	4.05	Normal soft	7 dpa	7.98
A0A3B6NWB6|A0A3B6NWB6_WHEAT	PB1 domain-containing protein OS=Triticum aestivum OX=4565 PE=4 SV=1	56 kDa	4.05	Normal soft	7 dpa	0
A0A3B6LK99|A0A3B6LK99_WHEAT (+2)	RPOLD domain-containing protein OS=Triticum aestivum OX=4565 PE=4 SV=1	37 kDa	4.05	Normal soft	7 dpa	0
A0A3B6KRE9|A0A3B6KRE9_WHEAT	Uncharacterized protein OS=Triticum aestivum OX=4565 PE=4 SV=1	146 kDa	4.05	Normal soft	7 dpa	14.59
A0A3B6B7E5|A0A3B6B7E5_WHEAT (+1)	Uncharacterized protein OS=Triticum aestivum OX=4565 PE=4 SV=1	44 kDa	4.05	Normal soft	7 dpa	0
A0A3B6EJ37|A0A3B6EJ37_WHEAT (+1)	Uncharacterized protein OS=Triticum aestivum OX=4565 PE=4 SV=1	58 kDa	4.05	Normal soft	7 dpa	NA
A0A3B6EB08|A0A3B6EB08_WHEAT (+1)	Lipase_GDSL domain-containing protein OS=Triticum aestivum OX=4565 PE=4 SV=1	43 kDa	4.05	Normal soft	7 dpa	0
A0A3B6B847|A0A3B6B847_WHEAT	Uncharacterized protein OS=Triticum aestivum OX=4565 PE=4 SV=1	63 kDa	4.05	Normal soft	7 dpa	0
A0A3B6KNN0|A0A3B6KNN0_WHEAT	Ribosome biogenesis protein BOP1 homolog OS=Triticum aestivum OX=4565 PE=3 SV=1	79 kDa	4.05	Normal soft	7 dpa	0
A0A3B6KC40|A0A3B6KC40_WHEAT (+2)	SAM_MPBQ_MSBQ_MT domain-containing protein OS=Triticum aestivum OX=4565 PE=3 SV=1	39 kDa	4.05	Normal soft	7 dpa	NA
A0A3B6RGU0|A0A3B6RGU0_WHEAT (+2)	Uncharacterized protein OS=Triticum aestivum OX=4565 PE=4 SV=1	20 kDa	4.05	Normal soft	7 dpa	15.24
A0A3B6EG10|A0A3B6EG10_WHEAT (+2)	Isocitrate dehydrogese [DP] OS=Triticum aestivum OX=4565 PE=3 SV=1	47 kDa	4.05	Normal soft	7 dpa	NA
P20158|DEF1_WHEAT (+1)	Defensin-like protein 1 OS=Triticum aestivum OX=4565 PE=1 SV=1	5 kDa	4.05	Normal soft	7 dpa	11
A0A3B6TPP3|A0A3B6TPP3_WHEAT	Uncharacterized protein OS=Triticum aestivum OX=4565 PE=4 SV=1	74 kDa	4.05	Normal soft	7 dpa	0
A0A077S474|A0A077S474_WHEAT (+2)	GLUE N-termil domain-containing protein OS=Triticum aestivum OX=4565 GN=TRAES_3BF099200030CFD_c1 PE=4 SV=1	49 kDa	4.05	Normal soft	7 dpa	NA
A0A1D5ZL98|A0A1D5ZL98_WHEAT	rR N-glycosidase OS=Triticum aestivum OX=4565 PE=3 SV=1	30 kDa	4.05	Normal soft	7 dpa	12.15
A0A077RX76|A0A077RX76_WHEAT	Uncharacterized protein OS=Triticum aestivum OX=4565 GN=TRAES_3BF096800100CFD_c1 PE=4 SV=1	46 kDa	4.05	Normal soft	7 dpa	11.42
A0A077RAC7|A0A077RAC7_WHEAT (+1)	Uncharacterized protein OS=Triticum aestivum OX=4565 GN=TRAES_3BF098800230CFD_c1 PE=3 SV=1	31 kDa	4.05	Normal soft	7 dpa	14.09
REVERSE_A0A3B6G0X3-DECOY|REVERSE_A0A3B6G0X3-DECOY_WHEAT (+1)	OMPdecase domain-containing protein OS=Triticum aestivum OX=4565 PE=3 SV=1	47 kDa	4.05	Normal soft	7 dpa	NA
A0A3B5Y0N7|A0A3B5Y0N7_WHEAT	ATP-dependent Clp protease proteolytic subunit OS=Triticum aestivum OX=4565 PE=3 SV=1	32 kDa	4.05	Normal soft	7 dpa	16.44
A0A3B6PJ72|A0A3B6PJ72_WHEAT (+1)	Lipase_GDSL domain-containing protein OS=Triticum aestivum OX=4565 PE=4 SV=1	40 kDa	4.05	Normal soft	7 dpa	16.13
A0A3B6C0V0|A0A3B6C0V0_WHEAT	FAD-binding PCMH-type domain-containing protein OS=Triticum aestivum OX=4565 PE=3 SV=1	63 kDa	4.05	Normal soft	7 dpa	NA
A0A3B6RID7|A0A3B6RID7_WHEAT	Uncharacterized protein OS=Triticum aestivum OX=4565 PE=4 SV=1	22 kDa	4.05	Normal soft	7 dpa	NA
A0A3B5Y8L5|A0A3B5Y8L5_WHEAT (+1)	AB hydrolase-1 domain-containing protein OS=Triticum aestivum OX=4565 PE=4 SV=1	33 kDa	4.05	Normal soft	7 dpa	0
A0A3B6KQG3|A0A3B6KQG3_WHEAT	Uncharacterized protein OS=Triticum aestivum OX=4565 PE=4 SV=1	37 kDa	4.05	Normal soft	7 dpa	0
A0A1D5UZA2|A0A1D5UZA2_WHEAT (+6)	Uncharacterized protein OS=Triticum aestivum OX=4565 GN=CAMPLR22A2D_LOCUS1148 PE=3 SV=1	55 kDa	4.05	Normal soft	7 dpa	14.59
A0A3B6GZF5|A0A3B6GZF5_WHEAT (+1)	Uncharacterized protein OS=Triticum aestivum OX=4565 PE=4 SV=1	59 kDa	4.05	Normal soft	7 dpa	17.26
A0A3B6ML73|A0A3B6ML73_WHEAT (+1)	Uncharacterized protein OS=Triticum aestivum OX=4565 PE=4 SV=1	136 kDa	4.05	Normal soft	7 dpa	13.74
A0A3B6DGR1|A0A3B6DGR1_WHEAT	Uncharacterized protein OS=Triticum aestivum OX=4565 PE=3 SV=1	82 kDa	4.05	Normal soft	7 dpa	NA
A0A3B6IUH7|A0A3B6IUH7_WHEAT (+1)	Imidazole glycerol phosphate synthase hisHF OS=Triticum aestivum OX=4565 PE=3 SV=1	62 kDa	4.05	Normal soft	7 dpa	0
P30569|EC1_WHEAT	EC protein I/II OS=Triticum aestivum OX=4565 PE=1 SV=2	8 kDa	4.05	Normal soft	7 dpa	NA
A0A3B6CAC2|A0A3B6CAC2_WHEAT	Uncharacterized protein OS=Triticum aestivum OX=4565 PE=4 SV=1	55 kDa	4.05	Normal soft	7 dpa	NA
A0A3B6KGQ1|A0A3B6KGQ1_WHEAT	CID domain-containing protein OS=Triticum aestivum OX=4565 PE=4 SV=1	63 kDa	4.05	Normal soft	7 dpa	0
A0A3B6UAA4|A0A3B6UAA4_WHEAT (+2)	Uncharacterized protein OS=Triticum aestivum OX=4565 PE=3 SV=1	63 kDa	4.05	Normal soft	7 dpa	15.35
A0A3B6TTR2|A0A3B6TTR2_WHEAT	Uncharacterized protein OS=Triticum aestivum OX=4565 PE=3 SV=1	45 kDa	4.05	Normal soft	7 dpa	NA
A0A3B6RDH5|A0A3B6RDH5_WHEAT (+2)	Lipase_GDSL domain-containing protein OS=Triticum aestivum OX=4565 PE=4 SV=1	38 kDa	4.05	Normal soft	7 dpa	NA
A0A3B6NID4|A0A3B6NID4_WHEAT	HECT domain-containing protein OS=Triticum aestivum OX=4565 PE=4 SV=1	198 kDa	4.05	Normal soft	7 dpa	NA
A0A3B5Y398|A0A3B5Y398_WHEAT	Histone deacetylase OS=Triticum aestivum OX=4565 PE=4 SV=1	42 kDa	4.05	Normal soft	7 dpa	12.91
A0A3B6JMW4|A0A3B6JMW4_WHEAT	Uncharacterized protein OS=Triticum aestivum OX=4565 PE=3 SV=1	63 kDa	4.05	Normal soft	7 dpa	0
A0A3B5YQP1|A0A3B5YQP1_WHEAT	Uncharacterized protein OS=Triticum aestivum OX=4565 PE=4 SV=1	9 kDa	4.05	Normal soft	7 dpa	7.52
A0A3B6AU57|A0A3B6AU57_WHEAT	Uncharacterized protein OS=Triticum aestivum OX=4565 PE=4 SV=1	32 kDa	4.05	Normal soft	7 dpa	13.85
A0A3B6MQK1|A0A3B6MQK1_WHEAT	Uncharacterized protein OS=Triticum aestivum OX=4565 PE=4 SV=1	15 kDa	4.05	Normal soft	7 dpa	13.51
A0A3B6JM66|A0A3B6JM66_WHEAT	Uncharacterized protein OS=Triticum aestivum OX=4565 PE=4 SV=1	125 kDa	4.05	Normal soft	7 dpa	NA
Q332N4|Q332N4_WHEAT	DH-ubiquinone oxidoreductase chain 1 (Fragment) OS=Triticum aestivum OX=4565 GN=d1 PE=3 SV=1	36 kDa	4.05	Normal soft	7 dpa	13.73
A0A3B6QJH8|A0A3B6QJH8_WHEAT	Uncharacterized protein OS=Triticum aestivum OX=4565 PE=4 SV=1	194 kDa	4.05	Normal soft	7 dpa	15.57
A0A3B5XX46|A0A3B5XX46_WHEAT (+4)	Peroxidase OS=Triticum aestivum OX=4565 PE=3 SV=1	38 kDa	4.05	Normal soft	7 dpa	14.73
A0A3B6CC61|A0A3B6CC61_WHEAT (+1)	EF-hand domain-containing protein OS=Triticum aestivum OX=4565 PE=4 SV=1	19 kDa	4.05	Normal soft	7 dpa	15.27
A0A3B5Y185|A0A3B5Y185_WHEAT (+2)	Uncharacterized protein OS=Triticum aestivum OX=4565 PE=3 SV=1	15 kDa	4.05	Normal soft	7 dpa	0
A0A3B6LT48|A0A3B6LT48_WHEAT	Protein kise domain-containing protein OS=Triticum aestivum OX=4565 PE=4 SV=1	42 kDa	4.05	Normal soft	7 dpa	NA
A0A3B6GMS8|A0A3B6GMS8_WHEAT	Uncharacterized protein OS=Triticum aestivum OX=4565 PE=4 SV=1	39 kDa	4.05	Normal soft	7 dpa	12.32
A0A3B6B2K0|A0A3B6B2K0_WHEAT (+1)	XendoU domain-containing protein OS=Triticum aestivum OX=4565 PE=4 SV=1	55 kDa	4.05	Normal soft	7 dpa	15.06
A0A3B6AZR3|A0A3B6AZR3_WHEAT	PMEI domain-containing protein OS=Triticum aestivum OX=4565 PE=4 SV=1	23 kDa	4.05	Normal soft	7 dpa	14.35
A0A3B6FEX0|A0A3B6FEX0_WHEAT	SHSP domain-containing protein OS=Triticum aestivum OX=4565 PE=3 SV=1	17 kDa	4.05	Normal soft	7 dpa	0
REVERSE_A0A3B6KC24-DECOY|REVERSE_A0A3B6KC24-DECOY_WHEAT	Hexosyltransferase OS=Triticum aestivum OX=4565 PE=3 SV=1	72 kDa	4.05	Normal soft	7 dpa	0
A0A3B6LX08|A0A3B6LX08_WHEAT	Tr-type G domain-containing protein OS=Triticum aestivum OX=4565 PE=4 SV=1	94 kDa	4.05	Normal soft	7 dpa	0
A0A3B5Y7S1|A0A3B5Y7S1_WHEAT	FAD-binding PCMH-type domain-containing protein OS=Triticum aestivum OX=4565 PE=3 SV=1	60 kDa	4.05	Normal soft	7 dpa	0
A0A3B5YT96|A0A3B5YT96_WHEAT	Uncharacterized protein OS=Triticum aestivum OX=4565 PE=3 SV=1	25 kDa	4.05	Normal soft	7 dpa	13.03
A0A3B6RPU9|A0A3B6RPU9_WHEAT	EF-hand domain-containing protein OS=Triticum aestivum OX=4565 PE=4 SV=1	65 kDa	4.05	Normal soft	7 dpa	0
A0A3B6CFV8|A0A3B6CFV8_WHEAT	Fe2OG dioxygese domain-containing protein OS=Triticum aestivum OX=4565 PE=3 SV=1	45 kDa	4.05	Normal soft	7 dpa	0
A0A1D5UJR2|A0A1D5UJR2_WHEAT (+1)	Uncharacterized protein OS=Triticum aestivum OX=4565 GN=CAMPLR22A2D_LOCUS3417 PE=4 SV=1	73 kDa	4.05	Normal soft	7 dpa	NA
A0A3B6KHU9|A0A3B6KHU9_WHEAT	Rhodanese domain-containing protein OS=Triticum aestivum OX=4565 PE=4 SV=1	26 kDa	4.05	Normal soft	7 dpa	0
A0A3B6KSP7|A0A3B6KSP7_WHEAT	D(P)-bd_dom domain-containing protein OS=Triticum aestivum OX=4565 PE=4 SV=1	28 kDa	4.05	Normal soft	7 dpa	0
A0A3B6B3K1|A0A3B6B3K1_WHEAT (+6)	Cyclic nucleotide-binding domain-containing protein OS=Triticum aestivum OX=4565 PE=4 SV=1	48 kDa	4.05	Normal soft	7 dpa	15.48
A0A024CKY0|A0A024CKY0_WHEAT	LEA protein OS=Triticum aestivum OX=4565 GN=LEA5 PE=2 SV=1	17 kDa	4.05	Normal soft	7 dpa	9.59
A0A3B6B5W8|A0A3B6B5W8_WHEAT (+2)	Uncharacterized protein OS=Triticum aestivum OX=4565 PE=4 SV=1	11 kDa	4.05	Normal soft	7 dpa	NA
A0A3B6NX56|A0A3B6NX56_WHEAT	Ubiquitin carboxyl-termil hydrolase OS=Triticum aestivum OX=4565 PE=3 SV=1	38 kDa	4.05	Normal soft	7 dpa	15.06
A0A3B6CCG0|A0A3B6CCG0_WHEAT (+1)	RRM domain-containing protein OS=Triticum aestivum OX=4565 PE=4 SV=1	33 kDa	4.05	Normal soft	7 dpa	0
A0A3B6KRU5|A0A3B6KRU5_WHEAT (+1)	Uncharacterized protein OS=Triticum aestivum OX=4565 PE=4 SV=1	17 kDa	4.05	Normal soft	7 dpa	16.46
A0A3B6SDX3|A0A3B6SDX3_WHEAT	Chalcone-flavonone isomerase family protein OS=Triticum aestivum OX=4565 PE=3 SV=1	24 kDa	4.05	Normal soft	7 dpa	0
A0A3B6HPS6|A0A3B6HPS6_WHEAT	FAD_binding_3 domain-containing protein OS=Triticum aestivum OX=4565 PE=4 SV=1	43 kDa	4.05	Normal soft	7 dpa	13.14
A5HMG2 (+5)	HMW glutenin subunit 1By16 OS=Triticum aestivum PE=4 SV=1	79 kDa	4.05	Normal soft	7 dpa	9.26
A0A3B6RG10|A0A3B6RG10_WHEAT (+4)	Glucose-6-phosphate 1-epimerase OS=Triticum aestivum OX=4565 PE=3 SV=1	36 kDa	4.05	Normal soft	7 dpa	15.3
A0A3B6AUE4|A0A3B6AUE4_WHEAT (+4)	Uncharacterized protein OS=Triticum aestivum OX=4565 PE=4 SV=1	30 kDa	4.05	Normal soft	7 dpa	NA
A0A3B6KG04|A0A3B6KG04_WHEAT (+5)	Glucose-6-phosphate 1-epimerase OS=Triticum aestivum OX=4565 PE=3 SV=1	34 kDa	4.05	Normal soft	7 dpa	NA
A0A3B6C1L6|A0A3B6C1L6_WHEAT	DUF3479 domain-containing protein OS=Triticum aestivum OX=4565 PE=4 SV=1	152 kDa	4.05	Normal soft	7 dpa	15.36
A0A3B5Y3I7|A0A3B5Y3I7_WHEAT	Aldo_ket_red domain-containing protein OS=Triticum aestivum OX=4565 PE=4 SV=1	34 kDa	4.05	Normal soft	7 dpa	16.41
A0A3B6C4P3|A0A3B6C4P3_WHEAT	Uncharacterized protein OS=Triticum aestivum OX=4565 PE=4 SV=1	41 kDa	4.05	Normal soft	7 dpa	0
A0A3B6NS09|A0A3B6NS09_WHEAT (+2)	Ncstrn_small domain-containing protein OS=Triticum aestivum OX=4565 PE=4 SV=1	72 kDa	4.05	Normal soft	7 dpa	NA
A0A3B6H3Z5|A0A3B6H3Z5_WHEAT	GYF domain-containing protein OS=Triticum aestivum OX=4565 PE=4 SV=1	167 kDa	4.05	Normal soft	7 dpa	0
A0A3B6TUQ0|A0A3B6TUQ0_WHEAT	Alpha-amylase OS=Triticum aestivum OX=4565 PE=3 SV=1	48 kDa	4.05	Normal soft	7 dpa	15.26
A0A3B5YZ38|A0A3B5YZ38_WHEAT	Uncharacterized protein OS=Triticum aestivum OX=4565 PE=4 SV=1	105 kDa	4.05	Normal soft	7 dpa	NA
W5FIY8|W5FIY8_WHEAT	RRM domain-containing protein OS=Triticum aestivum OX=4565 PE=4 SV=1	15 kDa	4.05	Normal soft	7 dpa	NA
A0A3B6GP47|A0A3B6GP47_WHEAT (+1)	Uncharacterized protein OS=Triticum aestivum OX=4565 PE=4 SV=1	21 kDa	4.05	Normal soft	7 dpa	0
A0A3B6KL54|A0A3B6KL54_WHEAT	Uncharacterized protein OS=Triticum aestivum OX=4565 PE=4 SV=1	15 kDa	4.05	Normal soft	7 dpa	10.82
A0A3B6JJL8|A0A3B6JJL8_WHEAT	Eukaryotic translation initiation factor 3 subunit I OS=Triticum aestivum OX=4565 PE=3 SV=1	36 kDa	4.05	Normal soft	7 dpa	NA
A0A3B6B3S5|A0A3B6B3S5_WHEAT (+1)	Aldehyde dehydrogese OS=Triticum aestivum OX=4565 PE=3 SV=1	54 kDa	4.05	Normal soft	7 dpa	16.37
A0A3B6SDH0|A0A3B6SDH0_WHEAT (+1)	60S ribosomal protein L13 OS=Triticum aestivum OX=4565 PE=3 SV=1	24 kDa	4.05	Normal soft	7 dpa	NA
A0A3B6GWQ4|A0A3B6GWQ4_WHEAT (+1)	Uncharacterized protein OS=Triticum aestivum OX=4565 PE=3 SV=1	71 kDa	4.05	Normal soft	7 dpa	13.49
A0A3B6UAH2|A0A3B6UAH2_WHEAT	PMEI domain-containing protein OS=Triticum aestivum OX=4565 PE=4 SV=1	19 kDa	4.05	Normal soft	7 dpa	14.79
A0A3B6HPR6|A0A3B6HPR6_WHEAT	Uncharacterized protein OS=Triticum aestivum OX=4565 PE=3 SV=1	51 kDa	4.05	Normal soft	7 dpa	0
Q41518|Q41518_WHEAT	Single-stranded nucleic acid binding protein OS=Triticum aestivum OX=4565 GN=whGRP-1 PE=2 SV=1	16 kDa	4.05	Normal soft	7 dpa	9.58
A0A3B6NWB1|A0A3B6NWB1_WHEAT (+5)	Uncharacterized protein OS=Triticum aestivum OX=4565 PE=3 SV=1	101 kDa	4.05	Normal soft	7 dpa	15.71
B2Y2Q1 (+5)	Low molecular weight glutenin subunit OS=Triticum aestivum GN=GluB3-1 PE=4 SV=1	41 kDa	4.05	Normal soft	7 dpa	NA
A0A3B6IKW9|A0A3B6IKW9_WHEAT (+1)	Fn3_like domain-containing protein OS=Triticum aestivum OX=4565 PE=4 SV=1	82 kDa	4.05	Normal soft	7 dpa	NA
A0A3B6NQY2|A0A3B6NQY2_WHEAT (+1)	UVR domain-containing protein OS=Triticum aestivum OX=4565 PE=3 SV=1	102 kDa	4.05	Normal soft	7 dpa	16.14
A0A3B6JDJ0|A0A3B6JDJ0_WHEAT	RRM domain-containing protein OS=Triticum aestivum OX=4565 PE=4 SV=1	16 kDa	4.05	Normal soft	7 dpa	10.3
F8SGM4 (+5)	Low-molecular-weight glutenin subunit OS=Triticum aestivum PE=2 SV=1	37 kDa	4.05	Normal soft	7 dpa	NA
A4K4Z0|A4K4Z0_WHEAT (+1)	Tubulin alpha chain OS=Triticum aestivum OX=4565 GN=TUBA-5D PE=2 SV=1	50 kDa	4.05	Normal soft	7 dpa	0
A0A3B5ZZB3|A0A3B5ZZB3_WHEAT	Uncharacterized protein OS=Triticum aestivum OX=4565 PE=3 SV=1	30 kDa	4.05	Normal soft	7 dpa	0
A0A3B6FGA3|A0A3B6FGA3_WHEAT	Uncharacterized protein OS=Triticum aestivum OX=4565 PE=4 SV=1	17 kDa	4.05	Normal soft	7 dpa	15.59
A0A3B6TKW0|A0A3B6TKW0_WHEAT	Non-lysosomal glucosylceramidase OS=Triticum aestivum OX=4565 PE=3 SV=1	105 kDa	4.05	Normal soft	7 dpa	15.07
A0A3B6KM81|A0A3B6KM81_WHEAT (+4)	Protein kise domain-containing protein OS=Triticum aestivum OX=4565 PE=3 SV=1	40 kDa	4.05	Normal soft	7 dpa	0
W5D0U0|W5D0U0_WHEAT	Uncharacterized protein OS=Triticum aestivum OX=4565 GN=TRAES_3BF102700050CFD_c1 PE=4 SV=1	32 kDa	4.05	Normal soft	7 dpa	0
A0A3B5YXD4|A0A3B5YXD4_WHEAT (+2)	Flavin-containing monooxygese OS=Triticum aestivum OX=4565 PE=3 SV=1	54 kDa	4.05	Normal soft	7 dpa	13.74
A0A3B6MXM2|A0A3B6MXM2_WHEAT	Uncharacterized protein OS=Triticum aestivum OX=4565 PE=3 SV=1	15 kDa	4.05	Normal soft	7 dpa	0
W5CHP4|W5CHP4_WHEAT	V-SRE domain-containing protein OS=Triticum aestivum OX=4565 GN=TRAES_3BF076300010CFD_c1 PE=4 SV=1	25 kDa	4.05	Normal soft	7 dpa	NA
A0A1D5V1P6|A0A1D5V1P6_WHEAT (+3)	M20_dimer domain-containing protein OS=Triticum aestivum OX=4565 GN=CAMPLR22A2D_LOCUS625 PE=4 SV=1	47 kDa	4.05	Normal soft	7 dpa	16.65
A0A3B6RG09|A0A3B6RG09_WHEAT (+1)	Uncharacterized protein OS=Triticum aestivum OX=4565 PE=4 SV=1	41 kDa	4.05	Normal soft	7 dpa	0
A0A3B6LNR7|A0A3B6LNR7_WHEAT	SHSP domain-containing protein OS=Triticum aestivum OX=4565 PE=3 SV=1	27 kDa	4.05	Normal soft	7 dpa	0
A0A3B6H293|A0A3B6H293_WHEAT (+2)	Eukaryotic translation initiation factor 3 subunit M OS=Triticum aestivum OX=4565 PE=3 SV=1	49 kDa	4.05	Normal soft	7 dpa	15.99
A0A3B5ZRV9|A0A3B5ZRV9_WHEAT (+1)	Lipase_GDSL domain-containing protein OS=Triticum aestivum OX=4565 PE=4 SV=1	40 kDa	4.05	Normal soft	7 dpa	16.08
A0A3B6FI88|A0A3B6FI88_WHEAT (+3)	Lactamase_B domain-containing protein OS=Triticum aestivum OX=4565 PE=4 SV=1	66 kDa	4.05	Normal soft	7 dpa	15.51
A0A3B6GUN9|A0A3B6GUN9_WHEAT	SUN domain-containing protein OS=Triticum aestivum OX=4565 PE=4 SV=1	47 kDa	4.05	Normal soft	7 dpa	0
A0A3B6TC58|A0A3B6TC58_WHEAT	F-box domain-containing protein OS=Triticum aestivum OX=4565 PE=4 SV=1	36 kDa	4.05	Normal soft	7 dpa	0
A0A3B6DFL7|A0A3B6DFL7_WHEAT	Malate synthase OS=Triticum aestivum OX=4565 PE=3 SV=1	63 kDa	4.05	Normal soft	7 dpa	13.7
M4VSR0|M4VSR0_WHEAT	Low temperature-responsive R-binding protein OS=Triticum aestivum OX=4565 GN=LTR PE=2 SV=1	16 kDa	4.05	Normal soft	7 dpa	10.61
A0A3B6HXN3|A0A3B6HXN3_WHEAT (+3)	Endoglucase OS=Triticum aestivum OX=4565 PE=3 SV=1	69 kDa	4.05	Normal soft	7 dpa	15.32
A0A3B6RKK0|A0A3B6RKK0_WHEAT (+1)	FAD-binding PCMH-type domain-containing protein OS=Triticum aestivum OX=4565 PE=4 SV=1	64 kDa	4.05	Normal soft	7 dpa	NA
A0A3B6DB42|A0A3B6DB42_WHEAT	Uncharacterized protein OS=Triticum aestivum OX=4565 PE=4 SV=1	38 kDa	4.05	Normal soft	7 dpa	NA
A0A3B6C7I3|A0A3B6C7I3_WHEAT (+1)	Kinesin motor domain-containing protein OS=Triticum aestivum OX=4565 PE=3 SV=1	127 kDa	4.05	Normal soft	7 dpa	14.62
REVERSE_A0A3B6MMI3-DECOY|REVERSE_A0A3B6MMI3-DECOY_WHEAT	Lipase_3 domain-containing protein OS=Triticum aestivum OX=4565 PE=4 SV=1	68 kDa	4.05	Normal soft	7 dpa	0
A0A3B6E9T9|A0A3B6E9T9_WHEAT (+10)	UBIQUITIN_CONJUGAT_2 domain-containing protein OS=Triticum aestivum OX=4565 PE=4 SV=1	123 kDa	4.05	Normal soft	7 dpa	0
A0A3B6HU40|A0A3B6HU40_WHEAT	SHSP domain-containing protein OS=Triticum aestivum OX=4565 PE=3 SV=1	17 kDa	4.05	Normal soft	7 dpa	0
REVERSE_A0A3B6JGR1-DECOY|REVERSE_A0A3B6JGR1-DECOY_WHEAT	GRAS domain-containing protein OS=Triticum aestivum OX=4565 PE=3 SV=1	84 kDa	4.05	Normal soft	7 dpa	NA
A0A077RTP7|A0A077RTP7_WHEAT (+2)	Uncharacterized protein OS=Triticum aestivum OX=4565 GN=TRAES_3BF022100040CFD_c1 PE=4 SV=1	33 kDa	4.05	Normal soft	7 dpa	12.48
A0A3B6MZK8|A0A3B6MZK8_WHEAT (+1)	Uncharacterized protein OS=Triticum aestivum OX=4565 PE=4 SV=1	142 kDa	4.05	Normal soft	7 dpa	15.76
A0A3B5Y268|A0A3B5Y268_WHEAT (+1)	Guanosine nucleotide diphosphate dissociation inhibitor OS=Triticum aestivum OX=4565 PE=3 SV=1	50 kDa	4.05	Normal soft	7 dpa	0
A0A3B6NQE7|A0A3B6NQE7_WHEAT (+3)	Uncharacterized protein OS=Triticum aestivum OX=4565 PE=3 SV=1	57 kDa	4.05	Normal soft	7 dpa	15.65
A0A3B6TTK9|A0A3B6TTK9_WHEAT	PKS_ER domain-containing protein OS=Triticum aestivum OX=4565 PE=3 SV=1	40 kDa	4.05	Normal soft	7 dpa	15.35
A0A3B6QB10|A0A3B6QB10_WHEAT	Protein disulfide-isomerase OS=Triticum aestivum OX=4565 PE=3 SV=1	64 kDa	4.05	Normal soft	7 dpa	11.25
A0A3B6RDB3|A0A3B6RDB3_WHEAT (+3)	Uncharacterized protein OS=Triticum aestivum OX=4565 PE=4 SV=1	39 kDa	4.05	Normal soft	7 dpa	NA
A0A2K8BA96|A0A2K8BA96_WHEAT (+2)	Urease accessory protein G OS=Triticum aestivum OX=4565 GN=ureG PE=3 SV=1	31 kDa	4.05	Normal soft	7 dpa	0
A0A1D5UU14|A0A1D5UU14_WHEAT	Uncharacterized protein OS=Triticum aestivum OX=4565 GN=CAMPLR22A2D_LOCUS2891 PE=4 SV=1	34 kDa	4.05	Normal soft	7 dpa	12.55
A0A0M3LQU0|A0A0M3LQU0_WHEAT	Auxin-repressed protein OS=Triticum aestivum OX=4565 GN=ARP1 PE=2 SV=1	12 kDa	4.05	Normal soft	7 dpa	13.62
A0A3B6B3T5|A0A3B6B3T5_WHEAT (+1)	BP28CT domain-containing protein OS=Triticum aestivum OX=4565 PE=4 SV=1	240 kDa	4.05	Normal soft	7 dpa	14.94
Q70AJ1|Q70AJ1_WHEAT	Cyclin-dependent kises regulatory subunit OS=Triticum aestivum OX=4565 GN=osjnba0067N01.15 PE=2 SV=1	11 kDa	4.05	Normal soft	7 dpa	16.53
A0A3B5ZUD6|A0A3B5ZUD6_WHEAT	AAI domain-containing protein OS=Triticum aestivum OX=4565 PE=4 SV=1	9 kDa	4.05	Normal soft	7 dpa	17.03
A0A3B6H5L9|A0A3B6H5L9_WHEAT (+1)	Uncharacterized protein OS=Triticum aestivum OX=4565 PE=4 SV=1	52 kDa	4.05	Normal soft	7 dpa	16.86
A0A3B6EIS8|A0A3B6EIS8_WHEAT	Rubrerythrin domain-containing protein OS=Triticum aestivum OX=4565 PE=3 SV=1	52 kDa	4.05	Normal soft	7 dpa	16.25
A0A3B6GZR0|A0A3B6GZR0_WHEAT	Rx_N domain-containing protein OS=Triticum aestivum OX=4565 PE=4 SV=1	149 kDa	4.05	Normal soft	7 dpa	0
A0A3B6HYL5|A0A3B6HYL5_WHEAT	Uncharacterized protein OS=Triticum aestivum OX=4565 PE=4 SV=1	42 kDa	4.05	Normal soft	7 dpa	15.11
W5I4R7|W5I4R7_WHEAT	S1-like domain-containing protein OS=Triticum aestivum OX=4565 PE=3 SV=1	16 kDa	4.05	Normal soft	7 dpa	0
A0A3B6KG09|A0A3B6KG09_WHEAT	Protein kise domain-containing protein OS=Triticum aestivum OX=4565 PE=3 SV=1	187 kDa	4.05	Normal soft	7 dpa	11.93
A0A3B6NRI4|A0A3B6NRI4_WHEAT (+1)	Transmembrane 9 superfamily member OS=Triticum aestivum OX=4565 PE=3 SV=1	74 kDa	4.05	Normal soft	7 dpa	NA
A0A3B5XX78|A0A3B5XX78_WHEAT (+2)	PA domain-containing protein OS=Triticum aestivum OX=4565 PE=4 SV=1	71 kDa	4.05	Normal soft	7 dpa	NA
A0A3B6AYV3|A0A3B6AYV3_WHEAT (+2)	Nicotite phosphoribosyltransferase OS=Triticum aestivum OX=4565 PE=3 SV=1	63 kDa	4.05	Normal soft	7 dpa	17.12
X4Y244|X4Y244_WHEAT	Caleosin OS=Triticum aestivum OX=4565 GN=Clo5-B PE=2 SV=1	24 kDa	4.05	Normal soft	7 dpa	15.9
A0A3B6EKU6|A0A3B6EKU6_WHEAT	Uncharacterized protein OS=Triticum aestivum OX=4565 PE=4 SV=1	59 kDa	4.05	Normal soft	7 dpa	16.72
I0IT63	Alpha/beta-gliadin OS=Triticum aestivum PE=4 SV=1	33 kDa	4.05	Normal soft	7 dpa	11.68
A0A3B6B5C6|A0A3B6B5C6_WHEAT	Lipocln_cytosolic_FA-bd_dom domain-containing protein OS=Triticum aestivum OX=4565 PE=3 SV=1	37 kDa	4.05	Normal soft	7 dpa	13.61
A0A2X0SDQ5|A0A2X0SDQ5_WHEAT	Uncharacterized protein OS=Triticum aestivum OX=4565 GN=CAMPLR22A2D_LOCUS5650 PE=3 SV=1	439 kDa	4.05	Normal soft	7 dpa	16.4
REVERSE_A0A3B6EB94-DECOY|REVERSE_A0A3B6EB94-DECOY_WHEAT (+1)	Uncharacterized protein OS=Triticum aestivum OX=4565 PE=4 SV=1	67 kDa	4.05	Normal soft	7 dpa	11.64
A0A3B6ATE6|A0A3B6ATE6_WHEAT	Uncharacterized protein OS=Triticum aestivum OX=4565 PE=3 SV=1	49 kDa	4.05	Normal soft	7 dpa	16.28
A0A3B6CG81|A0A3B6CG81_WHEAT	Uncharacterized protein OS=Triticum aestivum OX=4565 PE=4 SV=1	47 kDa	4.05	Normal soft	7 dpa	16.32
A0A3B6B7H5|A0A3B6B7H5_WHEAT	Uncharacterized protein OS=Triticum aestivum OX=4565 PE=4 SV=1	35 kDa	4.05	Normal soft	7 dpa	15.58
A0A3B6IKM2|A0A3B6IKM2_WHEAT	RRM domain-containing protein OS=Triticum aestivum OX=4565 PE=4 SV=1	16 kDa	4.05	Normal soft	7 dpa	10.74
A0A3B5Y1C6|A0A3B5Y1C6_WHEAT (+1)	DLH domain-containing protein OS=Triticum aestivum OX=4565 PE=4 SV=1	31 kDa	4.05	Normal soft	7 dpa	NA
A0A077S5S5|A0A077S5S5_WHEAT (+1)	LEA_2 domain-containing protein OS=Triticum aestivum OX=4565 GN=TRAES_3BF019300130CFD_c1 PE=4 SV=1	26 kDa	4.05	Normal soft	7 dpa	16.9
A0A3B6SEH9|A0A3B6SEH9_WHEAT	RRM domain-containing protein OS=Triticum aestivum OX=4565 PE=4 SV=1	94 kDa	4.05	Normal soft	7 dpa	16.24
A0A3B6KRS0|A0A3B6KRS0_WHEAT	Malectin_like domain-containing protein OS=Triticum aestivum OX=4565 PE=4 SV=1	51 kDa	4.05	Normal soft	7 dpa	0
A0A3B6MZF9|A0A3B6MZF9_WHEAT	Leuk-A4-hydro_C domain-containing protein OS=Triticum aestivum OX=4565 PE=4 SV=1	68 kDa	4.05	Normal soft	7 dpa	13.84
A0A3B6UB84|A0A3B6UB84_WHEAT	Peroxidase OS=Triticum aestivum OX=4565 PE=3 SV=1	38 kDa	4.05	Normal soft	7 dpa	15.46
A0A3B6RDB9|A0A3B6RDB9_WHEAT (+2)	Mitogen-activated protein kise OS=Triticum aestivum OX=4565 PE=3 SV=1	44 kDa	4.05	Normal soft	7 dpa	13.42
W5BRU9|W5BRU9_WHEAT	Peroxidase OS=Triticum aestivum OX=4565 GN=CAMPLR22A2D_LOCUS5741 PE=3 SV=1	37 kDa	4.05	Normal soft	7 dpa	NA
A0A3B6B544|A0A3B6B544_WHEAT (+2)	UPF0020 domain-containing protein OS=Triticum aestivum OX=4565 PE=4 SV=1	54 kDa	4.05	Normal soft	7 dpa	15.48
A0A3B6KFR1|A0A3B6KFR1_WHEAT	DUF3700 domain-containing protein OS=Triticum aestivum OX=4565 PE=4 SV=1	25 kDa	4.05	Normal soft	7 dpa	11.09
A0A3B6FUU7|A0A3B6FUU7_WHEAT (+3)	Uncharacterized protein OS=Triticum aestivum OX=4565 PE=4 SV=1	88 kDa	4.05	Normal soft	7 dpa	16.15
A0A3B6NW66|A0A3B6NW66_WHEAT	Aldedh domain-containing protein OS=Triticum aestivum OX=4565 PE=3 SV=1	54 kDa	4.05	Normal soft	7 dpa	11.01
A0A3B6HT75|A0A3B6HT75_WHEAT (+2)	Uncharacterized protein OS=Triticum aestivum OX=4565 PE=3 SV=1	35 kDa	4.05	Normal soft	7 dpa	17.42
A0A3B6QMR3|A0A3B6QMR3_WHEAT (+1)	Salt-induced YSK2 dehydrin 3 OS=Triticum aestivum OX=4565 PE=3 SV=1	22 kDa	4.05	Normal soft	7 dpa	9.76
A0A3B6IJ76|A0A3B6IJ76_WHEAT	Uncharacterized protein OS=Triticum aestivum OX=4565 PE=4 SV=1	69 kDa	4.05	Normal soft	7 dpa	NA
A0A3B6AS45|A0A3B6AS45_WHEAT	Uncharacterized protein OS=Triticum aestivum OX=4565 PE=3 SV=1	78 kDa	4.05	Normal soft	7 dpa	13.74
A0A3B6DR32|A0A3B6DR32_WHEAT (+3)	Ribosomal_S3_C domain-containing protein OS=Triticum aestivum OX=4565 PE=3 SV=1	28 kDa	4.05	Normal soft	7 dpa	NA
A0A3B6HW61|A0A3B6HW61_WHEAT (+1)	Eukaryotic translation initiation factor 3 subunit I OS=Triticum aestivum OX=4565 PE=3 SV=1	38 kDa	4.05	Normal soft	7 dpa	11.62
A0A3B6DI05|A0A3B6DI05_WHEAT	Uncharacterized protein OS=Triticum aestivum OX=4565 PE=3 SV=1	43 kDa	4.05	Normal soft	7 dpa	16.25
A0A3B5YWN0|A0A3B5YWN0_WHEAT (+1)	Cytochrome b5 heme-binding domain-containing protein OS=Triticum aestivum OX=4565 PE=3 SV=1	25 kDa	4.05	Normal soft	7 dpa	11.6
A0A3B6FWR8|A0A3B6FWR8_WHEAT	Uncharacterized protein OS=Triticum aestivum OX=4565 PE=4 SV=1	24 kDa	4.05	Normal soft	7 dpa	0
A0A3B6ARN8|A0A3B6ARN8_WHEAT (+1)	FAD-binding FR-type domain-containing protein OS=Triticum aestivum OX=4565 PE=4 SV=1	31 kDa	4.05	Normal soft	7 dpa	16.48
W5FVL1|W5FVL1_WHEAT	Uncharacterized protein OS=Triticum aestivum OX=4565 PE=4 SV=1	16 kDa	4.05	Normal soft	7 dpa	16.98
A0A3B6S8E5|A0A3B6S8E5_WHEAT	LEA_2 domain-containing protein OS=Triticum aestivum OX=4565 PE=4 SV=1	34 kDa	4.05	Normal soft	7 dpa	NA
A0A3B6ARB3|A0A3B6ARB3_WHEAT	PMEI domain-containing protein OS=Triticum aestivum OX=4565 PE=4 SV=1	22 kDa	4.05	Normal soft	7 dpa	NA
A0A3B6KFA2|A0A3B6KFA2_WHEAT (+1)	PAP_fibrillin domain-containing protein OS=Triticum aestivum OX=4565 PE=4 SV=1	33 kDa	4.05	Normal soft	7 dpa	NA
A0A3B6B2X3|A0A3B6B2X3_WHEAT	Oleosin OS=Triticum aestivum OX=4565 PE=3 SV=1	16 kDa	4.05	Normal soft	7 dpa	10.16
A0A3B6NTC1|A0A3B6NTC1_WHEAT (+2)	Usp domain-containing protein OS=Triticum aestivum OX=4565 PE=4 SV=1	20 kDa	4.05	Normal soft	7 dpa	0
A0A1D5UH99|A0A1D5UH99_WHEAT (+1)	Chitin-binding type-1 domain-containing protein OS=Triticum aestivum OX=4565 GN=CAMPLR22A2D_LOCUS3502 PE=4 SV=1	29 kDa	4.05	Normal soft	7 dpa	15.02
A0A3B6EJN0|A0A3B6EJN0_WHEAT (+2)	Uncharacterized protein OS=Triticum aestivum OX=4565 PE=3 SV=1	173 kDa	4.05	Normal soft	7 dpa	14.69
A0A3B5Y266|A0A3B5Y266_WHEAT (+2)	Epimerase domain-containing protein OS=Triticum aestivum OX=4565 PE=4 SV=1	53 kDa	4.05	Normal soft	7 dpa	14.12
A0A3B6MYV4|A0A3B6MYV4_WHEAT	Uncharacterized protein OS=Triticum aestivum OX=4565 PE=3 SV=1	40 kDa	4.05	Normal soft	7 dpa	11.73
A0A3B6EJJ4|A0A3B6EJJ4_WHEAT	Hcy-binding domain-containing protein OS=Triticum aestivum OX=4565 PE=4 SV=1	38 kDa	4.05	Normal soft	7 dpa	0
A0A3B6LJD4|A0A3B6LJD4_WHEAT	DUF3700 domain-containing protein OS=Triticum aestivum OX=4565 PE=4 SV=1	25 kDa	4.05	Normal soft	7 dpa	12.26
A0A077S4K0|A0A077S4K0_WHEAT	Protein disulfide-isomerase OS=Triticum aestivum OX=4565 GN=TRAES_3BF039300210CFD_c1 PE=3 SV=1	64 kDa	4.05	Normal soft	7 dpa	11.33
A0A3B6NNJ0|A0A3B6NNJ0_WHEAT	Uncharacterized protein OS=Triticum aestivum OX=4565 PE=4 SV=1	72 kDa	4.05	Normal soft	7 dpa	16.3
A0A3B6KE72|A0A3B6KE72_WHEAT (+8)	Uncharacterized protein OS=Triticum aestivum OX=4565 PE=4 SV=1	31 kDa	4.05	Normal soft	7 dpa	15.26
A0A3B6ISJ5|A0A3B6ISJ5_WHEAT (+1)	Uncharacterized protein OS=Triticum aestivum OX=4565 PE=4 SV=1	66 kDa	4.05	Normal soft	7 dpa	NA
A0A3B6EAV5|A0A3B6EAV5_WHEAT (+2)	Glutamine-dependent D(+) synthetase OS=Triticum aestivum OX=4565 PE=3 SV=1	83 kDa	4.05	Normal soft	7 dpa	13.82
A0A3B6AQL4|A0A3B6AQL4_WHEAT (+1)	Eukaryotic translation initiation factor 3 subunit M OS=Triticum aestivum OX=4565 PE=3 SV=1	46 kDa	4.05	Normal soft	7 dpa	NA
A0A3B6B7B6|A0A3B6B7B6_WHEAT (+2)	RRM domain-containing protein OS=Triticum aestivum OX=4565 PE=4 SV=1	25 kDa	4.05	Normal soft	7 dpa	11.55
A0A0C4BIL4|A0A0C4BIL4_WHEAT (+1)	Histone H2B OS=Triticum aestivum OX=4565 PE=3 SV=1	16 kDa	4.05	Normal soft	7 dpa	0
A0A3B5Y3W8|A0A3B5Y3W8_WHEAT	TRUD domain-containing protein OS=Triticum aestivum OX=4565 PE=4 SV=1	76 kDa	4.05	Normal soft	7 dpa	15.61
A0A077RSJ4|A0A077RSJ4_WHEAT (+1)	Uncharacterized protein OS=Triticum aestivum OX=4565 GN=TRAES_3BF021900050CFD_c1 PE=4 SV=1	88 kDa	4.05	Normal soft	7 dpa	NA
A0A3B6SCZ8|A0A3B6SCZ8_WHEAT	M20_dimer domain-containing protein OS=Triticum aestivum OX=4565 PE=4 SV=1	54 kDa	4.05	Normal soft	7 dpa	0
A0A3B6C9E7|A0A3B6C9E7_WHEAT	Glutaredoxin domain-containing protein OS=Triticum aestivum OX=4565 PE=1 SV=1	14 kDa	4.05	Normal soft	7 dpa	11.67
A0A3B5YYZ6|A0A3B5YYZ6_WHEAT	D topoisomerase 2 OS=Triticum aestivum OX=4565 PE=3 SV=1	166 kDa	4.05	Normal soft	7 dpa	15.02
A0A3B6RAX5|A0A3B6RAX5_WHEAT (+2)	Flavoprotein domain-containing protein OS=Triticum aestivum OX=4565 PE=4 SV=1	24 kDa	4.05	Normal soft	7 dpa	11.56
A0A3B6PJK1|A0A3B6PJK1_WHEAT	Ubiquitin carboxyl-termil hydrolase OS=Triticum aestivum OX=4565 PE=3 SV=1	38 kDa	4.05	Normal soft	7 dpa	NA
A0A3B5ZZF7|A0A3B5ZZF7_WHEAT	Aldedh domain-containing protein OS=Triticum aestivum OX=4565 PE=3 SV=1	54 kDa	4.05	Normal soft	7 dpa	15.47
A0A3B6RBJ6|A0A3B6RBJ6_WHEAT (+2)	Uncharacterized protein OS=Triticum aestivum OX=4565 PE=4 SV=1	97 kDa	4.05	Normal soft	7 dpa	0
A0A3B6QL88|A0A3B6QL88_WHEAT	Ubiquitin carboxyl-termil hydrolase OS=Triticum aestivum OX=4565 PE=3 SV=1	43 kDa	4.05	Normal soft	7 dpa	12.2
A0A3B6GXR9|A0A3B6GXR9_WHEAT	Chitin-binding type-1 domain-containing protein OS=Triticum aestivum OX=4565 PE=4 SV=1	33 kDa	4.05	Normal soft	7 dpa	0
A0A3B6HRF1|A0A3B6HRF1_WHEAT (+5)	Uncharacterized protein OS=Triticum aestivum OX=4565 PE=4 SV=1	46 kDa	4.05	Normal soft	7 dpa	11.94
A0A3B5Z002|A0A3B5Z002_WHEAT	Uncharacterized protein OS=Triticum aestivum OX=4565 PE=4 SV=1	51 kDa	4.05	Normal soft	7 dpa	0
W5D5Z6|W5D5Z6_WHEAT	Uncharacterized protein OS=Triticum aestivum OX=4565 GN=TRAES_3BF082500040CFD_c1 PE=3 SV=1	22 kDa	4.05	Normal soft	7 dpa	9.95
A0A3B6JPU8|A0A3B6JPU8_WHEAT	Adenylosuccite synthetase, chloroplastic OS=Triticum aestivum OX=4565 GN=PURA PE=3 SV=1	52 kDa	4.05	Normal soft	7 dpa	14.08
A0A3B6LTB5|A0A3B6LTB5_WHEAT	Str_synth domain-containing protein OS=Triticum aestivum OX=4565 PE=4 SV=1	44 kDa	4.05	Normal soft	7 dpa	12.48
A0A3B6B1Y6|A0A3B6B1Y6_WHEAT (+1)	Uncharacterized protein OS=Triticum aestivum OX=4565 PE=4 SV=1	87 kDa	4.05	Normal soft	7 dpa	10.32
A0A3B6KJQ3|A0A3B6KJQ3_WHEAT	Fe2OG dioxygese domain-containing protein OS=Triticum aestivum OX=4565 PE=3 SV=1	41 kDa	4.05	Normal soft	7 dpa	12.25
B2BZD1 (+3)	LMW-GS OS=Triticum aestivum GN=Glu-D3 PE=4 SV=1	42 kDa	4.05	Normal soft	7 dpa	10.76
A0A3B6CD88|A0A3B6CD88_WHEAT	Uncharacterized protein OS=Triticum aestivum OX=4565 PE=4 SV=1	64 kDa	4.05	Normal soft	7 dpa	0
A0A3B6I1K9|A0A3B6I1K9_WHEAT (+2)	AB hydrolase-1 domain-containing protein OS=Triticum aestivum OX=4565 PE=4 SV=1	37 kDa	4.05	Normal soft	7 dpa	12.08
A0A3B6MX87|A0A3B6MX87_WHEAT (+1)	Tubulin alpha chain OS=Triticum aestivum OX=4565 PE=3 SV=1	50 kDa	4.05	Normal soft	7 dpa	11.98
A0A3B6PJE6|A0A3B6PJE6_WHEAT	CUE domain-containing protein OS=Triticum aestivum OX=4565 PE=4 SV=1	17 kDa	4.05	Normal soft	7 dpa	10.5
R9XSX7	Alpha-gliadin OS=Triticum aestivum GN=gli-2 PE=4 SV=1	33 kDa	4.05	Normal soft	7 dpa	11.51
A0A3B5XV32|A0A3B5XV32_WHEAT	Uncharacterized protein OS=Triticum aestivum OX=4565 PE=4 SV=1	64 kDa	4.05	Normal soft	7 dpa	10.71
A0A3B6IPV0|A0A3B6IPV0_WHEAT (+3)	Importin N-termil domain-containing protein OS=Triticum aestivum OX=4565 PE=4 SV=1	121 kDa	4.05	Normal soft	7 dpa	0
A0A3B6SCP3|A0A3B6SCP3_WHEAT	PEROXIDASE_4 domain-containing protein OS=Triticum aestivum OX=4565 PE=3 SV=1	32 kDa	4.05	Normal soft	7 dpa	15.43
A0A3B6I4A4|A0A3B6I4A4_WHEAT (+2)	D(P)-bd_dom domain-containing protein OS=Triticum aestivum OX=4565 PE=3 SV=1	42 kDa	4.05	Normal soft	7 dpa	16.64
A0A3B6KHN0|A0A3B6KHN0_WHEAT	Uncharacterized protein OS=Triticum aestivum OX=4565 PE=4 SV=1	110 kDa	4.05	Normal soft	7 dpa	13.81
A0A3B6NQH3|A0A3B6NQH3_WHEAT (+2)	Uncharacterized protein OS=Triticum aestivum OX=4565 PE=4 SV=1	29 kDa	4.05	Normal soft	7 dpa	15.71
A0A3B6MT33|A0A3B6MT33_WHEAT (+1)	PKS_ER domain-containing protein OS=Triticum aestivum OX=4565 PE=4 SV=1	68 kDa	4.05	Normal soft	7 dpa	0
A0A3B6A083|A0A3B6A083_WHEAT	Uncharacterized protein OS=Triticum aestivum OX=4565 PE=4 SV=1	19 kDa	4.05	Normal soft	7 dpa	8.85
A0A1D5UR27|A0A1D5UR27_WHEAT	GYF domain-containing protein OS=Triticum aestivum OX=4565 GN=CAMPLR22A2D_LOCUS2517 PE=4 SV=1	185 kDa	4.05	Normal soft	7 dpa	0
A0A3B6BY61|A0A3B6BY61_WHEAT (+1)	Eukaryotic translation initiation factor 3 subunit M OS=Triticum aestivum OX=4565 PE=3 SV=1	46 kDa	4.05	Normal soft	7 dpa	0
A0A3B6RB11|A0A3B6RB11_WHEAT	AAI domain-containing protein OS=Triticum aestivum OX=4565 PE=4 SV=1	19 kDa	4.05	Normal soft	7 dpa	10.38
A0A3B6DJU5|A0A3B6DJU5_WHEAT	Uncharacterized protein OS=Triticum aestivum OX=4565 PE=4 SV=1	63 kDa	4.05	Normal soft	7 dpa	11.31
A0A3B5Z1J7|A0A3B5Z1J7_WHEAT (+1)	Peptidase_S9 domain-containing protein OS=Triticum aestivum OX=4565 PE=4 SV=1	91 kDa	4.05	Normal soft	7 dpa	12.5
A0A3B6PTJ6|A0A3B6PTJ6_WHEAT (+1)	Rab protein OS=Triticum aestivum OX=4565 PE=3 SV=1	23 kDa	4.05	Normal soft	7 dpa	11.22
A0A3B6SLN9|A0A3B6SLN9_WHEAT	SHSP domain-containing protein OS=Triticum aestivum OX=4565 PE=3 SV=1	18 kDa	4.05	Normal soft	7 dpa	11.37
A0A341W7H8|A0A341W7H8_WHEAT (+2)	Dirigent protein OS=Triticum aestivum OX=4565 PE=3 SV=1	17 kDa	4.05	Normal soft	7 dpa	18.16
A0A3B6KPV7|A0A3B6KPV7_WHEAT	Serine/threonine-protein phosphatase OS=Triticum aestivum OX=4565 PE=3 SV=1	33 kDa	4.05	Normal soft	7 dpa	17.18
A0A3B6NNI4|A0A3B6NNI4_WHEAT (+3)	PHB domain-containing protein OS=Triticum aestivum OX=4565 PE=4 SV=1	30 kDa	4.05	Normal soft	7 dpa	12.68
A0A3B6H5G7|A0A3B6H5G7_WHEAT (+1)	Fn3_like domain-containing protein OS=Triticum aestivum OX=4565 PE=4 SV=1	87 kDa	4.05	Normal soft	7 dpa	14.83
A0A3B6CH83|A0A3B6CH83_WHEAT	Prenylcys_lyase domain-containing protein OS=Triticum aestivum OX=4565 PE=4 SV=1	55 kDa	4.05	Normal soft	7 dpa	13.92
A0A3B6C777|A0A3B6C777_WHEAT	Uncharacterized protein OS=Triticum aestivum OX=4565 PE=3 SV=1	58 kDa	4.05	Normal soft	7 dpa	12.99
A0A3B6TZD9|A0A3B6TZD9_WHEAT	Uncharacterized protein OS=Triticum aestivum OX=4565 PE=4 SV=1	28 kDa	4.05	Normal soft	7 dpa	NA
A0A3B6PK40|A0A3B6PK40_WHEAT	Uncharacterized protein OS=Triticum aestivum OX=4565 PE=4 SV=1	16 kDa	4.05	Normal soft	7 dpa	16.89
A0A3B6RGD2|A0A3B6RGD2_WHEAT	Uncharacterized protein OS=Triticum aestivum OX=4565 PE=4 SV=1	42 kDa	4.05	Normal soft	7 dpa	11.08
A0A3B5Z1F3|A0A3B5Z1F3_WHEAT	Poly [ADP-ribose] polymerase OS=Triticum aestivum OX=4565 PE=4 SV=1	92 kDa	4.05	Normal soft	7 dpa	14.88
A0A3B6KM00|A0A3B6KM00_WHEAT (+1)	Str_synth domain-containing protein OS=Triticum aestivum OX=4565 PE=4 SV=1	44 kDa	4.05	Normal soft	7 dpa	12.81
A0A3B6HNR2|A0A3B6HNR2_WHEAT (+1)	Glyco_transf_20 domain-containing protein OS=Triticum aestivum OX=4565 PE=4 SV=1	99 kDa	4.05	Normal soft	7 dpa	14.24
P04568|EM1_WHEAT	Em protein OS=Triticum aestivum OX=4565 GN=EM PE=2 SV=1	10 kDa	4.05	Normal soft	7 dpa	10
W5ASA4|W5ASA4_WHEAT	Uncharacterized protein OS=Triticum aestivum OX=4565 GN=CAMPLR22A2D_LOCUS2419 PE=3 SV=1	17 kDa	4.05	Normal soft	7 dpa	12.66
A0A3B6CAI7|A0A3B6CAI7_WHEAT	Aldose 1-epimerase OS=Triticum aestivum OX=4565 PE=3 SV=1	40 kDa	4.05	Normal soft	7 dpa	11.66
A0A3B6NRL0|A0A3B6NRL0_WHEAT	Uncharacterized protein OS=Triticum aestivum OX=4565 PE=4 SV=1	55 kDa	4.05	Normal soft	7 dpa	0
A0A3B6B4P3|A0A3B6B4P3_WHEAT	Uncharacterized protein OS=Triticum aestivum OX=4565 PE=4 SV=1	63 kDa	4.05	Normal soft	7 dpa	11.76
A0A3B6LIR2|A0A3B6LIR2_WHEAT (+2)	PEROXIDASE_4 domain-containing protein OS=Triticum aestivum OX=4565 PE=3 SV=1	34 kDa	4.05	Normal soft	7 dpa	12.48
A0A3B6ET77|A0A3B6ET77_WHEAT	Dirigent protein OS=Triticum aestivum OX=4565 PE=3 SV=1	20 kDa	4.05	Normal soft	7 dpa	NA
A0A3B6H125|A0A3B6H125_WHEAT (+1)	Fe2OG dioxygese domain-containing protein OS=Triticum aestivum OX=4565 PE=3 SV=1	39 kDa	4.05	Normal soft	7 dpa	NA
A0A3B6PG25|A0A3B6PG25_WHEAT	Uncharacterized protein OS=Triticum aestivum OX=4565 PE=4 SV=1	44 kDa	4.05	Normal soft	7 dpa	11.83
A0A3B6IVJ4|A0A3B6IVJ4_WHEAT (+2)	C-A/B domain-containing protein OS=Triticum aestivum OX=4565 PE=4 SV=1	24 kDa	4.05	Normal soft	7 dpa	NA
A0A3B6QES1|A0A3B6QES1_WHEAT	Uncharacterized protein OS=Triticum aestivum OX=4565 PE=4 SV=1	47 kDa	4.05	Normal soft	7 dpa	11.15
A0A3B6QG49|A0A3B6QG49_WHEAT (+1)	HMG box domain-containing protein OS=Triticum aestivum OX=4565 PE=4 SV=1	15 kDa	4.05	Normal soft	7 dpa	0
A0A3B5ZXI9|A0A3B5ZXI9_WHEAT	Pyruvate, phosphate dikise OS=Triticum aestivum OX=4565 PE=3 SV=1	102 kDa	4.05	Normal soft	7 dpa	11.1
A0A3B6FVD4|A0A3B6FVD4_WHEAT	DEK_C domain-containing protein OS=Triticum aestivum OX=4565 PE=4 SV=1	55 kDa	4.05	Normal soft	7 dpa	NA
A0A3B5XZ45|A0A3B5XZ45_WHEAT (+5)	Mitogen-activated protein kise OS=Triticum aestivum OX=4565 PE=4 SV=1	39 kDa	4.05	Normal soft	7 dpa	12.82
A0A3B6KH31|A0A3B6KH31_WHEAT (+2)	Uncharacterized protein OS=Triticum aestivum OX=4565 PE=4 SV=1	37 kDa	4.05	Normal soft	7 dpa	12.76
A0A3B6TKL7|A0A3B6TKL7_WHEAT	Rieske domain-containing protein OS=Triticum aestivum OX=4565 PE=4 SV=1	59 kDa	4.05	Normal soft	7 dpa	NA
A0A3B6IV87|A0A3B6IV87_WHEAT (+1)	Uncharacterized protein OS=Triticum aestivum OX=4565 PE=4 SV=1	160 kDa	4.05	Normal soft	7 dpa	11.94
A0A3B6RI01|A0A3B6RI01_WHEAT (+2)	J domain-containing protein OS=Triticum aestivum OX=4565 PE=4 SV=1	44 kDa	4.05	Normal soft	7 dpa	12.83
A0A3B5XXQ3|A0A3B5XXQ3_WHEAT (+2)	Flavokise domain-containing protein OS=Triticum aestivum OX=4565 PE=4 SV=1	44 kDa	4.05	Normal soft	7 dpa	12.44
A0A3B6HY00|A0A3B6HY00_WHEAT (+4)	Ribosom_S30AE_C domain-containing protein OS=Triticum aestivum OX=4565 PE=3 SV=1	34 kDa	4.05	Normal soft	7 dpa	13.55
A0A3B6FPB8|A0A3B6FPB8_WHEAT (+3)	Uncharacterized protein OS=Triticum aestivum OX=4565 PE=4 SV=1	55 kDa	4.05	Normal soft	7 dpa	0
A0A3B6MP37|A0A3B6MP37_WHEAT	Sigl recognition particle subunit SRP68 OS=Triticum aestivum OX=4565 PE=3 SV=1	68 kDa	4.05	Normal soft	7 dpa	NA
W5D4Q6|W5D4Q6_WHEAT	Phospholipase D OS=Triticum aestivum OX=4565 GN=TRAES_3BF048200040CFD_c1 PE=3 SV=1	92 kDa	4.05	Normal soft	7 dpa	12.98
A0A3B6HR88|A0A3B6HR88_WHEAT (+1)	Usp domain-containing protein OS=Triticum aestivum OX=4565 PE=4 SV=1	18 kDa	4.05	Normal soft	7 dpa	NA
A0A3B6NKM7|A0A3B6NKM7_WHEAT (+1)	Uncharacterized protein OS=Triticum aestivum OX=4565 PE=4 SV=1	29 kDa	4.05	Normal soft	7 dpa	12.24
A0A3B6AZH1|A0A3B6AZH1_WHEAT (+1)	Uncharacterized protein OS=Triticum aestivum OX=4565 PE=4 SV=1	23 kDa	4.05	Normal soft	7 dpa	11.72
A0A3B6MJX3|A0A3B6MJX3_WHEAT	RRM domain-containing protein OS=Triticum aestivum OX=4565 PE=4 SV=1	17 kDa	4.05	Normal soft	7 dpa	12.91
A8CA05 (+10)	Low molecular weight glutenin OS=Triticum aestivum subsp. yunnense PE=4 SV=1	36 kDa	4.05	Normal soft	7 dpa	NA
A0A3B5Y5E3|A0A3B5Y5E3_WHEAT	Uncharacterized protein OS=Triticum aestivum OX=4565 PE=4 SV=1	73 kDa	4.05	Normal soft	7 dpa	11.16
A0A1D5UKX4|A0A1D5UKX4_WHEAT (+1)	Adenosylhomocysteise OS=Triticum aestivum OX=4565 GN=CAMPLR22A2D_LOCUS4911 PE=3 SV=1	53 kDa	4.05	Normal soft	7 dpa	13.48
A0A3B6INK7|A0A3B6INK7_WHEAT	Uncharacterized protein OS=Triticum aestivum OX=4565 PE=3 SV=1	66 kDa	4.05	Normal soft	7 dpa	12.8
A0A3B6KBE2|A0A3B6KBE2_WHEAT	Uncharacterized protein OS=Triticum aestivum OX=4565 PE=4 SV=1	9 kDa	4.05	Normal soft	7 dpa	NA
A0A3B6AWW3|A0A3B6AWW3_WHEAT	TPR_REGION domain-containing protein OS=Triticum aestivum OX=4565 PE=4 SV=1	62 kDa	4.05	Normal soft	7 dpa	NA
A0A3B6PRJ5|A0A3B6PRJ5_WHEAT	Aldedh domain-containing protein OS=Triticum aestivum OX=4565 PE=3 SV=1	54 kDa	4.05	Normal soft	7 dpa	12.25
A0A3B6SAF7|A0A3B6SAF7_WHEAT	Cupin_5 domain-containing protein OS=Triticum aestivum OX=4565 PE=4 SV=1	22 kDa	4.05	Normal soft	7 dpa	12.14
A0A3B6HPF5|A0A3B6HPF5_WHEAT	NB-ARC domain-containing protein OS=Triticum aestivum OX=4565 PE=3 SV=1	101 kDa	4.05	Normal soft	7 dpa	14.62
A0A3B6NXQ9|A0A3B6NXQ9_WHEAT	Aldo_ket_red domain-containing protein OS=Triticum aestivum OX=4565 PE=4 SV=1	42 kDa	4.05	Normal soft	7 dpa	12.11
A0A3B6KLS3|A0A3B6KLS3_WHEAT	PKS_ER domain-containing protein OS=Triticum aestivum OX=4565 PE=4 SV=1	38 kDa	4.05	Normal soft	7 dpa	11.74
A0A077S1C1|A0A077S1C1_WHEAT (+4)	Amidase domain-containing protein OS=Triticum aestivum OX=4565 GN=TRAES_3BF032900010CFD_c1 PE=4 SV=1	70 kDa	4.05	Normal soft	7 dpa	NA
A0A3B6QCZ3|A0A3B6QCZ3_WHEAT	CUE domain-containing protein OS=Triticum aestivum OX=4565 PE=4 SV=1	17 kDa	4.05	Normal soft	7 dpa	NA
A0A3B6SSQ7|A0A3B6SSQ7_WHEAT	Glyceraldehyde-3-phosphate dehydrogese OS=Triticum aestivum OX=4565 PE=3 SV=1	43 kDa	4.05	Normal soft	7 dpa	NA
A0A3B6KKI2|A0A3B6KKI2_WHEAT	Uncharacterized protein OS=Triticum aestivum OX=4565 PE=4 SV=1	15 kDa	4.05	Normal soft	7 dpa	11.13
A0A3B6AT43|A0A3B6AT43_WHEAT	Uncharacterized protein OS=Triticum aestivum OX=4565 PE=4 SV=1	103 kDa	4.05	Normal soft	7 dpa	15.83
A0A3B6JFM5|A0A3B6JFM5_WHEAT	Uncharacterized protein OS=Triticum aestivum OX=4565 PE=3 SV=1	66 kDa	4.05	Normal soft	7 dpa	14.09
A0A3B6NVG4|A0A3B6NVG4_WHEAT	Sec39 domain-containing protein OS=Triticum aestivum OX=4565 PE=4 SV=1	275 kDa	4.05	Normal soft	7 dpa	12.53
A0A3B5ZVX4|A0A3B5ZVX4_WHEAT	Uncharacterized protein OS=Triticum aestivum OX=4565 PE=4 SV=1	18 kDa	4.05	Normal soft	7 dpa	10.08
A0A1D5ZPS0|A0A1D5ZPS0_WHEAT (+3)	GXM1 OS=Triticum aestivum OX=4565 GN=GXM1 PE=2 SV=1	32 kDa	4.05	Normal soft	7 dpa	16.04
A0A3B6TRP9|A0A3B6TRP9_WHEAT	14_3_3 domain-containing protein OS=Triticum aestivum OX=4565 PE=3 SV=1	29 kDa	4.05	Normal soft	7 dpa	13.56
A0A3B6FVR0|A0A3B6FVR0_WHEAT (+1)	MGS domain-containing protein OS=Triticum aestivum OX=4565 PE=3 SV=1	56 kDa	4.05	Normal soft	7 dpa	11.86
A0A3B6PSK0|A0A3B6PSK0_WHEAT	Uncharacterized protein OS=Triticum aestivum OX=4565 PE=4 SV=1	48 kDa	4.05	Normal soft	7 dpa	12.6
A0A3B6IJU2|A0A3B6IJU2_WHEAT	TOG domain-containing protein OS=Triticum aestivum OX=4565 PE=4 SV=1	121 kDa	4.05	Normal soft	7 dpa	0
A0A3B6D6W1|A0A3B6D6W1_WHEAT	Peptidase A1 domain-containing protein OS=Triticum aestivum OX=4565 PE=3 SV=1	47 kDa	4.05	Normal soft	7 dpa	12.81
A0A3B5Y028|A0A3B5Y028_WHEAT (+1)	Uncharacterized protein OS=Triticum aestivum OX=4565 PE=4 SV=1	32 kDa	4.05	Normal soft	7 dpa	17.68
A0A3B6RJS7|A0A3B6RJS7_WHEAT (+5)	Uncharacterized protein OS=Triticum aestivum OX=4565 PE=4 SV=1	27 kDa	4.05	Normal soft	7 dpa	12.51
A0A3B6TJ13|A0A3B6TJ13_WHEAT	Uncharacterized protein OS=Triticum aestivum OX=4565 PE=4 SV=1	82 kDa	4.05	Normal soft	7 dpa	12.89
A0A3B5Z2A4|A0A3B5Z2A4_WHEAT	Uncharacterized protein OS=Triticum aestivum OX=4565 PE=3 SV=1	54 kDa	4.05	Normal soft	7 dpa	NA
A0A3B6EC04|A0A3B6EC04_WHEAT (+2)	Uncharacterized protein OS=Triticum aestivum OX=4565 PE=4 SV=1	30 kDa	4.05	Normal soft	7 dpa	13.07
A0A0H4MAT1|A0A0H4MAT1_WHEAT	Dehydrin OS=Triticum aestivum OX=4565 GN=Wdhn1 PE=2 SV=1	14 kDa	4.05	Normal soft	7 dpa	10.63
A0A3B6LQH9|A0A3B6LQH9_WHEAT	Uncharacterized protein OS=Triticum aestivum OX=4565 PE=4 SV=1	53 kDa	4.05	Normal soft	7 dpa	12.62
A0A3B6D6B2|A0A3B6D6B2_WHEAT	NmrA domain-containing protein OS=Triticum aestivum OX=4565 PE=4 SV=1	35 kDa	4.05	Normal soft	7 dpa	16
REVERSE_A0A3B6HV47-DECOY|REVERSE_A0A3B6HV47-DECOY_WHEAT (+2)	Uncharacterized protein OS=Triticum aestivum OX=4565 PE=4 SV=1	24 kDa	4.05	Normal soft	7 dpa	NA
A0A3B6EQ09|A0A3B6EQ09_WHEAT	Fe2OG dioxygese domain-containing protein OS=Triticum aestivum OX=4565 PE=3 SV=1	41 kDa	4.05	Normal soft	7 dpa	0
A0A3B5ZS52|A0A3B5ZS52_WHEAT	Uncharacterized protein OS=Triticum aestivum OX=4565 PE=4 SV=1	46 kDa	4.05	Normal soft	7 dpa	14.73
A0A3B6EN89|A0A3B6EN89_WHEAT (+1)	SUN domain-containing protein OS=Triticum aestivum OX=4565 PE=4 SV=1	74 kDa	4.05	Normal soft	7 dpa	NA
A0A3B6C448|A0A3B6C448_WHEAT	BSD domain-containing protein OS=Triticum aestivum OX=4565 PE=4 SV=1	49 kDa	4.05	Normal soft	7 dpa	11.41
A0A3B5Z2G8|A0A3B5Z2G8_WHEAT (+4)	Uncharacterized protein OS=Triticum aestivum OX=4565 PE=4 SV=1	21 kDa	4.05	Normal soft	7 dpa	11.51
A0A3B6KCE2|A0A3B6KCE2_WHEAT (+2)	PEROXIDASE_4 domain-containing protein OS=Triticum aestivum OX=4565 PE=3 SV=1	34 kDa	4.05	Normal soft	7 dpa	12.53
A0A3B6LGL7|A0A3B6LGL7_WHEAT	Abhydrolase_3 domain-containing protein OS=Triticum aestivum OX=4565 PE=4 SV=1	33 kDa	4.05	Normal soft	7 dpa	14.28
A0A3B6HR27|A0A3B6HR27_WHEAT (+2)	BTB domain-containing protein OS=Triticum aestivum OX=4565 PE=4 SV=1	33 kDa	4.05	Normal soft	7 dpa	NA
A0A3B5YZF3|A0A3B5YZF3_WHEAT (+1)	Uncharacterized protein OS=Triticum aestivum OX=4565 PE=4 SV=1	8 kDa	4.05	Normal soft	7 dpa	0
A0A3B6HTM9|A0A3B6HTM9_WHEAT (+3)	Peptidase S59 domain-containing protein OS=Triticum aestivum OX=4565 PE=4 SV=1	99 kDa	4.05	Normal soft	7 dpa	12.4
A0A3B6PP63|A0A3B6PP63_WHEAT (+1)	M16C_associated domain-containing protein OS=Triticum aestivum OX=4565 PE=4 SV=1	119 kDa	4.05	Normal soft	7 dpa	12.97
A0A3B6NNK3|A0A3B6NNK3_WHEAT	Uncharacterized protein OS=Triticum aestivum OX=4565 PE=4 SV=1	47 kDa	4.05	Normal soft	7 dpa	11.87
A0A3B6GQD7|A0A3B6GQD7_WHEAT	Uncharacterized protein OS=Triticum aestivum OX=4565 PE=3 SV=1	57 kDa	4.05	Normal soft	7 dpa	14.7
A0A3B6TJQ9|A0A3B6TJQ9_WHEAT	Uncharacterized protein OS=Triticum aestivum OX=4565 PE=4 SV=1	38 kDa	4.05	Normal soft	7 dpa	NA
A0A3B6PF71|A0A3B6PF71_WHEAT	Uncharacterized protein OS=Triticum aestivum OX=4565 PE=4 SV=1	18 kDa	4.05	Normal soft	7 dpa	11.95
W5DSN6|W5DSN6_WHEAT	N-acetyltransferase domain-containing protein OS=Triticum aestivum OX=4565 PE=4 SV=1	20 kDa	4.05	Normal soft	7 dpa	NA
A0A3B6ENL1|A0A3B6ENL1_WHEAT (+2)	C2 domain-containing protein OS=Triticum aestivum OX=4565 PE=4 SV=1	40 kDa	4.05	Normal soft	7 dpa	NA
A0A3B6EEC8|A0A3B6EEC8_WHEAT	Rab proteins geranylgeranyltransferase component OS=Triticum aestivum OX=4565 PE=3 SV=1	61 kDa	4.05	Normal soft	7 dpa	12.79
F8WTQ6|F8WTQ6_WHEAT	Delta-aminolevulinic acid dehydratase OS=Triticum aestivum OX=4565 GN=TaALAD1b PE=2 SV=1	46 kDa	4.05	Normal soft	7 dpa	15.63
A0A3B6B5I5|A0A3B6B5I5_WHEAT	Glycosyltransferase OS=Triticum aestivum OX=4565 PE=3 SV=1	50 kDa	4.05	Normal soft	7 dpa	0
A0A3B6NRU3|A0A3B6NRU3_WHEAT	Pribosyltran domain-containing protein OS=Triticum aestivum OX=4565 PE=3 SV=1	24 kDa	4.05	Normal soft	7 dpa	16.09
A0A077RWB4|A0A077RWB4_WHEAT	Aldo_ket_red domain-containing protein OS=Triticum aestivum OX=4565 GN=TRAES_3BF065800050CFD_c1 PE=4 SV=1	34 kDa	4.05	Normal soft	7 dpa	0
A0A3B6HXC8|A0A3B6HXC8_WHEAT (+2)	Thioredoxin domain-containing protein OS=Triticum aestivum OX=4565 PE=4 SV=1	22 kDa	4.05	Normal soft	7 dpa	15.9
A0A3B6JL62|A0A3B6JL62_WHEAT	Uncharacterized protein OS=Triticum aestivum OX=4565 PE=4 SV=1	30 kDa	4.05	Normal soft	7 dpa	0
A0A3B6C0H5|A0A3B6C0H5_WHEAT	Peptidase A1 domain-containing protein OS=Triticum aestivum OX=4565 PE=3 SV=1	48 kDa	4.05	Normal soft	7 dpa	11.94
A0A3B6RG03|A0A3B6RG03_WHEAT (+3)	D-directed R polymerase subunit OS=Triticum aestivum OX=4565 PE=3 SV=1	207 kDa	4.05	Normal soft	7 dpa	14.42
A0A3B6JBZ2|A0A3B6JBZ2_WHEAT (+1)	Uncharacterized protein OS=Triticum aestivum OX=4565 PE=4 SV=1	68 kDa	4.05	Normal soft	7 dpa	11.41
A0A3B6PNU4|A0A3B6PNU4_WHEAT	AAI domain-containing protein OS=Triticum aestivum OX=4565 PE=4 SV=1	17 kDa	4.05	Normal soft	7 dpa	NA
A0A3B6KL70|A0A3B6KL70_WHEAT	Uncharacterized protein OS=Triticum aestivum OX=4565 PE=4 SV=1	20 kDa	4.05	Normal soft	7 dpa	12.36
A0A080YTU1|A0A080YTU1_WHEAT	Uncharacterized protein OS=Triticum aestivum OX=4565 GN=TRAES_3BF078700040CFD_c1 PE=4 SV=1	26 kDa	4.05	Normal soft	7 dpa	0
A0A3B6LGZ6|A0A3B6LGZ6_WHEAT	LIM zinc-binding domain-containing protein OS=Triticum aestivum OX=4565 PE=4 SV=1	58 kDa	4.05	Normal soft	7 dpa	12.52
A0A3B6K950|A0A3B6K950_WHEAT (+4)	Uncharacterized protein OS=Triticum aestivum OX=4565 PE=3 SV=1	61 kDa	4.05	Normal soft	7 dpa	15.3
A0A3B6HMI8|A0A3B6HMI8_WHEAT (+2)	Mitochondrial fission 1 protein OS=Triticum aestivum OX=4565 PE=3 SV=1	19 kDa	4.05	Normal soft	7 dpa	12.58
A0A1D5UVU1|A0A1D5UVU1_WHEAT	TRANSKETOLASE_1 domain-containing protein OS=Triticum aestivum OX=4565 GN=CAMPLR22A2D_LOCUS615 PE=4 SV=1	76 kDa	4.05	Normal soft	7 dpa	12.25
A0A1D5SW13|A0A1D5SW13_WHEAT (+1)	Uncharacterized protein OS=Triticum aestivum OX=4565 PE=4 SV=1	20 kDa	4.05	Normal soft	7 dpa	12.97
A0A3B6GVA8|A0A3B6GVA8_WHEAT	Uncharacterized protein OS=Triticum aestivum OX=4565 PE=4 SV=1	117 kDa	4.05	Normal soft	7 dpa	14.89
A0A3B6AVV4|A0A3B6AVV4_WHEAT (+2)	Tubulin alpha chain OS=Triticum aestivum OX=4565 PE=3 SV=1	48 kDa	4.05	Normal soft	7 dpa	0
A0A3B6HRX1|A0A3B6HRX1_WHEAT	Uncharacterized protein OS=Triticum aestivum OX=4565 PE=4 SV=1	27 kDa	4.05	Normal soft	7 dpa	12.61
A0A3B6SMR7|A0A3B6SMR7_WHEAT (+2)	Uncharacterized protein OS=Triticum aestivum OX=4565 PE=3 SV=1	58 kDa	4.05	Normal soft	7 dpa	NA
A0A3B6JKD1|A0A3B6JKD1_WHEAT	Uncharacterized protein OS=Triticum aestivum OX=4565 PE=4 SV=1	34 kDa	4.05	Normal soft	7 dpa	NA
A0A3B6QNF4|A0A3B6QNF4_WHEAT	Uncharacterized protein OS=Triticum aestivum OX=4565 PE=4 SV=1	48 kDa	4.05	Normal soft	7 dpa	12.16
A0A3B6B901|A0A3B6B901_WHEAT	Uncharacterized protein OS=Triticum aestivum OX=4565 PE=4 SV=1	55 kDa	4.05	Normal soft	7 dpa	13.59
A0A3B6RF02|A0A3B6RF02_WHEAT (+6)	Protein-L-isoaspartate O-methyltransferase OS=Triticum aestivum OX=4565 PE=3 SV=1	31 kDa	4.05	Normal soft	7 dpa	0
A0A3B6I2I2|A0A3B6I2I2_WHEAT (+1)	RING-type domain-containing protein OS=Triticum aestivum OX=4565 PE=4 SV=1	214 kDa	4.05	Normal soft	7 dpa	NA
A0A3B6JN51|A0A3B6JN51_WHEAT (+4)	Uncharacterized protein OS=Triticum aestivum OX=4565 PE=4 SV=1	118 kDa	4.05	Normal soft	7 dpa	NA
A0A3B6HWT4|A0A3B6HWT4_WHEAT (+3)	PH domain-containing protein OS=Triticum aestivum OX=4565 PE=4 SV=1	90 kDa	4.05	Normal soft	7 dpa	NA
A0A3B6HQC9|A0A3B6HQC9_WHEAT (+2)	J domain-containing protein OS=Triticum aestivum OX=4565 PE=4 SV=1	63 kDa	4.05	Normal soft	7 dpa	13.04
A0A3B6FME7|A0A3B6FME7_WHEAT	Uncharacterized protein OS=Triticum aestivum OX=4565 PE=4 SV=1	45 kDa	4.05	Normal soft	7 dpa	12.45
A0A3B6TTM9|A0A3B6TTM9_WHEAT	Uncharacterized protein OS=Triticum aestivum OX=4565 PE=4 SV=1	35 kDa	4.05	Normal soft	7 dpa	13.22
A0A3B6K9H6|A0A3B6K9H6_WHEAT	dUTPase domain-containing protein OS=Triticum aestivum OX=4565 PE=4 SV=1	23 kDa	4.05	Normal soft	7 dpa	14.27
A0A3B6HTC4|A0A3B6HTC4_WHEAT (+3)	Alpha-L-AF_C domain-containing protein OS=Triticum aestivum OX=4565 PE=4 SV=1	73 kDa	4.05	Normal soft	7 dpa	13.06
A0A3B5ZWK8|A0A3B5ZWK8_WHEAT (+1)	Ferredoxin OS=Triticum aestivum OX=4565 PE=3 SV=1	29 kDa	4.05	Normal soft	7 dpa	13.32
A0A3B6ISB7|A0A3B6ISB7_WHEAT	Uncharacterized protein OS=Triticum aestivum OX=4565 PE=4 SV=1	42 kDa	4.05	Normal soft	7 dpa	15.32
A0A077RUH5|A0A077RUH5_WHEAT (+1)	Protein-lysine N-methyltransferase TRAES_3BF007900010CFD_c1 OS=Triticum aestivum OX=4565 GN=TRAES_3BF007900010CFD_c1 PE=3 SV=1	38 kDa	4.05	Normal soft	7 dpa	12.83
A0A077RU68|A0A077RU68_WHEAT (+1)	Uncharacterized protein OS=Triticum aestivum OX=4565 GN=TRAES_3BF048900200CFD_c1 PE=4 SV=1	44 kDa	4.05	Normal soft	7 dpa	15.04
A0A3B6HXF8|A0A3B6HXF8_WHEAT (+2)	LEA_2 domain-containing protein OS=Triticum aestivum OX=4565 PE=4 SV=1	23 kDa	4.05	Normal soft	7 dpa	17.48
A0A3B5YYS5|A0A3B5YYS5_WHEAT	Pyruvate, phosphate dikise OS=Triticum aestivum OX=4565 PE=3 SV=1	102 kDa	4.05	Normal soft	7 dpa	12.45
A0A3B6GLD3|A0A3B6GLD3_WHEAT	Uncharacterized protein OS=Triticum aestivum OX=4565 PE=3 SV=1	78 kDa	4.05	Normal soft	7 dpa	13.48
A0A3B6EJV3|A0A3B6EJV3_WHEAT	ATP-dependent Clp protease proteolytic subunit OS=Triticum aestivum OX=4565 PE=3 SV=1	22 kDa	4.05	Normal soft	7 dpa	13.67
A0A3B6SBI7|A0A3B6SBI7_WHEAT	Glycosyltransferase OS=Triticum aestivum OX=4565 PE=3 SV=1	51 kDa	4.05	Normal soft	7 dpa	0
A0A3B6MIQ1|A0A3B6MIQ1_WHEAT	Uncharacterized protein OS=Triticum aestivum OX=4565 PE=4 SV=1	23 kDa	4.05	Normal soft	7 dpa	10.77
A0A3B6BXR6|A0A3B6BXR6_WHEAT	Dirigent protein OS=Triticum aestivum OX=4565 PE=3 SV=1	34 kDa	4.05	Normal soft	7 dpa	17.36
A0A3B6RFG9|A0A3B6RFG9_WHEAT (+2)	Abhydrolase_3 domain-containing protein OS=Triticum aestivum OX=4565 PE=4 SV=1	35 kDa	4.05	Normal soft	7 dpa	15.91
W5EH87|W5EH87_WHEAT	Uncharacterized protein OS=Triticum aestivum OX=4565 PE=3 SV=1	21 kDa	4.05	Normal soft	7 dpa	15.87
A0A3B6NMF5|A0A3B6NMF5_WHEAT (+1)	Uncharacterized protein OS=Triticum aestivum OX=4565 PE=4 SV=1	25 kDa	4.05	Normal soft	7 dpa	14.74
A0A3B6AZ68|A0A3B6AZ68_WHEAT (+1)	Aamy domain-containing protein OS=Triticum aestivum OX=4565 PE=4 SV=1	80 kDa	4.05	Normal soft	7 dpa	13.04
A0A3B6KQR3|A0A3B6KQR3_WHEAT (+3)	TOG domain-containing protein OS=Triticum aestivum OX=4565 PE=4 SV=1	41 kDa	4.05	Normal soft	7 dpa	0
A0A3B6FI74|A0A3B6FI74_WHEAT (+1)	TPR_REGION domain-containing protein OS=Triticum aestivum OX=4565 PE=4 SV=1	35 kDa	4.05	Normal soft	7 dpa	16.04
A0A3B6RDP2|A0A3B6RDP2_WHEAT	Uncharacterized protein OS=Triticum aestivum OX=4565 PE=4 SV=1	26 kDa	4.05	Normal soft	7 dpa	0
A0A3B6IL62|A0A3B6IL62_WHEAT (+1)	Lipoxygese OS=Triticum aestivum OX=4565 PE=3 SV=1	96 kDa	4.05	Normal soft	7 dpa	15.48
A0A3B6RJL6|A0A3B6RJL6_WHEAT (+2)	C-CAP/cofactor C-like domain-containing protein OS=Triticum aestivum OX=4565 PE=4 SV=1	60 kDa	4.05	Normal soft	7 dpa	12.6
A0A3B6SKA0|A0A3B6SKA0_WHEAT	PMEI domain-containing protein OS=Triticum aestivum OX=4565 PE=4 SV=1	20 kDa	4.05	Normal soft	7 dpa	13.46
A0A3B6NUZ0|A0A3B6NUZ0_WHEAT	Uncharacterized protein OS=Triticum aestivum OX=4565 PE=4 SV=1	26 kDa	4.05	Normal soft	7 dpa	NA
U5U6M3	Gamma-gliadin OS=Triticum aestivum PE=4 SV=1	33 kDa	4.05	Normal soft	7 dpa	12.6
REVERSE_A0A3B6GX89-DECOY|REVERSE_A0A3B6GX89-DECOY_WHEAT (+1)	Uncharacterized protein OS=Triticum aestivum OX=4565 PE=3 SV=1	258 kDa	4.05	Normal soft	7 dpa	17.44
W5CAC3|W5CAC3_WHEAT	UBIQUITIN_CONJUGAT_2 domain-containing protein OS=Triticum aestivum OX=4565 GN=TRAES_3BF050900020CFD_c1 PE=3 SV=1	17 kDa	4.05	Normal soft	7 dpa	13.13
A0A3B6RFT2|A0A3B6RFT2_WHEAT (+5)	S1 domain-containing protein OS=Triticum aestivum OX=4565 PE=4 SV=1	36 kDa	4.05	Normal soft	7 dpa	15.48
A0A3B6D9S0|A0A3B6D9S0_WHEAT	5-formyltetrahydrofolate cyclo-ligase OS=Triticum aestivum OX=4565 PE=3 SV=1	31 kDa	4.05	Normal soft	7 dpa	12.59
A0A3B6IMT2|A0A3B6IMT2_WHEAT (+1)	Uncharacterized protein OS=Triticum aestivum OX=4565 PE=4 SV=1	51 kDa	4.05	Normal soft	7 dpa	13.32
W5FSR5|W5FSR5_WHEAT	UBIQUITIN_CONJUGAT_2 domain-containing protein OS=Triticum aestivum OX=4565 PE=3 SV=1	17 kDa	4.05	Normal soft	7 dpa	13.47
C7G530|C7G530_WHEAT	ECPT-type aminoalcoholphosphotransferase OS=Triticum aestivum OX=4565 GN=TaAAPT1 PE=2 SV=1	43 kDa	4.05	Normal soft	7 dpa	NA
A0A3B6EL07|A0A3B6EL07_WHEAT	Rab-GAP TBC domain-containing protein OS=Triticum aestivum OX=4565 PE=4 SV=1	94 kDa	4.05	Normal soft	7 dpa	13.46
A0A3B6TI17|A0A3B6TI17_WHEAT (+1)	COQ9 domain-containing protein OS=Triticum aestivum OX=4565 PE=4 SV=1	33 kDa	4.05	Normal soft	7 dpa	12.35
A0A3B6TDQ8|A0A3B6TDQ8_WHEAT	Lipase_GDSL domain-containing protein OS=Triticum aestivum OX=4565 PE=4 SV=1	38 kDa	4.05	Normal soft	7 dpa	14.31
A0A3B6B0K8|A0A3B6B0K8_WHEAT	SHSP domain-containing protein OS=Triticum aestivum OX=4565 PE=3 SV=1	24 kDa	4.05	Normal soft	7 dpa	12.5
A0A1D5V1R8|A0A1D5V1R8_WHEAT (+2)	SFM domain-containing protein OS=Triticum aestivum OX=4565 GN=CAMPLR22A2D_LOCUS1877 PE=4 SV=1	50 kDa	4.05	Normal soft	7 dpa	12.88
A0A3B5Y533|A0A3B5Y533_WHEAT (+2)	V-SRE domain-containing protein OS=Triticum aestivum OX=4565 PE=4 SV=1	25 kDa	4.05	Normal soft	7 dpa	12.76
A0A3B6LT59|A0A3B6LT59_WHEAT	Uncharacterized protein OS=Triticum aestivum OX=4565 PE=4 SV=1	27 kDa	4.05	Normal soft	7 dpa	12.04
A0A3B6MTR1|A0A3B6MTR1_WHEAT (+1)	ER membrane protein complex subunit 3 OS=Triticum aestivum OX=4565 PE=3 SV=1	28 kDa	4.05	Normal soft	7 dpa	13.07
A0A3B6TRX8|A0A3B6TRX8_WHEAT	CS domain-containing protein OS=Triticum aestivum OX=4565 PE=4 SV=1	24 kDa	4.05	Normal soft	7 dpa	12.38
A0A3B5Z677|A0A3B5Z677_WHEAT (+1)	D(P)-bd_dom domain-containing protein OS=Triticum aestivum OX=4565 PE=3 SV=1	39 kDa	4.05	Normal soft	7 dpa	0
A0A3B5Z2L3|A0A3B5Z2L3_WHEAT (+1)	Uncharacterized protein OS=Triticum aestivum OX=4565 PE=3 SV=1	41 kDa	4.05	Normal soft	7 dpa	12.47
A0A3B6FKR5|A0A3B6FKR5_WHEAT	Importin N-termil domain-containing protein OS=Triticum aestivum OX=4565 PE=4 SV=1	108 kDa	4.05	Normal soft	7 dpa	NA
A0A3B6NR60|A0A3B6NR60_WHEAT (+2)	Aminotran_1_2 domain-containing protein OS=Triticum aestivum OX=4565 PE=3 SV=1	47 kDa	4.05	Normal soft	7 dpa	13.38
A0A3B6AWJ4|A0A3B6AWJ4_WHEAT	Uncharacterized protein OS=Triticum aestivum OX=4565 PE=3 SV=1	49 kDa	4.05	Normal soft	7 dpa	NA
A0A3B6EJ50|A0A3B6EJ50_WHEAT	Alpha-amylase OS=Triticum aestivum OX=4565 PE=3 SV=1	97 kDa	4.05	Normal soft	7 dpa	13.58
A0A3B6KNW3|A0A3B6KNW3_WHEAT (+2)	Uncharacterized protein OS=Triticum aestivum OX=4565 PE=4 SV=1	26 kDa	4.05	Normal soft	7 dpa	NA
A0A3B6U183|A0A3B6U183_WHEAT	Catalase OS=Triticum aestivum OX=4565 PE=3 SV=1	57 kDa	4.05	Normal soft	7 dpa	NA
W5G990|W5G990_WHEAT	Uncharacterized protein OS=Triticum aestivum OX=4565 PE=4 SV=1	14 kDa	4.05	Normal soft	7 dpa	12.34
A0A3B6N206|A0A3B6N206_WHEAT	Tr-type G domain-containing protein OS=Triticum aestivum OX=4565 PE=4 SV=1	50 kDa	4.05	Normal soft	7 dpa	13.16
A0A3B6TQF4|A0A3B6TQF4_WHEAT	Peptidase A1 domain-containing protein OS=Triticum aestivum OX=4565 PE=3 SV=1	46 kDa	4.05	Normal soft	7 dpa	13.5
A0A3B6KCU6|A0A3B6KCU6_WHEAT	Uncharacterized protein OS=Triticum aestivum OX=4565 PE=4 SV=1	54 kDa	4.05	Normal soft	7 dpa	13.08
Q9ZR70|Q9ZR70_WHEAT	Em protein OS=Triticum aestivum OX=4565 GN=Em-D1 PE=4 SV=1	10 kDa	4.05	Normal soft	7 dpa	10.93
A0A096UNF8|A0A096UNF8_WHEAT (+2)	Uncharacterized protein OS=Triticum aestivum OX=4565 GN=CAMPLR22A2D_LOCUS1179 PE=3 SV=1	48 kDa	4.05	Normal soft	7 dpa	NA
A0A3B6KH22|A0A3B6KH22_WHEAT (+3)	Uncharacterized protein OS=Triticum aestivum OX=4565 PE=4 SV=1	70 kDa	4.05	Normal soft	7 dpa	NA
A0A3B6LW16|A0A3B6LW16_WHEAT	Ferredoxin OS=Triticum aestivum OX=4565 PE=3 SV=1	16 kDa	4.05	Normal soft	7 dpa	13.52
A0A3B6B6T8|A0A3B6B6T8_WHEAT	Non-specific lipid-transfer protein OS=Triticum aestivum OX=4565 PE=3 SV=1	21 kDa	4.05	Normal soft	7 dpa	15.03
A0A3B6I073|A0A3B6I073_WHEAT (+2)	Uncharacterized protein OS=Triticum aestivum OX=4565 PE=4 SV=1	45 kDa	4.05	Normal soft	7 dpa	15.47
A0A3B6RDC6|A0A3B6RDC6_WHEAT	Uncharacterized protein OS=Triticum aestivum OX=4565 PE=4 SV=1	55 kDa	4.05	Normal soft	7 dpa	NA
A0A3B6SDD0|A0A3B6SDD0_WHEAT	Cytochrome b561 and DOMON domain-containing protein OS=Triticum aestivum OX=4565 PE=4 SV=1	41 kDa	4.05	Normal soft	7 dpa	NA
A0A096UMY8|A0A096UMY8_WHEAT	Uncharacterized protein OS=Triticum aestivum OX=4565 GN=CAMPLR22A2D_LOCUS3181 PE=4 SV=1	23 kDa	4.05	Normal soft	7 dpa	11.22
A0A3B5YWU9|A0A3B5YWU9_WHEAT (+1)	PCI domain-containing protein OS=Triticum aestivum OX=4565 PE=4 SV=1	49 kDa	4.05	Normal soft	7 dpa	16.09
A0A3B6KLP1|A0A3B6KLP1_WHEAT (+1)	Cysteine synthase OS=Triticum aestivum OX=4565 PE=3 SV=1	40 kDa	4.05	Normal soft	7 dpa	15.69
A0A077S1E6|A0A077S1E6_WHEAT (+3)	Pyruvate kise OS=Triticum aestivum OX=4565 GN=TRAES_3BF028500040CFD_c1 PE=3 SV=1	63 kDa	4.05	Normal soft	7 dpa	NA
A0A1D5UM13|A0A1D5UM13_WHEAT	Uncharacterized protein OS=Triticum aestivum OX=4565 GN=CAMPLR22A2D_LOCUS4475 PE=4 SV=1	88 kDa	4.05	Normal soft	7 dpa	14.1
A0A3B5YZH4|A0A3B5YZH4_WHEAT	Uncharacterized protein OS=Triticum aestivum OX=4565 PE=4 SV=1	53 kDa	4.05	Normal soft	7 dpa	13.53
A0A3B6K9Q1|A0A3B6K9Q1_WHEAT (+3)	Uncharacterized protein OS=Triticum aestivum OX=4565 PE=3 SV=1	89 kDa	4.05	Normal soft	7 dpa	13.88
A0A1D6RPB6|A0A1D6RPB6_WHEAT (+2)	Uncharacterized protein OS=Triticum aestivum OX=4565 GN=CAMPLR22A2D_LOCUS4081 PE=4 SV=1	44 kDa	4.05	Normal soft	7 dpa	NA
H9V6|H9V6_WHEAT	Superoxide dismutase [Cu-Zn] OS=Triticum aestivum OX=4565 GN=CAMPLR22A2D_LOCUS1074 PE=2 SV=1	15 kDa	4.05	Normal soft	7 dpa	13.09
A0A1D6BV11|A0A1D6BV11_WHEAT (+1)	Glucose-1-phosphate adenylyltransferase OS=Triticum aestivum OX=4565 GN=Agp1 PE=2 SV=1	52 kDa	4.05	Normal soft	7 dpa	12.2
A0A3B5Y2X5|A0A3B5Y2X5_WHEAT	Glyco_hydro_18 domain-containing protein OS=Triticum aestivum OX=4565 PE=3 SV=1	32 kDa	4.05	Normal soft	7 dpa	13.05
A0A3B5Y839|A0A3B5Y839_WHEAT (+2)	AAA domain-containing protein OS=Triticum aestivum OX=4565 PE=3 SV=1	76 kDa	4.05	Normal soft	7 dpa	13.6
A0A3B6HV75|A0A3B6HV75_WHEAT (+1)	Fn3_like domain-containing protein OS=Triticum aestivum OX=4565 PE=4 SV=1	82 kDa	4.05	Normal soft	7 dpa	13.34
D8LAL9|D8LAL9_WHEAT	Hydroquinone glucosyltransferase, putative, expressed OS=Triticum aestivum OX=4565 GN=HGT_1 PE=4 SV=1	52 kDa	4.05	Normal soft	7 dpa	NA
A0A3B6MS92|A0A3B6MS92_WHEAT	Uncharacterized protein OS=Triticum aestivum OX=4565 PE=3 SV=1	80 kDa	4.05	Normal soft	7 dpa	16.12
A0A3B6IWE6|A0A3B6IWE6_WHEAT	WPP domain-containing protein OS=Triticum aestivum OX=4565 PE=4 SV=1	14 kDa	4.05	Normal soft	7 dpa	12.94
A0A3B6RHN6|A0A3B6RHN6_WHEAT	Uncharacterized protein OS=Triticum aestivum OX=4565 PE=4 SV=1	27 kDa	4.05	Normal soft	7 dpa	12.52
A0A3B6TR73|A0A3B6TR73_WHEAT	Peptidase A1 domain-containing protein OS=Triticum aestivum OX=4565 PE=3 SV=1	48 kDa	4.05	Normal soft	7 dpa	NA
A0A3B6JGH7|A0A3B6JGH7_WHEAT	Uncharacterized protein OS=Triticum aestivum OX=4565 PE=3 SV=1	41 kDa	4.05	Normal soft	7 dpa	12.29
A0A3B6LWW9|A0A3B6LWW9_WHEAT	Uncharacterized protein OS=Triticum aestivum OX=4565 PE=4 SV=1	60 kDa	4.05	Normal soft	7 dpa	NA
A3RCW1|A3RCW1_WHEAT	Translation initiation factor eIF5 OS=Triticum aestivum OX=4565 PE=2 SV=1	49 kDa	4.05	Normal soft	7 dpa	13.49
A0A3B6RL68|A0A3B6RL68_WHEAT	Uncharacterized protein OS=Triticum aestivum OX=4565 PE=4 SV=1	34 kDa	4.05	Normal soft	7 dpa	15.91
A0A0H4TM98|A0A0H4TM98_WHEAT	Chitise OS=Triticum aestivum OX=4565 PE=4 SV=1	34 kDa	4.05	Normal soft	7 dpa	11.8
A0A3B6LMT5|A0A3B6LMT5_WHEAT	Uncharacterized protein OS=Triticum aestivum OX=4565 PE=4 SV=1	51 kDa	4.05	Normal soft	7 dpa	0
A0A3B6LJS7|A0A3B6LJS7_WHEAT (+1)	Uncharacterized protein OS=Triticum aestivum OX=4565 PE=4 SV=1	108 kDa	4.05	Normal soft	7 dpa	15.28
A0A3B6JFR8|A0A3B6JFR8_WHEAT	Adenylyl cyclase-associated protein OS=Triticum aestivum OX=4565 PE=3 SV=1	51 kDa	4.05	Normal soft	7 dpa	14.93
A0A3B6N0A8|A0A3B6N0A8_WHEAT	RRM domain-containing protein OS=Triticum aestivum OX=4565 PE=4 SV=1	30 kDa	4.05	Normal soft	7 dpa	14.88
A0A3B6H5V3|A0A3B6H5V3_WHEAT	Uncharacterized protein OS=Triticum aestivum OX=4565 PE=3 SV=1	36 kDa	4.05	Normal soft	7 dpa	13.24
A0A3B6ED89|A0A3B6ED89_WHEAT (+1)	Uncharacterized protein OS=Triticum aestivum OX=4565 PE=4 SV=1	25 kDa	4.05	Normal soft	7 dpa	13.27
Q8RW01|Q8RW01_WHEAT	Glutathione transferase OS=Triticum aestivum OX=4565 GN=gstu2 PE=2 SV=1	25 kDa	4.05	Normal soft	7 dpa	12.31
A0A3B6LQT8|A0A3B6LQT8_WHEAT (+2)	Uncharacterized protein OS=Triticum aestivum OX=4565 PE=4 SV=1	188 kDa	4.05	Normal soft	7 dpa	13.19
A0A3B6HRN4|A0A3B6HRN4_WHEAT (+2)	AAI domain-containing protein OS=Triticum aestivum OX=4565 PE=3 SV=1	20 kDa	4.05	Normal soft	7 dpa	13.43
A0A3B6TML5|A0A3B6TML5_WHEAT (+1)	Alpha-carbonic anhydrase domain-containing protein OS=Triticum aestivum OX=4565 PE=4 SV=1	32 kDa	4.05	Normal soft	7 dpa	12.72
A0A3B6KMP6|A0A3B6KMP6_WHEAT	AMP-binding domain-containing protein OS=Triticum aestivum OX=4565 PE=4 SV=1	74 kDa	4.05	Normal soft	7 dpa	15.76
A0A077RWS5|A0A077RWS5_WHEAT (+2)	S-adenosylmethionine synthase OS=Triticum aestivum OX=4565 GN=TRAES_3BF093000020CFD_c1 PE=3 SV=1	43 kDa	4.05	Normal soft	7 dpa	14.23
REVERSE_A0A3B6HNQ1-DECOY|REVERSE_A0A3B6HNQ1-DECOY_WHEAT (+2)	Uncharacterized protein OS=Triticum aestivum OX=4565 PE=4 SV=1	144 kDa	4.05	Normal soft	7 dpa	0
A0A3B6R9U4|A0A3B6R9U4_WHEAT	Lipase_GDSL domain-containing protein OS=Triticum aestivum OX=4565 PE=4 SV=1	41 kDa	4.05	Normal soft	7 dpa	12.44
A0A3B6LG94|A0A3B6LG94_WHEAT	Peptidase A1 domain-containing protein OS=Triticum aestivum OX=4565 PE=3 SV=1	45 kDa	4.05	Normal soft	7 dpa	15.35
A0A3B6MZY8|A0A3B6MZY8_WHEAT	Uncharacterized protein OS=Triticum aestivum OX=4565 PE=3 SV=1	43 kDa	4.05	Normal soft	7 dpa	14.25
A0A3B6NL91|A0A3B6NL91_WHEAT (+3)	Pribosyltran_N domain-containing protein OS=Triticum aestivum OX=4565 PE=3 SV=1	43 kDa	4.05	Normal soft	7 dpa	16.13
A0A3B6H0S2|A0A3B6H0S2_WHEAT	DEK_C domain-containing protein OS=Triticum aestivum OX=4565 PE=4 SV=1	55 kDa	4.05	Normal soft	7 dpa	NA
A0A0C4BJ10|A0A0C4BJ10_WHEAT (+2)	Rab18s OS=Triticum aestivum OX=4565 GN=CAMPLR22A2D_LOCUS5586 PE=2 SV=1	24 kDa	4.05	Normal soft	7 dpa	13.35
A0A3B5XYS0|A0A3B5XYS0_WHEAT (+1)	Uncharacterized protein OS=Triticum aestivum OX=4565 PE=4 SV=1	52 kDa	4.05	Normal soft	7 dpa	14.79
A0A1D5UJQ9|A0A1D5UJQ9_WHEAT (+1)	Nup54 domain-containing protein OS=Triticum aestivum OX=4565 GN=CAMPLR22A2D_LOCUS2398 PE=4 SV=1	43 kDa	4.05	Normal soft	7 dpa	NA
A0A3B6JM39|A0A3B6JM39_WHEAT	NB-ARC domain-containing protein OS=Triticum aestivum OX=4565 PE=3 SV=1	101 kDa	4.05	Normal soft	7 dpa	13.38
A0A3B6RIV2|A0A3B6RIV2_WHEAT (+2)	WD_REPEATS_REGION domain-containing protein OS=Triticum aestivum OX=4565 PE=4 SV=1	39 kDa	4.05	Normal soft	7 dpa	13.76
A0A3B6G369|A0A3B6G369_WHEAT	PWWP domain-containing protein OS=Triticum aestivum OX=4565 PE=4 SV=1	162 kDa	4.05	Normal soft	7 dpa	13.24
A0A3B6ARH0|A0A3B6ARH0_WHEAT (+5)	Ribulose bisphosphate carboxylase small chain OS=Triticum aestivum OX=4565 PE=3 SV=1	19 kDa	4.05	Normal soft	7 dpa	13.5
A0A3B6NQZ2|A0A3B6NQZ2_WHEAT	Uncharacterized protein OS=Triticum aestivum OX=4565 PE=4 SV=1	49 kDa	4.05	Normal soft	7 dpa	16.26
A0A3B6KLA0|A0A3B6KLA0_WHEAT	Uncharacterized protein OS=Triticum aestivum OX=4565 PE=3 SV=1	58 kDa	4.05	Normal soft	7 dpa	13.72
A0A3B6GVB1|A0A3B6GVB1_WHEAT (+1)	Uncharacterized protein OS=Triticum aestivum OX=4565 PE=3 SV=1	86 kDa	4.05	Normal soft	7 dpa	13.23
Q7XAP5|Q7XAP5_WHEAT	ABA inducible protein OS=Triticum aestivum OX=4565 GN=Wrab18 PE=2 SV=1	18 kDa	4.05	Normal soft	7 dpa	10.47
A0A3B6KL31|A0A3B6KL31_WHEAT (+1)	PfkB domain-containing protein OS=Triticum aestivum OX=4565 PE=3 SV=1	35 kDa	4.05	Normal soft	7 dpa	13.55
A0A3B6GPB8|A0A3B6GPB8_WHEAT	Importin N-termil domain-containing protein OS=Triticum aestivum OX=4565 PE=4 SV=1	108 kDa	4.05	Normal soft	7 dpa	13.12
A0A3B6MKJ4|A0A3B6MKJ4_WHEAT (+1)	Uncharacterized protein OS=Triticum aestivum OX=4565 PE=4 SV=1	54 kDa	4.05	Normal soft	7 dpa	NA
A0A3B6LMB6|A0A3B6LMB6_WHEAT	Uncharacterized protein OS=Triticum aestivum OX=4565 PE=4 SV=1	44 kDa	4.05	Normal soft	7 dpa	NA
A0A3B6NKN4|A0A3B6NKN4_WHEAT	Neprosin domain-containing protein OS=Triticum aestivum OX=4565 PE=4 SV=1	33 kDa	4.05	Normal soft	7 dpa	0
A0A3B6HW60|A0A3B6HW60_WHEAT	Uncharacterized protein OS=Triticum aestivum OX=4565 PE=4 SV=1	70 kDa	4.05	Normal soft	7 dpa	13.38
A0A3B6KQN4|A0A3B6KQN4_WHEAT (+2)	Uncharacterized protein OS=Triticum aestivum OX=4565 PE=4 SV=1	51 kDa	4.05	Normal soft	7 dpa	14.25
A0A3B5Y249|A0A3B5Y249_WHEAT (+2)	RPN13_C domain-containing protein OS=Triticum aestivum OX=4565 PE=4 SV=1	34 kDa	4.05	Normal soft	7 dpa	13.4
A0A3B6HR26|A0A3B6HR26_WHEAT	Uncharacterized protein OS=Triticum aestivum OX=4565 PE=4 SV=1	37 kDa	4.05	Normal soft	7 dpa	10.61
REVERSE_A0A3B6MPI3-DECOY|REVERSE_A0A3B6MPI3-DECOY_WHEAT (+1)	Protein kise domain-containing protein OS=Triticum aestivum OX=4565 PE=3 SV=1	194 kDa	4.05	Normal soft	7 dpa	13.1
A0A3B6IJZ7|A0A3B6IJZ7_WHEAT	Histone domain-containing protein OS=Triticum aestivum OX=4565 PE=3 SV=1	33 kDa	4.05	Normal soft	7 dpa	0
A0A1D5UHV1|A0A1D5UHV1_WHEAT	Endoglucase OS=Triticum aestivum OX=4565 GN=CAMPLR22A2D_LOCUS3102 PE=3 SV=1	54 kDa	4.05	Normal soft	7 dpa	12.23
A0A1D6BJ11|A0A1D6BJ11_WHEAT	Cinmyl alcohol dehydrogese 12 OS=Triticum aestivum OX=4565 GN=CAD12 PE=2 SV=1	39 kDa	4.05	Normal soft	7 dpa	13.58
A0A3B6PKK3|A0A3B6PKK3_WHEAT	Aminopeptidase OS=Triticum aestivum OX=4565 PE=3 SV=1	98 kDa	4.05	Normal soft	7 dpa	13.41
A0A3B6C7Y4|A0A3B6C7Y4_WHEAT	Aldo_ket_red domain-containing protein OS=Triticum aestivum OX=4565 PE=4 SV=1	36 kDa	4.05	Normal soft	7 dpa	12.32
A0A3B6SNX9|A0A3B6SNX9_WHEAT	FAD-binding PCMH-type domain-containing protein OS=Triticum aestivum OX=4565 PE=3 SV=1	57 kDa	4.05	Normal soft	7 dpa	14.37
A0A1D5UPG4|A0A1D5UPG4_WHEAT (+1)	Exocyst subunit Exo70 family protein OS=Triticum aestivum OX=4565 GN=CAMPLR22A2D_LOCUS5848 PE=3 SV=1	72 kDa	4.05	Normal soft	7 dpa	NA
A0A3B6IT85|A0A3B6IT85_WHEAT	CP12 domain-containing protein OS=Triticum aestivum OX=4565 PE=4 SV=1	14 kDa	4.05	Normal soft	7 dpa	14.07
A0A3B5Y414|A0A3B5Y414_WHEAT (+2)	PRA1 family protein OS=Triticum aestivum OX=4565 PE=3 SV=1	23 kDa	4.05	Normal soft	7 dpa	NA
A0A3B6LV31|A0A3B6LV31_WHEAT (+1)	rR N-glycosidase OS=Triticum aestivum OX=4565 PE=3 SV=1	30 kDa	4.05	Normal soft	7 dpa	11.16
B6UKM8 (+2)	Gamma-gliadin OS=Triticum aestivum GN=ll907 PE=4 SV=1	33 kDa	4.05	Normal soft	7 dpa	11.5
REVERSE_A0A3B6MRF2-DECOY|REVERSE_A0A3B6MRF2-DECOY_WHEAT	ANK_REP_REGION domain-containing protein OS=Triticum aestivum OX=4565 PE=4 SV=1	73 kDa	4.05	Normal soft	7 dpa	14
A0A3B6NVL0|A0A3B6NVL0_WHEAT	CYTOSOL_AP domain-containing protein OS=Triticum aestivum OX=4565 PE=3 SV=1	65 kDa	4.05	Normal soft	7 dpa	13.57
A0A3B6KNX2|A0A3B6KNX2_WHEAT (+1)	Uncharacterized protein OS=Triticum aestivum OX=4565 PE=4 SV=1	20 kDa	4.05	Normal soft	7 dpa	13.88
A0A3B6DFB4|A0A3B6DFB4_WHEAT	Peroxidase OS=Triticum aestivum OX=4565 PE=3 SV=1	36 kDa	4.05	Normal soft	7 dpa	16.44
A0A3B6TB55|A0A3B6TB55_WHEAT	Nucleolar GTP-binding protein 1 OS=Triticum aestivum OX=4565 PE=3 SV=1	74 kDa	4.05	Normal soft	7 dpa	NA
A0A3B5XUW9|A0A3B5XUW9_WHEAT (+1)	Uncharacterized protein OS=Triticum aestivum OX=4565 PE=3 SV=1	23 kDa	4.05	Normal soft	7 dpa	16.09
A0A3B6GZA5|A0A3B6GZA5_WHEAT (+1)	Chorismate mutase OS=Triticum aestivum OX=4565 PE=4 SV=1	35 kDa	4.05	Normal soft	7 dpa	14.04
A0A3B6R8P8|A0A3B6R8P8_WHEAT	Peroxidase OS=Triticum aestivum OX=4565 PE=3 SV=1	39 kDa	4.05	Normal soft	7 dpa	10.93
A0A3B6HQH0|A0A3B6HQH0_WHEAT	Uncharacterized protein OS=Triticum aestivum OX=4565 PE=3 SV=1	59 kDa	4.05	Normal soft	7 dpa	13.42
A0A3B5Y301|A0A3B5Y301_WHEAT (+1)	Lipase_3 domain-containing protein OS=Triticum aestivum OX=4565 PE=4 SV=1	47 kDa	4.05	Normal soft	7 dpa	17.16
A0A3B6RMC2|A0A3B6RMC2_WHEAT (+1)	Uncharacterized protein OS=Triticum aestivum OX=4565 PE=3 SV=1	45 kDa	4.05	Normal soft	7 dpa	14.43
A0A3B6ES70|A0A3B6ES70_WHEAT (+2)	Glycerol-3-phosphate dehydrogese [D(+)] OS=Triticum aestivum OX=4565 PE=3 SV=1	51 kDa	4.05	Normal soft	7 dpa	13.44
A0A3B6D7R2|A0A3B6D7R2_WHEAT	Uncharacterized protein OS=Triticum aestivum OX=4565 PE=4 SV=1	105 kDa	4.05	Normal soft	7 dpa	15.66
A0A3B5XWB2|A0A3B5XWB2_WHEAT (+5)	CBM20 domain-containing protein OS=Triticum aestivum OX=4565 PE=4 SV=1	78 kDa	4.05	Normal soft	7 dpa	13.83
A0A3B6JDS9|A0A3B6JDS9_WHEAT	SERPIN domain-containing protein OS=Triticum aestivum OX=4565 PE=3 SV=1	43 kDa	4.05	Normal soft	7 dpa	12.23
A0A3B6EMV4|A0A3B6EMV4_WHEAT (+2)	Uncharacterized protein OS=Triticum aestivum OX=4565 PE=4 SV=1	55 kDa	4.05	Normal soft	7 dpa	NA
A0A3B6MND3|A0A3B6MND3_WHEAT	R helicase OS=Triticum aestivum OX=4565 PE=3 SV=1	65 kDa	4.05	Normal soft	7 dpa	13.63
A0A3B6FYQ7|A0A3B6FYQ7_WHEAT	RING-type domain-containing protein OS=Triticum aestivum OX=4565 PE=4 SV=1	42 kDa	4.05	Normal soft	7 dpa	13.52
A0A3B6MWT3|A0A3B6MWT3_WHEAT	Alpha-1,4 glucan phosphorylase OS=Triticum aestivum OX=4565 PE=3 SV=1	108 kDa	4.05	Normal soft	7 dpa	12.5
A0A3B6LQE0|A0A3B6LQE0_WHEAT	PKS_ER domain-containing protein OS=Triticum aestivum OX=4565 PE=4 SV=1	38 kDa	4.05	Normal soft	7 dpa	12.9
A0A3B6SU01|A0A3B6SU01_WHEAT	Uncharacterized protein OS=Triticum aestivum OX=4565 PE=4 SV=1	28 kDa	4.05	Normal soft	7 dpa	NA
A0A3B6MZI6|A0A3B6MZI6_WHEAT	UDP-glucose 6-dehydrogese OS=Triticum aestivum OX=4565 PE=3 SV=1	53 kDa	4.05	Normal soft	7 dpa	14.62
A0A3B6MU18|A0A3B6MU18_WHEAT	Fe2OG dioxygese domain-containing protein OS=Triticum aestivum OX=4565 PE=3 SV=1	42 kDa	4.05	Normal soft	7 dpa	NA
A0A3B6I033|A0A3B6I033_WHEAT (+2)	Uncharacterized protein OS=Triticum aestivum OX=4565 PE=3 SV=1	18 kDa	4.05	Normal soft	7 dpa	13.9
A0A3B6RBY9|A0A3B6RBY9_WHEAT	tR (guanine-N(7)-)-methyltransferase OS=Triticum aestivum OX=4565 PE=3 SV=1	31 kDa	4.05	Normal soft	7 dpa	15.92
A0A3B6KQR8|A0A3B6KQR8_WHEAT (+1)	Malate dehydrogese OS=Triticum aestivum OX=4565 PE=3 SV=1	37 kDa	4.05	Normal soft	7 dpa	13.52
A0A3B6NSN1|A0A3B6NSN1_WHEAT (+2)	Uncharacterized protein OS=Triticum aestivum OX=4565 PE=3 SV=1	36 kDa	4.05	Normal soft	7 dpa	13.7
A0A3B5YRZ8|A0A3B5YRZ8_WHEAT	Uncharacterized protein OS=Triticum aestivum OX=4565 PE=4 SV=1	9 kDa	4.05	Normal soft	7 dpa	10.93
A0A3B6AXA1|A0A3B6AXA1_WHEAT	Uncharacterized protein OS=Triticum aestivum OX=4565 PE=4 SV=1	21 kDa	4.05	Normal soft	7 dpa	12.89
A0A3B6AVR6|A0A3B6AVR6_WHEAT (+5)	Uncharacterized protein OS=Triticum aestivum OX=4565 PE=4 SV=1	49 kDa	4.05	Normal soft	7 dpa	14.68
A0A3B5Y4U7|A0A3B5Y4U7_WHEAT (+1)	Uncharacterized protein OS=Triticum aestivum OX=4565 PE=4 SV=1	48 kDa	4.05	Normal soft	7 dpa	14.86
A0A3B6I0H0|A0A3B6I0H0_WHEAT (+2)	Lipase_GDSL domain-containing protein OS=Triticum aestivum OX=4565 PE=4 SV=1	38 kDa	4.05	Normal soft	7 dpa	16.64
A0A3B6J0A2|A0A3B6J0A2_WHEAT (+2)	Phytocyanin domain-containing protein OS=Triticum aestivum OX=4565 PE=4 SV=1	20 kDa	4.05	Normal soft	7 dpa	13.89
A0A3B6HNP9|A0A3B6HNP9_WHEAT (+2)	R cytidine acetyltransferase OS=Triticum aestivum OX=4565 PE=3 SV=1	115 kDa	4.05	Normal soft	7 dpa	13.45
A0A3B5Z1N5|A0A3B5Z1N5_WHEAT (+1)	Uncharacterized protein OS=Triticum aestivum OX=4565 PE=3 SV=1	49 kDa	4.05	Normal soft	7 dpa	14.84
A0A3B6LWC1|A0A3B6LWC1_WHEAT	Epimerase domain-containing protein OS=Triticum aestivum OX=4565 PE=4 SV=1	36 kDa	4.05	Normal soft	7 dpa	17.08
A0A3B6RHJ8|A0A3B6RHJ8_WHEAT	Nicalin OS=Triticum aestivum OX=4565 PE=3 SV=1	61 kDa	4.05	Normal soft	7 dpa	13.74
A0A3B6I2R2|A0A3B6I2R2_WHEAT	AAI domain-containing protein OS=Triticum aestivum OX=4565 PE=4 SV=1	19 kDa	4.05	Normal soft	7 dpa	11.87
Q41593|SPZ1A_WHEAT	Serpin-Z1A OS=Triticum aestivum OX=4565 GN=WZCI PE=1 SV=1	43 kDa	4.05	Normal soft	7 dpa	10.54
A0A3B6EIN4|A0A3B6EIN4_WHEAT (+1)	ATP synthase subunit beta OS=Triticum aestivum OX=4565 PE=3 SV=1	59 kDa	4.05	Normal soft	7 dpa	13.21
A0A3B6HMR5|A0A3B6HMR5_WHEAT	Uncharacterized protein OS=Triticum aestivum OX=4565 PE=4 SV=1	76 kDa	4.05	Normal soft	7 dpa	12.25
A0A3B6PS76|A0A3B6PS76_WHEAT	Thioredoxin domain-containing protein OS=Triticum aestivum OX=4565 PE=4 SV=1	33 kDa	4.05	Normal soft	7 dpa	NA
A0A3B6MNG9|A0A3B6MNG9_WHEAT	Uncharacterized protein OS=Triticum aestivum OX=4565 PE=4 SV=1	57 kDa	4.05	Normal soft	7 dpa	13.69
A0A3B6HY53|A0A3B6HY53_WHEAT	HIT domain-containing protein OS=Triticum aestivum OX=4565 PE=4 SV=1	18 kDa	4.05	Normal soft	7 dpa	13.21
A0A3B6KDP6|A0A3B6KDP6_WHEAT (+9)	WD_REPEATS_REGION domain-containing protein OS=Triticum aestivum OX=4565 PE=4 SV=1	98 kDa	4.05	Normal soft	7 dpa	13.86
A0A3B6JGN8|A0A3B6JGN8_WHEAT (+1)	Uncharacterized protein OS=Triticum aestivum OX=4565 PE=4 SV=1	179 kDa	4.05	Normal soft	7 dpa	13.62
A0A3B5ZW89|A0A3B5ZW89_WHEAT	Peptide-methionine (R)-S-oxide reductase OS=Triticum aestivum OX=4565 PE=3 SV=1	23 kDa	4.05	Normal soft	7 dpa	NA
A0A3B6QGJ4|A0A3B6QGJ4_WHEAT	Aminopeptidase OS=Triticum aestivum OX=4565 PE=3 SV=1	98 kDa	4.05	Normal soft	7 dpa	13.33
A0A3B6QKC9|A0A3B6QKC9_WHEAT	PKS_ER domain-containing protein OS=Triticum aestivum OX=4565 PE=4 SV=1	34 kDa	4.05	Normal soft	7 dpa	13.98
A0A3B6GQ57|A0A3B6GQ57_WHEAT	Phospholipase D OS=Triticum aestivum OX=4565 PE=3 SV=1	92 kDa	4.05	Normal soft	7 dpa	13.89
A0A3B6ESB1|A0A3B6ESB1_WHEAT (+1)	Uncharacterized protein OS=Triticum aestivum OX=4565 PE=4 SV=1	87 kDa	4.05	Normal soft	7 dpa	13.62
A0A3B6MUA3|A0A3B6MUA3_WHEAT	SAICAR_synt domain-containing protein OS=Triticum aestivum OX=4565 PE=3 SV=1	43 kDa	4.05	Normal soft	7 dpa	0
A0A3B6H032|A0A3B6H032_WHEAT	Pectinesterase OS=Triticum aestivum OX=4565 PE=4 SV=1	59 kDa	4.05	Normal soft	7 dpa	NA
A0A3B6MWE1|A0A3B6MWE1_WHEAT	PKS_ER domain-containing protein OS=Triticum aestivum OX=4565 PE=4 SV=1	38 kDa	4.05	Normal soft	7 dpa	NA
A0A3B5ZUE5|A0A3B5ZUE5_WHEAT	Uncharacterized protein OS=Triticum aestivum OX=4565 PE=4 SV=1	43 kDa	4.05	Normal soft	7 dpa	14.13
A0A3B6C9D0|A0A3B6C9D0_WHEAT	Aamy domain-containing protein OS=Triticum aestivum OX=4565 PE=4 SV=1	93 kDa	4.05	Normal soft	7 dpa	13.42
A0A3B6HPM4|A0A3B6HPM4_WHEAT (+2)	Uncharacterized protein OS=Triticum aestivum OX=4565 PE=3 SV=1	27 kDa	4.05	Normal soft	7 dpa	0
A0A3B6SJ58|A0A3B6SJ58_WHEAT	Uncharacterized protein OS=Triticum aestivum OX=4565 PE=3 SV=1	45 kDa	4.05	Normal soft	7 dpa	13.66
A0A2D2ANS8|A0A2D2ANS8_WHEAT (+2)	LEA-like protein 1 OS=Triticum aestivum OX=4565 PE=2 SV=1	15 kDa	4.05	Normal soft	7 dpa	13.58
A0A3B6EAV4|A0A3B6EAV4_WHEAT	Uncharacterized protein OS=Triticum aestivum OX=4565 PE=4 SV=1	51 kDa	4.05	Normal soft	7 dpa	13.22
A0A3B5XZM1|A0A3B5XZM1_WHEAT (+2)	60S ribosomal export protein NMD3 OS=Triticum aestivum OX=4565 PE=3 SV=1	59 kDa	4.05	Normal soft	7 dpa	13.84
A0A3B6HU38|A0A3B6HU38_WHEAT	AMP-binding domain-containing protein OS=Triticum aestivum OX=4565 PE=4 SV=1	77 kDa	4.05	Normal soft	7 dpa	14.38
A0A3B6IVY5|A0A3B6IVY5_WHEAT (+4)	Pyridox_oxase_2 domain-containing protein OS=Triticum aestivum OX=4565 PE=4 SV=1	23 kDa	4.05	Normal soft	7 dpa	NA
A0A3B6C2G5|A0A3B6C2G5_WHEAT (+1)	CP-type G domain-containing protein OS=Triticum aestivum OX=4565 PE=4 SV=1	66 kDa	4.05	Normal soft	7 dpa	NA
A0A3B6JJ04|A0A3B6JJ04_WHEAT	AAA domain-containing protein OS=Triticum aestivum OX=4565 PE=3 SV=1	50 kDa	4.05	Normal soft	7 dpa	13.26
A0A341P3K0|A0A341P3K0_WHEAT (+1)	Importin N-termil domain-containing protein OS=Triticum aestivum OX=4565 PE=4 SV=1	96 kDa	4.05	Normal soft	7 dpa	13.83
A0A3B5ZUU7|A0A3B5ZUU7_WHEAT	RanBD1 domain-containing protein OS=Triticum aestivum OX=4565 PE=4 SV=1	46 kDa	4.05	Normal soft	7 dpa	13.24
A0A077S042|A0A077S042_WHEAT (+5)	Protein kise domain-containing protein OS=Triticum aestivum OX=4565 GN=TRAES_3BF003100050CFD_c1 PE=3 SV=1	67 kDa	4.05	Normal soft	7 dpa	13.65
A0A3B6SL72|A0A3B6SL72_WHEAT	Uncharacterized protein OS=Triticum aestivum OX=4565 PE=4 SV=1	20 kDa	4.05	Normal soft	7 dpa	12.84
A0A3B6JFW6|A0A3B6JFW6_WHEAT	Uncharacterized protein OS=Triticum aestivum OX=4565 PE=4 SV=1	23 kDa	4.05	Normal soft	7 dpa	15.46
A0A3B6MN48|A0A3B6MN48_WHEAT	PlsC domain-containing protein OS=Triticum aestivum OX=4565 PE=4 SV=1	42 kDa	4.05	Normal soft	7 dpa	12.77
A0A3B6PJY5|A0A3B6PJY5_WHEAT	Uncharacterized protein OS=Triticum aestivum OX=4565 PE=3 SV=1	62 kDa	4.05	Normal soft	7 dpa	13.32
A0A3B6MUC0|A0A3B6MUC0_WHEAT (+1)	DAO domain-containing protein OS=Triticum aestivum OX=4565 PE=4 SV=1	43 kDa	4.05	Normal soft	7 dpa	14.18
A0A2X0TY93|A0A2X0TY93_WHEAT	Glutaredoxin domain-containing protein OS=Triticum aestivum OX=4565 GN=CAMPLR22A2D_LOCUS3646 PE=4 SV=1	13 kDa	4.05	Normal soft	7 dpa	12.26
A0A3B6AYN6|A0A3B6AYN6_WHEAT	tR-binding domain-containing protein OS=Triticum aestivum OX=4565 PE=4 SV=1	28 kDa	4.05	Normal soft	7 dpa	14.66
A0A3B6B1G3|A0A3B6B1G3_WHEAT	Protoporphyrinogen oxidase OS=Triticum aestivum OX=4565 PE=3 SV=1	58 kDa	4.05	Normal soft	7 dpa	NA
P60162|CYB6_WHEAT	Cytochrome b6 OS=Triticum aestivum OX=4565 GN=petB PE=3 SV=1	24 kDa	4.05	Normal soft	7 dpa	15.01
A0A3B6RIG5|A0A3B6RIG5_WHEAT (+1)	GOLD domain-containing protein OS=Triticum aestivum OX=4565 PE=3 SV=1	25 kDa	4.05	Normal soft	7 dpa	13.01
A0A3B6KD16|A0A3B6KD16_WHEAT	Uncharacterized protein OS=Triticum aestivum OX=4565 PE=3 SV=1	58 kDa	4.05	Normal soft	7 dpa	13.67
A0A3B6JM18|A0A3B6JM18_WHEAT (+1)	Imidazole glycerol phosphate synthase hisHF OS=Triticum aestivum OX=4565 PE=3 SV=1	62 kDa	4.05	Normal soft	7 dpa	0
A0A3B6AT44|A0A3B6AT44_WHEAT (+2)	Uncharacterized protein OS=Triticum aestivum OX=4565 PE=4 SV=1	47 kDa	4.05	Normal soft	7 dpa	NA
A0A3B6H1X4|A0A3B6H1X4_WHEAT	Uncharacterized protein OS=Triticum aestivum OX=4565 PE=3 SV=1	10 kDa	4.05	Normal soft	7 dpa	13.64
A0A3B6AUF6|A0A3B6AUF6_WHEAT (+1)	PKS_KS domain-containing protein OS=Triticum aestivum OX=4565 PE=3 SV=1	53 kDa	4.05	Normal soft	7 dpa	14.14
A0A3B6NM79|A0A3B6NM79_WHEAT	Endoglucase OS=Triticum aestivum OX=4565 PE=3 SV=1	54 kDa	4.05	Normal soft	7 dpa	11.46
A0A3B6B5J0|A0A3B6B5J0_WHEAT (+2)	Uncharacterized protein OS=Triticum aestivum OX=4565 PE=4 SV=1	32 kDa	4.05	Normal soft	7 dpa	13.46
A0A3B6HSX4|A0A3B6HSX4_WHEAT (+4)	Glucan endo-1,3-beta-glucosidase OS=Triticum aestivum OX=4565 PE=3 SV=1	49 kDa	4.05	Normal soft	7 dpa	14.16
A0A3B6KQQ2|A0A3B6KQQ2_WHEAT (+2)	Uncharacterized protein OS=Triticum aestivum OX=4565 PE=3 SV=1	11 kDa	4.05	Normal soft	7 dpa	14.82
A0A3B6PTT6|A0A3B6PTT6_WHEAT	Uncharacterized protein OS=Triticum aestivum OX=4565 PE=4 SV=1	40 kDa	4.05	Normal soft	7 dpa	15.93
C3VN74 (+19)	Low molecular weight glutenin OS=Triticum aestivum GN=Glu-A3 PE=4 SV=1	44 kDa	4.05	Normal soft	7 dpa	11.22
A0A3B6IP07|A0A3B6IP07_WHEAT	Aminotran_5 domain-containing protein OS=Triticum aestivum OX=4565 PE=4 SV=1	51 kDa	4.05	Normal soft	7 dpa	13.61
A0A3B6SA06|A0A3B6SA06_WHEAT (+2)	Kinesin motor domain-containing protein OS=Triticum aestivum OX=4565 PE=3 SV=1	142 kDa	4.05	Normal soft	7 dpa	14.04
A0T1D4|A0T1D4_WHEAT	Polyphenol oxidase OS=Triticum aestivum OX=4565 GN=Ppo PE=4 SV=1	64 kDa	4.05	Normal soft	7 dpa	12.76
A0A3B6KMY8|A0A3B6KMY8_WHEAT (+1)	ANK_REP_REGION domain-containing protein OS=Triticum aestivum OX=4565 PE=4 SV=1	25 kDa	4.05	Normal soft	7 dpa	0
W5G255|W5G255_WHEAT	MBD6-5DS OS=Triticum aestivum OX=4565 PE=2 SV=1	44 kDa	4.05	Normal soft	7 dpa	13.38
A0A3B6KNS1|A0A3B6KNS1_WHEAT (+2)	Arogete dehydratase OS=Triticum aestivum OX=4565 PE=4 SV=1	45 kDa	4.05	Normal soft	7 dpa	13.79
A0A3B6NW22|A0A3B6NW22_WHEAT	Uncharacterized protein OS=Triticum aestivum OX=4565 PE=3 SV=1	80 kDa	4.05	Normal soft	7 dpa	14.21
A0A3B6LLZ5|A0A3B6LLZ5_WHEAT	GFA domain-containing protein OS=Triticum aestivum OX=4565 PE=4 SV=1	15 kDa	4.05	Normal soft	7 dpa	12.21
A0A3B6I631|A0A3B6I631_WHEAT	Uncharacterized protein OS=Triticum aestivum OX=4565 PE=3 SV=1	46 kDa	4.05	Normal soft	7 dpa	15.14
A0A3B6KPR4|A0A3B6KPR4_WHEAT	Uncharacterized protein OS=Triticum aestivum OX=4565 PE=3 SV=1	79 kDa	4.05	Normal soft	7 dpa	14.07
A0A3B6RD95|A0A3B6RD95_WHEAT	CYTH domain-containing protein OS=Triticum aestivum OX=4565 PE=4 SV=1	23 kDa	4.05	Normal soft	7 dpa	15.4
A0A3B6NVI4|A0A3B6NVI4_WHEAT (+2)	Glyco_transf_20 domain-containing protein OS=Triticum aestivum OX=4565 PE=4 SV=1	94 kDa	4.05	Normal soft	7 dpa	13.87
A0A3B5Z0I8|A0A3B5Z0I8_WHEAT	Uncharacterized protein OS=Triticum aestivum OX=4565 PE=4 SV=1	18 kDa	4.05	Normal soft	7 dpa	12.34
A0A3B6H136|A0A3B6H136_WHEAT	Uncharacterized protein OS=Triticum aestivum OX=4565 PE=4 SV=1	79 kDa	4.05	Normal soft	7 dpa	13.87
A0A3B5XWD1|A0A3B5XWD1_WHEAT (+1)	Uncharacterized protein OS=Triticum aestivum OX=4565 PE=3 SV=1	25 kDa	4.05	Normal soft	7 dpa	13.04
A0A3B6QB34|A0A3B6QB34_WHEAT	Endoglucase OS=Triticum aestivum OX=4565 PE=3 SV=1	47 kDa	4.05	Normal soft	7 dpa	10.58
A0A3B6HSA6|A0A3B6HSA6_WHEAT	WD_REPEATS_REGION domain-containing protein OS=Triticum aestivum OX=4565 PE=4 SV=1	64 kDa	4.05	Normal soft	7 dpa	13.91
A0A3B6QEM1|A0A3B6QEM1_WHEAT	VID27 domain-containing protein OS=Triticum aestivum OX=4565 PE=4 SV=1	70 kDa	4.05	Normal soft	7 dpa	NA
A0A3B6LVK5|A0A3B6LVK5_WHEAT (+1)	Uncharacterized protein OS=Triticum aestivum OX=4565 PE=4 SV=1	67 kDa	4.05	Normal soft	7 dpa	13.69
A0A3B6INI3|A0A3B6INI3_WHEAT	Uncharacterized protein OS=Triticum aestivum OX=4565 PE=4 SV=1	140 kDa	4.05	Normal soft	7 dpa	13.45
A0A3B6MJP3|A0A3B6MJP3_WHEAT (+1)	Uncharacterized protein OS=Triticum aestivum OX=4565 PE=4 SV=1	22 kDa	4.05	Normal soft	7 dpa	13.44
A0A3B6FS02|A0A3B6FS02_WHEAT (+1)	D(P)-bd_dom domain-containing protein OS=Triticum aestivum OX=4565 PE=4 SV=1	46 kDa	4.05	Normal soft	7 dpa	14.04
A0A3B6TC33|A0A3B6TC33_WHEAT	Cysteine proteise inhibitor OS=Triticum aestivum OX=4565 PE=4 SV=1	12 kDa	4.05	Normal soft	7 dpa	16.57
R9XWD0	Gamma-gliadin OS=Triticum aestivum PE=4 SV=1	37 kDa	4.05	Normal soft	7 dpa	11.76
A0A3B6B5H8|A0A3B6B5H8_WHEAT	Uncharacterized protein OS=Triticum aestivum OX=4565 PE=4 SV=1	16 kDa	4.05	Normal soft	7 dpa	13.05
A0A3B6KCH9|A0A3B6KCH9_WHEAT	Uncharacterized protein OS=Triticum aestivum OX=4565 PE=4 SV=1	71 kDa	4.05	Normal soft	7 dpa	13.38
A0A3B6HU50|A0A3B6HU50_WHEAT	Uncharacterized protein OS=Triticum aestivum OX=4565 PE=4 SV=1	62 kDa	4.05	Normal soft	7 dpa	NA
A0A3B6TSY3|A0A3B6TSY3_WHEAT	Uncharacterized protein OS=Triticum aestivum OX=4565 PE=4 SV=1	79 kDa	4.05	Normal soft	7 dpa	13.97
A0A1D5UQH2|A0A1D5UQH2_WHEAT (+1)	Peptidase_M28 domain-containing protein OS=Triticum aestivum OX=4565 GN=CAMPLR22A2D_LOCUS3786 PE=4 SV=1	99 kDa	4.05	Normal soft	7 dpa	15.61
A0A3B6PSV3|A0A3B6PSV3_WHEAT	Uncharacterized protein OS=Triticum aestivum OX=4565 PE=4 SV=1	48 kDa	4.05	Normal soft	7 dpa	13.02
A0A3B5XZ74|A0A3B5XZ74_WHEAT	Uncharacterized protein OS=Triticum aestivum OX=4565 PE=4 SV=1	56 kDa	4.05	Normal soft	7 dpa	NA
A0A3B6EEP0|A0A3B6EEP0_WHEAT (+7)	Aminotran_5 domain-containing protein OS=Triticum aestivum OX=4565 PE=4 SV=1	53 kDa	4.05	Normal soft	7 dpa	13.91
A0A3B6D496|A0A3B6D496_WHEAT	Uncharacterized protein OS=Triticum aestivum OX=4565 PE=4 SV=1	30 kDa	4.05	Normal soft	7 dpa	13.27
A0A3B6N282|A0A3B6N282_WHEAT	Uncharacterized protein OS=Triticum aestivum OX=4565 PE=4 SV=1	42 kDa	4.05	Normal soft	7 dpa	11.22
A0A3B5XYH4|A0A3B5XYH4_WHEAT (+3)	scent polypeptide-associated complex subunit beta OS=Triticum aestivum OX=4565 PE=3 SV=1	19 kDa	4.05	Normal soft	7 dpa	13.39
A0A3B6MNX3|A0A3B6MNX3_WHEAT	Uncharacterized protein OS=Triticum aestivum OX=4565 PE=4 SV=1	47 kDa	4.05	Normal soft	7 dpa	13.35
A0A3B6ISW5|A0A3B6ISW5_WHEAT	Uncharacterized protein OS=Triticum aestivum OX=4565 PE=4 SV=1	39 kDa	4.05	Normal soft	7 dpa	11.43
A0A3B6JMT5|A0A3B6JMT5_WHEAT	Protein kise domain-containing protein OS=Triticum aestivum OX=4565 PE=4 SV=1	71 kDa	4.05	Normal soft	7 dpa	14.54
A0A3B6B3Z4|A0A3B6B3Z4_WHEAT	Uncharacterized protein OS=Triticum aestivum OX=4565 PE=4 SV=1	201 kDa	4.05	Normal soft	7 dpa	13.52
Q9S7N5|Q9S7N5_WHEAT	Starch synthase, chloroplastic/amyloplastic OS=Triticum aestivum OX=4565 GN=waxy PE=2 SV=1	66 kDa	4.05	Normal soft	7 dpa	11.83
REVERSE_A0A3B6NSW4-DECOY|REVERSE_A0A3B6NSW4-DECOY_WHEAT (+2)	Clustered mitochondria protein homolog OS=Triticum aestivum OX=4565 PE=4 SV=1	126 kDa	4.05	Normal soft	7 dpa	18.68
A0A3B5Z001|A0A3B5Z001_WHEAT	PWWP domain-containing protein OS=Triticum aestivum OX=4565 PE=4 SV=1	127 kDa	4.05	Normal soft	7 dpa	13.83
A0A3B6MLH5|A0A3B6MLH5_WHEAT	Probable bifunctiol methylthioribulose-1-phosphate dehydratase/enolase-phosphatase E1 OS=Triticum aestivum OX=4565 PE=3 SV=1	52 kDa	4.05	Normal soft	7 dpa	13.79
A0A3B6IRL4|A0A3B6IRL4_WHEAT (+1)	Uncharacterized protein OS=Triticum aestivum OX=4565 PE=4 SV=1	28 kDa	4.05	Normal soft	7 dpa	14.45
A0A1D5UKF1|A0A1D5UKF1_WHEAT (+8)	Phospholipid scramblase OS=Triticum aestivum OX=4565 GN=CAMPLR22A2D_LOCUS4415 PE=3 SV=1	40 kDa	4.05	Normal soft	7 dpa	13.98
A0A3B6C6X0|A0A3B6C6X0_WHEAT	Uncharacterized protein OS=Triticum aestivum OX=4565 PE=3 SV=1	70 kDa	4.05	Normal soft	7 dpa	16.01
A0A3B6RDM5|A0A3B6RDM5_WHEAT (+2)	Uncharacterized protein OS=Triticum aestivum OX=4565 PE=4 SV=1	82 kDa	4.05	Normal soft	7 dpa	13.03
A0A3B6B8G9|A0A3B6B8G9_WHEAT	Uncharacterized protein OS=Triticum aestivum OX=4565 PE=4 SV=1	116 kDa	4.05	Normal soft	7 dpa	13.86
A0A3B5Y7U4|A0A3B5Y7U4_WHEAT (+3)	Ribosomal_L16 domain-containing protein OS=Triticum aestivum OX=4565 PE=3 SV=1	17 kDa	4.05	Normal soft	7 dpa	16.1
A0A3B6HVE3|A0A3B6HVE3_WHEAT (+3)	Uncharacterized protein OS=Triticum aestivum OX=4565 PE=4 SV=1	52 kDa	4.05	Normal soft	7 dpa	0
A0A3B6LEZ6|A0A3B6LEZ6_WHEAT	Uncharacterized protein OS=Triticum aestivum OX=4565 PE=3 SV=1	48 kDa	4.05	Normal soft	7 dpa	13.98
A0A3B6GWS9|A0A3B6GWS9_WHEAT	Malate dehydrogese OS=Triticum aestivum OX=4565 PE=3 SV=1	35 kDa	4.05	Normal soft	7 dpa	13.91
A0A3B6TZ67|A0A3B6TZ67_WHEAT (+2)	Beta-amylase OS=Triticum aestivum OX=4565 PE=3 SV=1	60 kDa	4.05	Normal soft	7 dpa	11.95
A0A3B6IK29|A0A3B6IK29_WHEAT	Uncharacterized protein OS=Triticum aestivum OX=4565 PE=4 SV=1	70 kDa	4.05	Normal soft	7 dpa	14.34
A0A1D6A3W9|A0A1D6A3W9_WHEAT (+1)	Prefoldin subunit 3 OS=Triticum aestivum OX=4565 PE=3 SV=1	22 kDa	4.05	Normal soft	7 dpa	13.64
A0A3B6NJB3|A0A3B6NJB3_WHEAT	Protein disulfide-isomerase OS=Triticum aestivum OX=4565 PE=3 SV=1	63 kDa	4.05	Normal soft	7 dpa	13.75
A0A3B6C486|A0A3B6C486_WHEAT (+1)	Uncharacterized protein OS=Triticum aestivum OX=4565 PE=4 SV=1	21 kDa	4.05	Normal soft	7 dpa	13.53
A0A3B6TXW3|A0A3B6TXW3_WHEAT	PA domain-containing protein OS=Triticum aestivum OX=4565 PE=4 SV=1	69 kDa	4.05	Normal soft	7 dpa	13.38
A0A3B6HNC1|A0A3B6HNC1_WHEAT	Uncharacterized protein OS=Triticum aestivum OX=4565 PE=4 SV=1	29 kDa	4.05	Normal soft	7 dpa	10.17
A0A3B6DE21|A0A3B6DE21_WHEAT (+7)	Uncharacterized protein OS=Triticum aestivum OX=4565 PE=4 SV=1	125 kDa	4.05	Normal soft	7 dpa	13.85
A0A3B6B2S5|A0A3B6B2S5_WHEAT	Uncharacterized protein OS=Triticum aestivum OX=4565 PE=4 SV=1	34 kDa	4.05	Normal soft	7 dpa	12.75
A0A3B6ECE4|A0A3B6ECE4_WHEAT (+1)	Uncharacterized protein OS=Triticum aestivum OX=4565 PE=3 SV=1	120 kDa	4.05	Normal soft	7 dpa	15.93
A0A3B6EEU3|A0A3B6EEU3_WHEAT	Uncharacterized protein OS=Triticum aestivum OX=4565 PE=3 SV=1	79 kDa	4.05	Normal soft	7 dpa	13.7
A0A3B6EQA7|A0A3B6EQA7_WHEAT (+1)	Uncharacterized protein OS=Triticum aestivum OX=4565 PE=4 SV=1	49 kDa	4.05	Normal soft	7 dpa	NA
A0A2X0ST42|A0A2X0ST42_WHEAT	Uncharacterized protein OS=Triticum aestivum OX=4565 GN=CAMPLR22A2D_LOCUS4199 PE=4 SV=1	201 kDa	4.05	Normal soft	7 dpa	14.11
A0A3B6CIP1|A0A3B6CIP1_WHEAT (+1)	Thioredoxin domain-containing protein OS=Triticum aestivum OX=4565 PE=4 SV=1	19 kDa	4.05	Normal soft	7 dpa	14.66
A0A3B6EAD8|A0A3B6EAD8_WHEAT (+2)	Uncharacterized protein OS=Triticum aestivum OX=4565 PE=3 SV=1	43 kDa	4.05	Normal soft	7 dpa	13.63
A0A3B6I1P3|A0A3B6I1P3_WHEAT (+1)	Mg-por_mtran_C domain-containing protein OS=Triticum aestivum OX=4565 PE=4 SV=1	35 kDa	4.05	Normal soft	7 dpa	16.45
A0A3B6TGN2|A0A3B6TGN2_WHEAT	LRRNT_2 domain-containing protein OS=Triticum aestivum OX=4565 PE=4 SV=1	30 kDa	4.05	Normal soft	7 dpa	17.6
A0A3B6KAL0|A0A3B6KAL0_WHEAT	Aminotran_1_2 domain-containing protein OS=Triticum aestivum OX=4565 PE=4 SV=1	54 kDa	4.05	Normal soft	7 dpa	13.58
A0A3B6KFP5|A0A3B6KFP5_WHEAT (+2)	Uncharacterized protein OS=Triticum aestivum OX=4565 PE=4 SV=1	56 kDa	4.05	Normal soft	7 dpa	NA
A0A3B6HYW3|A0A3B6HYW3_WHEAT	scent polypeptide-associated complex subunit beta OS=Triticum aestivum OX=4565 PE=3 SV=1	17 kDa	4.05	Normal soft	7 dpa	13.62
A0A3B6G229|A0A3B6G229_WHEAT	Barwin domain-containing protein OS=Triticum aestivum OX=4565 PE=4 SV=1	16 kDa	4.05	Normal soft	7 dpa	NA
A0A3B6RNY6|A0A3B6RNY6_WHEAT (+4)	Uncharacterized protein OS=Triticum aestivum OX=4565 PE=4 SV=1	43 kDa	4.05	Normal soft	7 dpa	16.62
A0A3B6C990|A0A3B6C990_WHEAT	6,7-dimethyl-8-ribityllumazine synthase OS=Triticum aestivum OX=4565 PE=3 SV=1	22 kDa	4.05	Normal soft	7 dpa	13.55
REVERSE_A0A3B6NNG9-DECOY|REVERSE_A0A3B6NNG9-DECOY_WHEAT	Uncharacterized protein OS=Triticum aestivum OX=4565 PE=3 SV=1	41 kDa	4.05	Normal soft	7 dpa	13.66
A0A3B6B2V5|A0A3B6B2V5_WHEAT	Glutaredoxin domain-containing protein OS=Triticum aestivum OX=4565 PE=4 SV=1	13 kDa	4.05	Normal soft	7 dpa	13.47
A0A3B6B1S5|A0A3B6B1S5_WHEAT (+2)	Uncharacterized protein OS=Triticum aestivum OX=4565 PE=4 SV=1	39 kDa	4.05	Normal soft	7 dpa	15.07
A0A3B6TBT3|A0A3B6TBT3_WHEAT	PNP_UDP_1 domain-containing protein OS=Triticum aestivum OX=4565 PE=4 SV=1	28 kDa	4.05	Normal soft	7 dpa	14.37
A0A3B6LGN4|A0A3B6LGN4_WHEAT	Uncharacterized protein OS=Triticum aestivum OX=4565 PE=4 SV=1	54 kDa	4.05	Normal soft	7 dpa	13.11
A0A3B6NP02|A0A3B6NP02_WHEAT (+3)	Uncharacterized protein OS=Triticum aestivum OX=4565 PE=4 SV=1	29 kDa	4.05	Normal soft	7 dpa	NA
A0A3B5Y4A5|A0A3B5Y4A5_WHEAT	DH-cytochrome b5 reductase OS=Triticum aestivum OX=4565 PE=3 SV=1	31 kDa	4.05	Normal soft	7 dpa	14.23
A0A1D5UH46|A0A1D5UH46_WHEAT	Aldose 1-epimerase OS=Triticum aestivum OX=4565 GN=CAMPLR22A2D_LOCUS3239 PE=3 SV=1	40 kDa	4.05	Normal soft	7 dpa	14.01
A0A3B6RQG1|A0A3B6RQG1_WHEAT	Uncharacterized protein OS=Triticum aestivum OX=4565 PE=3 SV=1	97 kDa	4.05	Normal soft	7 dpa	14.14
A0A3B6IUL2|A0A3B6IUL2_WHEAT	Phosphoserine aminotransferase OS=Triticum aestivum OX=4565 PE=3 SV=1	44 kDa	4.05	Normal soft	7 dpa	12.67
A0A3B5XZ47|A0A3B5XZ47_WHEAT	Peptidylprolyl isomerase OS=Triticum aestivum OX=4565 PE=4 SV=1	70 kDa	4.05	Normal soft	7 dpa	16.08
A0A3B6PJP3|A0A3B6PJP3_WHEAT	Uncharacterized protein OS=Triticum aestivum OX=4565 PE=4 SV=1	66 kDa	4.05	Normal soft	7 dpa	NA
A0A3B6LV48|A0A3B6LV48_WHEAT	Uncharacterized protein OS=Triticum aestivum OX=4565 PE=3 SV=1	17 kDa	4.05	Normal soft	7 dpa	14.22
A0A3B6HVG6|A0A3B6HVG6_WHEAT (+2)	Uncharacterized protein OS=Triticum aestivum OX=4565 PE=4 SV=1	33 kDa	4.05	Normal soft	7 dpa	16.1
A0A3B6B8E1|A0A3B6B8E1_WHEAT (+5)	Uncharacterized protein OS=Triticum aestivum OX=4565 PE=3 SV=1	18 kDa	4.05	Normal soft	7 dpa	14.02
A0A3B6EFK8|A0A3B6EFK8_WHEAT (+1)	Uncharacterized protein OS=Triticum aestivum OX=4565 PE=4 SV=1	68 kDa	4.05	Normal soft	7 dpa	13.87
A0A3B6I0W4|A0A3B6I0W4_WHEAT	Uncharacterized protein OS=Triticum aestivum OX=4565 PE=4 SV=1	42 kDa	4.05	Normal soft	7 dpa	11.65
A0A3B6AYW9|A0A3B6AYW9_WHEAT	Uncharacterized protein OS=Triticum aestivum OX=4565 PE=4 SV=1	34 kDa	4.05	Normal soft	7 dpa	11.35
A0A077RUU2|A0A077RUU2_WHEAT (+1)	Uncharacterized protein OS=Triticum aestivum OX=4565 GN=TRAES_3BF089600120CFD_c1 PE=3 SV=1	39 kDa	4.05	Normal soft	7 dpa	14.75
A0A3B5XZP2|A0A3B5XZP2_WHEAT (+3)	MFS domain-containing protein OS=Triticum aestivum OX=4565 PE=3 SV=1	79 kDa	4.05	Normal soft	7 dpa	14.31
A0A3B6T7S8|A0A3B6T7S8_WHEAT	PMEI domain-containing protein OS=Triticum aestivum OX=4565 PE=4 SV=1	23 kDa	4.05	Normal soft	7 dpa	13.43
A0A3B6NWK8|A0A3B6NWK8_WHEAT	Protein kise domain-containing protein OS=Triticum aestivum OX=4565 PE=4 SV=1	86 kDa	4.05	Normal soft	7 dpa	NA
A0A3B6LP55|A0A3B6LP55_WHEAT	Uncharacterized protein OS=Triticum aestivum OX=4565 PE=3 SV=1	86 kDa	4.05	Normal soft	7 dpa	14.76
A0A3B6JI80|A0A3B6JI80_WHEAT	WD_REPEATS_REGION domain-containing protein OS=Triticum aestivum OX=4565 PE=4 SV=1	53 kDa	4.05	Normal soft	7 dpa	15.22
A0A3B6RA65|A0A3B6RA65_WHEAT (+1)	Uncharacterized protein OS=Triticum aestivum OX=4565 PE=3 SV=1	69 kDa	4.05	Normal soft	7 dpa	15.05
A0A3B6EK74|A0A3B6EK74_WHEAT (+3)	Uroporphyrinogen decarboxylase OS=Triticum aestivum OX=4565 PE=3 SV=1	44 kDa	4.05	Normal soft	7 dpa	14.69
A0A3B5YS02|A0A3B5YS02_WHEAT	Uncharacterized protein OS=Triticum aestivum OX=4565 PE=4 SV=1	112 kDa	4.05	Normal soft	7 dpa	15.62
A0A3B6PNJ5|A0A3B6PNJ5_WHEAT (+1)	Uncharacterized protein OS=Triticum aestivum OX=4565 PE=3 SV=1	24 kDa	4.05	Normal soft	7 dpa	14.96
A0A3B6A153|A0A3B6A153_WHEAT	Uncharacterized protein OS=Triticum aestivum OX=4565 PE=4 SV=1	39 kDa	4.05	Normal soft	7 dpa	NA
A0A3B6N0G9|A0A3B6N0G9_WHEAT	Epimerase domain-containing protein OS=Triticum aestivum OX=4565 PE=4 SV=1	36 kDa	4.05	Normal soft	7 dpa	14.2
A0A3B6KHY4|A0A3B6KHY4_WHEAT (+2)	Aminopeptidase OS=Triticum aestivum OX=4565 PE=3 SV=1	101 kDa	4.05	Normal soft	7 dpa	14.49
A0A3B6CD73|A0A3B6CD73_WHEAT	Uncharacterized protein OS=Triticum aestivum OX=4565 PE=4 SV=1	62 kDa	4.05	Normal soft	7 dpa	14.31
A0A3B6HRF3|A0A3B6HRF3_WHEAT (+5)	GPN-loop GTPase OS=Triticum aestivum OX=4565 PE=3 SV=1	48 kDa	4.05	Normal soft	7 dpa	13.93
A0A3B6IK93|A0A3B6IK93_WHEAT	Uncharacterized protein OS=Triticum aestivum OX=4565 PE=4 SV=1	17 kDa	4.05	Normal soft	7 dpa	13.09
A0A3B6DK71|A0A3B6DK71_WHEAT	M20_dimer domain-containing protein OS=Triticum aestivum OX=4565 PE=4 SV=1	48 kDa	4.05	Normal soft	7 dpa	13.98
A0A3B6KCS6|A0A3B6KCS6_WHEAT	Phos_pyr_kin domain-containing protein OS=Triticum aestivum OX=4565 PE=4 SV=1	39 kDa	4.05	Normal soft	7 dpa	13.64
A0A3B6HVL4|A0A3B6HVL4_WHEAT	SERPIN domain-containing protein OS=Triticum aestivum OX=4565 PE=3 SV=1	43 kDa	4.05	Normal soft	7 dpa	NA
A0A3B5Y2W1|A0A3B5Y2W1_WHEAT	Uncharacterized protein OS=Triticum aestivum OX=4565 PE=4 SV=1	17 kDa	4.05	Normal soft	7 dpa	13.64
Q6RUJ2|Q6RUJ2_WHEAT	Glutamine synthetase OS=Triticum aestivum OX=4565 GN=GS PE=3 SV=1	39 kDa	4.05	Normal soft	7 dpa	16.07
A0A1D5RQJ7|A0A1D5RQJ7_WHEAT (+1)	Uncharacterized protein OS=Triticum aestivum OX=4565 PE=4 SV=1	13 kDa	4.05	Normal soft	7 dpa	14.08
A0A3B5Y0D2|A0A3B5Y0D2_WHEAT (+1)	PX domain-containing protein OS=Triticum aestivum OX=4565 PE=4 SV=1	58 kDa	4.05	Normal soft	7 dpa	13.1
A0A3B6C0E7|A0A3B6C0E7_WHEAT	Uncharacterized protein OS=Triticum aestivum OX=4565 PE=4 SV=1	36 kDa	4.05	Normal soft	7 dpa	NA
A0A3B6KHJ3|A0A3B6KHJ3_WHEAT (+3)	Protein kise domain-containing protein OS=Triticum aestivum OX=4565 PE=4 SV=1	39 kDa	4.05	Normal soft	7 dpa	14.49
A0A3B6QIE5|A0A3B6QIE5_WHEAT	CN hydrolase domain-containing protein OS=Triticum aestivum OX=4565 PE=4 SV=1	38 kDa	4.05	Normal soft	7 dpa	14.68
W5EIQ2|W5EIQ2_WHEAT	3-ketoacyl-CoA synthase OS=Triticum aestivum OX=4565 PE=3 SV=1	60 kDa	4.05	Normal soft	7 dpa	14.2
A0A3B6NIL7|A0A3B6NIL7_WHEAT	Uncharacterized protein OS=Triticum aestivum OX=4565 PE=3 SV=1	16 kDa	4.05	Normal soft	7 dpa	12.51
A0A3B6FXL8|A0A3B6FXL8_WHEAT (+4)	Uncharacterized protein OS=Triticum aestivum OX=4565 PE=4 SV=1	202 kDa	4.05	Normal soft	7 dpa	16
W5D3Y2|W5D3Y2_WHEAT	HD domain-containing protein OS=Triticum aestivum OX=4565 GN=TRAES_3BF026300050CFD_c1 PE=4 SV=1	28 kDa	4.05	Normal soft	7 dpa	14.31
A0A3B6C7J9|A0A3B6C7J9_WHEAT (+3)	Aamy domain-containing protein OS=Triticum aestivum OX=4565 PE=4 SV=1	94 kDa	4.05	Normal soft	7 dpa	13.6
A0A3B6AWW1|A0A3B6AWW1_WHEAT (+3)	SH3 domain-containing protein OS=Triticum aestivum OX=4565 PE=4 SV=1	39 kDa	4.05	Normal soft	7 dpa	NA
A0A3B6TSB8|A0A3B6TSB8_WHEAT (+1)	Protein kise domain-containing protein OS=Triticum aestivum OX=4565 PE=4 SV=1	117 kDa	4.05	Normal soft	7 dpa	NA
A0A3B6KFJ8|A0A3B6KFJ8_WHEAT	Sigl recognition particle subunit SRP68 OS=Triticum aestivum OX=4565 PE=3 SV=1	68 kDa	4.05	Normal soft	7 dpa	13.93
A0A3B6I0R6|A0A3B6I0R6_WHEAT (+1)	PH domain-containing protein OS=Triticum aestivum OX=4565 PE=4 SV=1	55 kDa	4.05	Normal soft	7 dpa	13.58
A0A3B6FYU0|A0A3B6FYU0_WHEAT	Uncharacterized protein OS=Triticum aestivum OX=4565 PE=3 SV=1	57 kDa	4.05	Normal soft	7 dpa	14.07
A0A1D5XJ95|A0A1D5XJ95_WHEAT (+2)	Serine/threonine-protein phosphatase OS=Triticum aestivum OX=4565 PE=3 SV=1	35 kDa	4.05	Normal soft	7 dpa	13.15
A0A3B6NN66|A0A3B6NN66_WHEAT	Uncharacterized protein OS=Triticum aestivum OX=4565 PE=4 SV=1	49 kDa	4.05	Normal soft	7 dpa	12.43
A4K4Y1|A4K4Y1_WHEAT	Tubulin alpha chain OS=Triticum aestivum OX=4565 GN=TUBA-2A PE=2 SV=1	50 kDa	4.05	Normal soft	7 dpa	13.88
W5EDL3|W5EDL3_WHEAT	Fructose-bisphosphate aldolase OS=Triticum aestivum OX=4565 GN=FBA5 PE=3 SV=1	42 kDa	4.05	Normal soft	7 dpa	15.21
A0A3B6PRC7|A0A3B6PRC7_WHEAT (+1)	CobW C-termil domain-containing protein OS=Triticum aestivum OX=4565 PE=4 SV=1	52 kDa	4.05	Normal soft	7 dpa	14.53
A0A1D5UXM8|A0A1D5UXM8_WHEAT (+3)	CPSF_A domain-containing protein OS=Triticum aestivum OX=4565 GN=CAMPLR22A2D_LOCUS500 PE=4 SV=1	157 kDa	4.05	Normal soft	7 dpa	16.16
A0A341U9I2|A0A341U9I2_WHEAT (+3)	Uncharacterized protein OS=Triticum aestivum OX=4565 PE=3 SV=1	23 kDa	4.05	Normal soft	7 dpa	14.75
A0A3B6RK62|A0A3B6RK62_WHEAT	Epimerase domain-containing protein OS=Triticum aestivum OX=4565 PE=4 SV=1	35 kDa	4.05	Normal soft	7 dpa	13.17
A0A3B6RDB5|A0A3B6RDB5_WHEAT	Uncharacterized protein OS=Triticum aestivum OX=4565 PE=4 SV=1	28 kDa	4.05	Normal soft	7 dpa	14.37
A0A3B6B1E0|A0A3B6B1E0_WHEAT (+2)	Uncharacterized protein OS=Triticum aestivum OX=4565 PE=4 SV=1	36 kDa	4.05	Normal soft	7 dpa	13.57
A0A3B6PK12|A0A3B6PK12_WHEAT	Histone H2A OS=Triticum aestivum OX=4565 PE=3 SV=1	16 kDa	4.05	Normal soft	7 dpa	13.48
A0A3B6I5M0|A0A3B6I5M0_WHEAT	Uncharacterized protein OS=Triticum aestivum OX=4565 PE=4 SV=1	32 kDa	4.05	Normal soft	7 dpa	13.92
A0A3B6RKH6|A0A3B6RKH6_WHEAT (+4)	PCI domain-containing protein OS=Triticum aestivum OX=4565 PE=4 SV=1	47 kDa	4.05	Normal soft	7 dpa	13.56
A0A3B6KGS3|A0A3B6KGS3_WHEAT (+1)	Uncharacterized protein OS=Triticum aestivum OX=4565 PE=4 SV=1	13 kDa	4.05	Normal soft	7 dpa	12.7
A0A3B6HNC2|A0A3B6HNC2_WHEAT (+2)	NTP_transferase domain-containing protein OS=Triticum aestivum OX=4565 PE=4 SV=1	41 kDa	4.05	Normal soft	7 dpa	13.97
A0A1D6DIM7|A0A1D6DIM7_WHEAT	Obg-like ATPase 1 OS=Triticum aestivum OX=4565 PE=3 SV=1	44 kDa	4.05	Normal soft	7 dpa	13.84
A0A3B6NNM8|A0A3B6NNM8_WHEAT (+6)	C-CAP/cofactor C-like domain-containing protein OS=Triticum aestivum OX=4565 PE=4 SV=1	62 kDa	4.05	Normal soft	7 dpa	13.97
A0A3B6RFD5|A0A3B6RFD5_WHEAT (+2)	PPIase cyclophilin-type domain-containing protein OS=Triticum aestivum OX=4565 PE=4 SV=1	46 kDa	4.05	Normal soft	7 dpa	13.65
A0A3B6KGG9|A0A3B6KGG9_WHEAT	Glutaredoxin domain-containing protein OS=Triticum aestivum OX=4565 PE=4 SV=1	42 kDa	4.05	Normal soft	7 dpa	16.48
A0A3B6EFN4|A0A3B6EFN4_WHEAT	Fe2OG dioxygese domain-containing protein OS=Triticum aestivum OX=4565 PE=3 SV=1	54 kDa	4.05	Normal soft	7 dpa	13.66
A0A3B6SQ43|A0A3B6SQ43_WHEAT	Chitin-binding type-1 domain-containing protein OS=Triticum aestivum OX=4565 PE=4 SV=1	34 kDa	4.05	Normal soft	7 dpa	12.56
A0A3B5XWY6|A0A3B5XWY6_WHEAT (+2)	Protein kise domain-containing protein OS=Triticum aestivum OX=4565 PE=4 SV=1	69 kDa	4.05	Normal soft	7 dpa	14.28
A0A3B5YZT7|A0A3B5YZT7_WHEAT (+1)	Ribosomal protein OS=Triticum aestivum OX=4565 PE=3 SV=1	37 kDa	4.05	Normal soft	7 dpa	15.1
A0A3B5Z457|A0A3B5Z457_WHEAT	Uncharacterized protein OS=Triticum aestivum OX=4565 PE=4 SV=1	18 kDa	4.05	Normal soft	7 dpa	13.65
A0A3B6U9K3|A0A3B6U9K3_WHEAT	Glycosyltransferase OS=Triticum aestivum OX=4565 PE=3 SV=1	49 kDa	4.05	Normal soft	7 dpa	15.18
A0A3B5YWS8|A0A3B5YWS8_WHEAT	Arf-GAP domain-containing protein OS=Triticum aestivum OX=4565 PE=4 SV=1	51 kDa	4.05	Normal soft	7 dpa	NA
A0A3B6QM59|A0A3B6QM59_WHEAT	Uncharacterized protein OS=Triticum aestivum OX=4565 PE=3 SV=1	170 kDa	4.05	Normal soft	7 dpa	13.36
A0A3B6C9A8|A0A3B6C9A8_WHEAT (+1)	Uncharacterized protein OS=Triticum aestivum OX=4565 PE=4 SV=1	71 kDa	4.05	Normal soft	7 dpa	13.98
A0A3B6MXI6|A0A3B6MXI6_WHEAT	Uncharacterized protein OS=Triticum aestivum OX=4565 PE=4 SV=1	27 kDa	4.05	Normal soft	7 dpa	12.29
A0A3B6DAR8|A0A3B6DAR8_WHEAT	Uncharacterized protein OS=Triticum aestivum OX=4565 PE=4 SV=1	35 kDa	4.05	Normal soft	7 dpa	NA
A0A3B6SQT9|A0A3B6SQT9_WHEAT	Uncharacterized protein OS=Triticum aestivum OX=4565 PE=4 SV=1	62 kDa	4.05	Normal soft	7 dpa	14.44
A0A3B6EFU3|A0A3B6EFU3_WHEAT	SHSP domain-containing protein OS=Triticum aestivum OX=4565 PE=3 SV=1	18 kDa	4.05	Normal soft	7 dpa	13.87
A0A3B6NTR2|A0A3B6NTR2_WHEAT	Uncharacterized protein OS=Triticum aestivum OX=4565 PE=3 SV=1	22 kDa	4.05	Normal soft	7 dpa	13.2
A0A3B6NRQ7|A0A3B6NRQ7_WHEAT (+2)	Uncharacterized protein OS=Triticum aestivum OX=4565 PE=4 SV=1	24 kDa	4.05	Normal soft	7 dpa	15.58
W5CRM8|W5CRM8_WHEAT	RRM domain-containing protein OS=Triticum aestivum OX=4565 GN=TRAES_3BF152900030CFD_c1 PE=4 SV=1	17 kDa	4.05	Normal soft	7 dpa	13.45
A0A3B6IK74|A0A3B6IK74_WHEAT (+1)	Glutamate decarboxylase OS=Triticum aestivum OX=4565 PE=3 SV=1	56 kDa	4.05	Normal soft	7 dpa	15.52
A0A3B5ZN99|A0A3B5ZN99_WHEAT	Glucose-6-phosphate isomerase OS=Triticum aestivum OX=4565 PE=3 SV=1	62 kDa	4.05	Normal soft	7 dpa	13.69
A0A3B6GYC1|A0A3B6GYC1_WHEAT	Malic enzyme OS=Triticum aestivum OX=4565 PE=3 SV=1	76 kDa	4.05	Normal soft	7 dpa	11.85
A0A3B6C3H5|A0A3B6C3H5_WHEAT	Uncharacterized protein OS=Triticum aestivum OX=4565 PE=4 SV=1	106 kDa	4.05	Normal soft	7 dpa	14.14
A0A3B6B6P3|A0A3B6B6P3_WHEAT (+1)	Glucose-6-phosphate 1-epimerase OS=Triticum aestivum OX=4565 PE=3 SV=1	37 kDa	4.05	Normal soft	7 dpa	14.31
A0A3B6LFH5|A0A3B6LFH5_WHEAT	Pyrophosphate--fructose 6-phosphate 1-phosphotransferase subunit alpha OS=Triticum aestivum OX=4565 GN=PFP-ALPHA PE=3 SV=1	73 kDa	4.05	Normal soft	7 dpa	13
A0A3B6PQC8|A0A3B6PQC8_WHEAT (+2)	MHD domain-containing protein OS=Triticum aestivum OX=4565 PE=3 SV=1	49 kDa	4.05	Normal soft	7 dpa	16.08
A0A3B6C9E4|A0A3B6C9E4_WHEAT	AB hydrolase-1 domain-containing protein OS=Triticum aestivum OX=4565 PE=4 SV=1	40 kDa	4.05	Normal soft	7 dpa	15.75
A0A3B6JJ89|A0A3B6JJ89_WHEAT (+1)	S5 DRBM domain-containing protein OS=Triticum aestivum OX=4565 PE=3 SV=1	34 kDa	4.05	Normal soft	7 dpa	16.63
A0A3B6ITQ9|A0A3B6ITQ9_WHEAT	Uncharacterized protein OS=Triticum aestivum OX=4565 PE=3 SV=1	24 kDa	4.05	Normal soft	7 dpa	15.1
A0A3B6LFF9|A0A3B6LFF9_WHEAT	Uncharacterized protein OS=Triticum aestivum OX=4565 PE=4 SV=1	23 kDa	4.05	Normal soft	7 dpa	13.12
A0A3B6MZZ8|A0A3B6MZZ8_WHEAT (+1)	Nudix hydrolase domain-containing protein OS=Triticum aestivum OX=4565 PE=4 SV=1	20 kDa	4.05	Normal soft	7 dpa	14.2
A0A3B6KPV2|A0A3B6KPV2_WHEAT	Uncharacterized protein OS=Triticum aestivum OX=4565 PE=4 SV=1	46 kDa	4.05	Normal soft	7 dpa	14.56
A0A3B6JNG4|A0A3B6JNG4_WHEAT	Uncharacterized protein OS=Triticum aestivum OX=4565 PE=3 SV=1	59 kDa	4.05	Normal soft	7 dpa	0
A0A3B6PK79|A0A3B6PK79_WHEAT	Fumarylacetoacetase OS=Triticum aestivum OX=4565 PE=3 SV=1	47 kDa	4.05	Normal soft	7 dpa	14
A0A3B6HNS6|A0A3B6HNS6_WHEAT (+4)	Uncharacterized protein OS=Triticum aestivum OX=4565 PE=4 SV=1	80 kDa	4.05	Normal soft	7 dpa	13.83
A0A3B6IXK1|A0A3B6IXK1_WHEAT (+2)	Uncharacterized protein OS=Triticum aestivum OX=4565 PE=4 SV=1	55 kDa	4.05	Normal soft	7 dpa	NA
A0A1D6ARS9|A0A1D6ARS9_WHEAT (+1)	Uncharacterized protein OS=Triticum aestivum OX=4565 PE=4 SV=1	13 kDa	4.05	Normal soft	7 dpa	15.46
A0A3B5XST8|A0A3B5XST8_WHEAT (+1)	Pex14_N domain-containing protein OS=Triticum aestivum OX=4565 PE=4 SV=1	51 kDa	4.05	Normal soft	7 dpa	14.46
A0A3B6MYI7|A0A3B6MYI7_WHEAT (+1)	X8 domain-containing protein OS=Triticum aestivum OX=4565 PE=4 SV=1	17 kDa	4.05	Normal soft	7 dpa	13.98
A0A3B6FXW3|A0A3B6FXW3_WHEAT	RING-type domain-containing protein OS=Triticum aestivum OX=4565 PE=4 SV=1	50 kDa	4.05	Normal soft	7 dpa	13.67
A0A3B6GWG0|A0A3B6GWG0_WHEAT	Neutral ceramidase OS=Triticum aestivum OX=4565 PE=3 SV=1	86 kDa	4.05	Normal soft	7 dpa	12.9
A0A2X0S3K1|A0A2X0S3K1_WHEAT (+1)	Lipase_GDSL domain-containing protein OS=Triticum aestivum OX=4565 GN=CAMPLR22A2D_LOCUS1772 PE=4 SV=1	43 kDa	4.05	Normal soft	7 dpa	12.2
A0A3B6KFK3|A0A3B6KFK3_WHEAT	Uncharacterized protein OS=Triticum aestivum OX=4565 PE=4 SV=1	81 kDa	4.05	Normal soft	7 dpa	13.34
A0A3B6HNX1|A0A3B6HNX1_WHEAT	Fe2OG dioxygese domain-containing protein OS=Triticum aestivum OX=4565 PE=3 SV=1	34 kDa	4.05	Normal soft	7 dpa	16.67
A0A3B6GLF7|A0A3B6GLF7_WHEAT (+1)	Uncharacterized protein OS=Triticum aestivum OX=4565 PE=3 SV=1	19 kDa	4.05	Normal soft	7 dpa	12.43
A0A3B6MVG2|A0A3B6MVG2_WHEAT	Uncharacterized protein OS=Triticum aestivum OX=4565 PE=4 SV=1	78 kDa	4.05	Normal soft	7 dpa	NA
A0A3B5Y1Z9|A0A3B5Y1Z9_WHEAT	Uncharacterized protein OS=Triticum aestivum OX=4565 PE=4 SV=1	66 kDa	4.05	Normal soft	7 dpa	0
A0A3B6RP58|A0A3B6RP58_WHEAT	Chitin-binding type-1 domain-containing protein OS=Triticum aestivum OX=4565 PE=4 SV=1	33 kDa	4.05	Normal soft	7 dpa	11.29
A0A3B6LM09|A0A3B6LM09_WHEAT	PKS_ER domain-containing protein OS=Triticum aestivum OX=4565 PE=3 SV=1	37 kDa	4.05	Normal soft	7 dpa	12.28
A0A3B6KMU1|A0A3B6KMU1_WHEAT	HpcH_HpaI domain-containing protein OS=Triticum aestivum OX=4565 PE=4 SV=1	36 kDa	4.05	Normal soft	7 dpa	14.3
A0A3B6GYV9|A0A3B6GYV9_WHEAT (+1)	Glyco_transf_20 domain-containing protein OS=Triticum aestivum OX=4565 PE=4 SV=1	102 kDa	4.05	Normal soft	7 dpa	13.9
A0A3B5XUM0|A0A3B5XUM0_WHEAT (+7)	Ribosome biogenesis regulatory protein OS=Triticum aestivum OX=4565 PE=3 SV=1	37 kDa	4.05	Normal soft	7 dpa	0
A0A3B5Y855|A0A3B5Y855_WHEAT (+1)	U6 snR-associated Sm-like protein LSm8 OS=Triticum aestivum OX=4565 GN=LSM8 PE=3 SV=1	11 kDa	4.05	Normal soft	7 dpa	15.14
A0A3B5ZTZ8|A0A3B5ZTZ8_WHEAT (+1)	Uncharacterized protein OS=Triticum aestivum OX=4565 PE=4 SV=1	108 kDa	4.05	Normal soft	7 dpa	14.16
A0A3B5XYR3|A0A3B5XYR3_WHEAT (+2)	Malic enzyme OS=Triticum aestivum OX=4565 PE=3 SV=1	68 kDa	4.05	Normal soft	7 dpa	14.49
P01085|IAA1_WHEAT	Alpha-amylase inhibitor 0.19 OS=Triticum aestivum OX=4565 PE=1 SV=1	13 kDa	4.05	Normal soft	7 dpa	10.55
A0A3B6R857|A0A3B6R857_WHEAT	Uncharacterized protein OS=Triticum aestivum OX=4565 PE=4 SV=1	32 kDa	4.05	Normal soft	7 dpa	14.56
A0A3B5Y4R1|A0A3B5Y4R1_WHEAT	Glyco_transf_20 domain-containing protein OS=Triticum aestivum OX=4565 PE=4 SV=1	101 kDa	4.05	Normal soft	7 dpa	13.71
A0A3B5ZP43|A0A3B5ZP43_WHEAT	Uncharacterized protein OS=Triticum aestivum OX=4565 PE=4 SV=1	65 kDa	4.05	Normal soft	7 dpa	10.56
A0A1D6CZK2|A0A1D6CZK2_WHEAT	Uncharacterized protein OS=Triticum aestivum OX=4565 PE=4 SV=1	10 kDa	4.05	Normal soft	7 dpa	14.46
Q2WGB1|Q2WGB1_WHEAT	Starch synthase, chloroplastic/amyloplastic OS=Triticum aestivum OX=4565 GN=wSSII-D PE=3 SV=1	87 kDa	4.05	Normal soft	7 dpa	NA
A0A3B6KR91|A0A3B6KR91_WHEAT (+3)	GLTP domain-containing protein OS=Triticum aestivum OX=4565 PE=4 SV=1	22 kDa	4.05	Normal soft	7 dpa	14.05
A0A3B6EH16|A0A3B6EH16_WHEAT	Neutral ceramidase OS=Triticum aestivum OX=4565 PE=3 SV=1	90 kDa	4.05	Normal soft	7 dpa	13.72
A0A341WW92|A0A341WW92_WHEAT	Bap31 domain-containing protein OS=Triticum aestivum OX=4565 PE=4 SV=1	15 kDa	4.05	Normal soft	7 dpa	12.01
A0A3B6RSD0|A0A3B6RSD0_WHEAT (+2)	WD_REPEATS_REGION domain-containing protein OS=Triticum aestivum OX=4565 PE=4 SV=1	58 kDa	4.05	Normal soft	7 dpa	16.03
A0A3B6GTC6|A0A3B6GTC6_WHEAT	Uncharacterized protein OS=Triticum aestivum OX=4565 PE=4 SV=1	64 kDa	4.05	Normal soft	7 dpa	NA
P93594|AMYB_WHEAT	Beta-amylase OS=Triticum aestivum OX=4565 GN=BMY1 PE=1 SV=1	57 kDa	4.05	Normal soft	7 dpa	15.01
A0A3B6TIP8|A0A3B6TIP8_WHEAT (+1)	Uncharacterized protein OS=Triticum aestivum OX=4565 PE=4 SV=1	75 kDa	4.05	Normal soft	7 dpa	14.59
REVERSE_W5D5N0-DECOY|REVERSE_W5D5N0-DECOY_WHEAT	Uncharacterized protein OS=Triticum aestivum OX=4565 GN=TRAES_3BF010400300CFD_c1 PE=4 SV=1	26 kDa	4.05	Normal soft	7 dpa	0
A0A3B6B0S4|A0A3B6B0S4_WHEAT (+3)	Amine oxidase OS=Triticum aestivum OX=4565 PE=3 SV=1	81 kDa	4.05	Normal soft	7 dpa	14.28
A0A3B5ZYX7|A0A3B5ZYX7_WHEAT	Uncharacterized protein OS=Triticum aestivum OX=4565 PE=3 SV=1	54 kDa	4.05	Normal soft	7 dpa	13.87
R9XW75	Alpha-gliadin OS=Triticum aestivum GN=gli-2 PE=4 SV=1	34 kDa	4.05	Normal soft	7 dpa	13.51
A0A3B6LSH6|A0A3B6LSH6_WHEAT (+1)	Uncharacterized protein OS=Triticum aestivum OX=4565 PE=4 SV=1	32 kDa	4.05	Normal soft	7 dpa	15.18
A0A3B6LFG4|A0A3B6LFG4_WHEAT	Cysteine synthase OS=Triticum aestivum OX=4565 PE=3 SV=1	34 kDa	4.05	Normal soft	7 dpa	14.12
A0A3B6EHG7|A0A3B6EHG7_WHEAT	Isocitrate dehydrogese [DP] OS=Triticum aestivum OX=4565 PE=3 SV=1	46 kDa	4.05	Normal soft	7 dpa	14.99
Q8H0B8|Q8H0B8_WHEAT	Cold regulated protein OS=Triticum aestivum OX=4565 GN=Wcor18 PE=2 SV=1	18 kDa	4.05	Normal soft	7 dpa	12.09
A0A3B6KIN8|A0A3B6KIN8_WHEAT (+2)	PKS_ER domain-containing protein OS=Triticum aestivum OX=4565 PE=3 SV=1	37 kDa	4.05	Normal soft	7 dpa	12.1
A0A3B5XTA4|A0A3B5XTA4_WHEAT	AAI domain-containing protein OS=Triticum aestivum OX=4565 PE=4 SV=1	22 kDa	4.05	Normal soft	7 dpa	11.67
A0A3B5YZC8|A0A3B5YZC8_WHEAT	Uncharacterized protein OS=Triticum aestivum OX=4565 PE=4 SV=1	66 kDa	4.05	Normal soft	7 dpa	12.48
A0A3B6RFR8|A0A3B6RFR8_WHEAT (+2)	Acyl carrier protein OS=Triticum aestivum OX=4565 PE=3 SV=1	14 kDa	4.05	Normal soft	7 dpa	14.09
A0A3B5Y0Q5|A0A3B5Y0Q5_WHEAT (+2)	RPOLD domain-containing protein OS=Triticum aestivum OX=4565 PE=4 SV=1	40 kDa	4.05	Normal soft	7 dpa	14.55
A0A3B6NIJ6|A0A3B6NIJ6_WHEAT (+1)	Uncharacterized protein OS=Triticum aestivum OX=4565 PE=4 SV=1	81 kDa	4.05	Normal soft	7 dpa	14.33
P20973|UBE11_WHEAT	Ubiquitin-activating enzyme E1 1 OS=Triticum aestivum OX=4565 GN=UBA1 PE=1 SV=1	117 kDa	4.05	Normal soft	7 dpa	14.11
A0A3B6KMY0|A0A3B6KMY0_WHEAT (+1)	Alpha-1,4 glucan phosphorylase OS=Triticum aestivum OX=4565 PE=3 SV=1	104 kDa	4.05	Normal soft	7 dpa	13.58
A0A3B6CBC9|A0A3B6CBC9_WHEAT	Uncharacterized protein OS=Triticum aestivum OX=4565 PE=4 SV=1	41 kDa	4.05	Normal soft	7 dpa	12.39
A0A3B6KD27|A0A3B6KD27_WHEAT (+2)	Uncharacterized protein OS=Triticum aestivum OX=4565 PE=3 SV=1	68 kDa	4.05	Normal soft	7 dpa	14.57
A0A3B6B565|A0A3B6B565_WHEAT (+1)	FMN hydroxy acid dehydrogese domain-containing protein OS=Triticum aestivum OX=4565 PE=3 SV=1	41 kDa	4.05	Normal soft	7 dpa	14.33
A0A3B6SLN2|A0A3B6SLN2_WHEAT	Catalase OS=Triticum aestivum OX=4565 PE=3 SV=1	57 kDa	4.05	Normal soft	7 dpa	13.76
A0A3B6CE96|A0A3B6CE96_WHEAT (+2)	Molybdopterin molybdenumtransferase OS=Triticum aestivum OX=4565 PE=3 SV=1	69 kDa	4.05	Normal soft	7 dpa	13.67
A0A3B5YVU3|A0A3B5YVU3_WHEAT (+6)	Uncharacterized protein OS=Triticum aestivum OX=4565 PE=4 SV=1	88 kDa	4.05	Normal soft	7 dpa	NA
C4PW00|C4PW00_WHEAT	Phytoene desaturase enzyme OS=Triticum aestivum OX=4565 GN=pds PE=2 SV=1	64 kDa	4.05	Normal soft	7 dpa	13.6
A0A3B6PQA6|A0A3B6PQA6_WHEAT	Uncharacterized protein OS=Triticum aestivum OX=4565 PE=4 SV=1	24 kDa	4.05	Normal soft	7 dpa	13.7
A0A3B5Y1Z2|A0A3B5Y1Z2_WHEAT (+2)	Uncharacterized protein OS=Triticum aestivum OX=4565 PE=4 SV=1	91 kDa	4.05	Normal soft	7 dpa	14.11
A0A3B6IPG9|A0A3B6IPG9_WHEAT	Uncharacterized protein OS=Triticum aestivum OX=4565 PE=4 SV=1	24 kDa	4.05	Normal soft	7 dpa	15.31
A0A3B6JHH1|A0A3B6JHH1_WHEAT (+1)	Pyruvate kise OS=Triticum aestivum OX=4565 PE=3 SV=1	58 kDa	4.05	Normal soft	7 dpa	14.74
A0A3B6FN15|A0A3B6FN15_WHEAT	Uncharacterized protein OS=Triticum aestivum OX=4565 PE=4 SV=1	45 kDa	4.05	Normal soft	7 dpa	14.63
A0A3B5ZQU4|A0A3B5ZQU4_WHEAT	Lipase_3 domain-containing protein OS=Triticum aestivum OX=4565 PE=4 SV=1	57 kDa	4.05	Normal soft	7 dpa	15.23
A0A0C4BKH5|A0A0C4BKH5_WHEAT (+1)	Eukaryotic initiation factor eIF4A OS=Triticum aestivum OX=4565 PE=2 SV=1	47 kDa	4.05	Normal soft	7 dpa	14.18
A0A3B6B250|A0A3B6B250_WHEAT (+4)	Uncharacterized protein OS=Triticum aestivum OX=4565 PE=3 SV=1	30 kDa	4.05	Normal soft	7 dpa	NA
W5DXF3|W5DXF3_WHEAT	Translocase of chloroplast OS=Triticum aestivum OX=4565 PE=3 SV=1	36 kDa	4.05	Normal soft	7 dpa	14.39
A0A3B6ASA5|A0A3B6ASA5_WHEAT	Superoxide dismutase [Cu-Zn] OS=Triticum aestivum OX=4565 PE=3 SV=1	16 kDa	4.05	Normal soft	7 dpa	14.34
A0A3B6CAL0|A0A3B6CAL0_WHEAT	FAS1 domain-containing protein OS=Triticum aestivum OX=4565 PE=4 SV=1	44 kDa	4.05	Normal soft	7 dpa	13.46
A0A3B6MN60|A0A3B6MN60_WHEAT	Pyrophosphate--fructose 6-phosphate 1-phosphotransferase subunit alpha OS=Triticum aestivum OX=4565 GN=PFP-ALPHA PE=3 SV=1	72 kDa	4.05	Normal soft	7 dpa	12.92
A0A1D5UUT1|A0A1D5UUT1_WHEAT (+1)	Uncharacterized protein OS=Triticum aestivum OX=4565 GN=CAMPLR22A2D_LOCUS550 PE=4 SV=1	25 kDa	4.05	Normal soft	7 dpa	13.01
A0A3B6JJG7|A0A3B6JJG7_WHEAT	Uncharacterized protein OS=Triticum aestivum OX=4565 PE=4 SV=1	25 kDa	4.05	Normal soft	7 dpa	14.35
A0A3B6RFS0|A0A3B6RFS0_WHEAT (+10)	Uncharacterized protein OS=Triticum aestivum OX=4565 PE=4 SV=1	125 kDa	4.05	Normal soft	7 dpa	14.65
A0A3B6ELR2|A0A3B6ELR2_WHEAT (+8)	PIPK domain-containing protein OS=Triticum aestivum OX=4565 PE=4 SV=1	175 kDa	4.05	Normal soft	7 dpa	14.19
A0A3B6C5X1|A0A3B6C5X1_WHEAT	DUF4091 domain-containing protein OS=Triticum aestivum OX=4565 PE=4 SV=1	73 kDa	4.05	Normal soft	7 dpa	13.99
A0A3B6B8S7|A0A3B6B8S7_WHEAT	Uncharacterized protein OS=Triticum aestivum OX=4565 PE=4 SV=1	60 kDa	4.05	Normal soft	7 dpa	14.26
A0A3B6HPY7|A0A3B6HPY7_WHEAT (+2)	Uncharacterized protein OS=Triticum aestivum OX=4565 PE=3 SV=1	72 kDa	4.05	Normal soft	7 dpa	14.81
A0A3B6QLW3|A0A3B6QLW3_WHEAT	Uncharacterized protein OS=Triticum aestivum OX=4565 PE=3 SV=1	16 kDa	4.05	Normal soft	7 dpa	13.7
A0A3B6DPI2|A0A3B6DPI2_WHEAT	Uncharacterized protein OS=Triticum aestivum OX=4565 PE=4 SV=1	32 kDa	4.05	Normal soft	7 dpa	13.8
A0A3B6DPV1|A0A3B6DPV1_WHEAT (+1)	Uncharacterized protein OS=Triticum aestivum OX=4565 PE=4 SV=1	19 kDa	4.05	Normal soft	7 dpa	15.34
A0A3B6TU34|A0A3B6TU34_WHEAT	Uncharacterized protein OS=Triticum aestivum OX=4565 PE=3 SV=1	56 kDa	4.05	Normal soft	7 dpa	14.7
A0A3B6LH50|A0A3B6LH50_WHEAT (+1)	Uncharacterized protein OS=Triticum aestivum OX=4565 PE=4 SV=1	58 kDa	4.05	Normal soft	7 dpa	13.9
A0A3B6IRR1|A0A3B6IRR1_WHEAT (+1)	S1 motif domain-containing protein OS=Triticum aestivum OX=4565 PE=4 SV=1	38 kDa	4.05	Normal soft	7 dpa	14.3
O24400|O24400_WHEAT	Superoxide dismutase [Cu-Zn] OS=Triticum aestivum OX=4565 GN=SOD1.2 PE=2 SV=1	20 kDa	4.05	Normal soft	7 dpa	14.46
A0A3B6LIJ4|A0A3B6LIJ4_WHEAT	Uncharacterized protein OS=Triticum aestivum OX=4565 PE=4 SV=1	69 kDa	4.05	Normal soft	7 dpa	14.36
A0A3B6KHR5|A0A3B6KHR5_WHEAT	Uncharacterized protein OS=Triticum aestivum OX=4565 PE=3 SV=1	82 kDa	4.05	Normal soft	7 dpa	NA
A0A3B6LW23|A0A3B6LW23_WHEAT (+1)	Uncharacterized protein OS=Triticum aestivum OX=4565 PE=4 SV=1	29 kDa	4.05	Normal soft	7 dpa	14.84
A0A3B6AZM5|A0A3B6AZM5_WHEAT	Protein-L-isoaspartate O-methyltransferase OS=Triticum aestivum OX=4565 PE=3 SV=1	30 kDa	4.05	Normal soft	7 dpa	13.33
A0A3B6HTA3|A0A3B6HTA3_WHEAT (+2)	AAA domain-containing protein OS=Triticum aestivum OX=4565 PE=4 SV=1	134 kDa	4.05	Normal soft	7 dpa	NA
A0A2X0S5Q2|A0A2X0S5Q2_WHEAT (+1)	Cytochrome c domain-containing protein OS=Triticum aestivum OX=4565 GN=CAMPLR22A2D_LOCUS2465 PE=4 SV=1	33 kDa	4.05	Normal soft	7 dpa	14.27
A0A3B6I1Z6|A0A3B6I1Z6_WHEAT	Epimerase domain-containing protein OS=Triticum aestivum OX=4565 PE=4 SV=1	36 kDa	4.05	Normal soft	7 dpa	14.53
A0A3B6DDG1|A0A3B6DDG1_WHEAT	Uncharacterized protein OS=Triticum aestivum OX=4565 PE=4 SV=1	29 kDa	4.05	Normal soft	7 dpa	15.59
A0A3B5YYM0|A0A3B5YYM0_WHEAT	DLH domain-containing protein OS=Triticum aestivum OX=4565 PE=4 SV=1	25 kDa	4.05	Normal soft	7 dpa	NA
A0A3B6RQL8|A0A3B6RQL8_WHEAT	Uncharacterized protein OS=Triticum aestivum OX=4565 PE=4 SV=1	191 kDa	4.05	Normal soft	7 dpa	NA
A0A3B6NJZ9|A0A3B6NJZ9_WHEAT (+2)	60S ribosomal protein L13 OS=Triticum aestivum OX=4565 PE=3 SV=1	24 kDa	4.05	Normal soft	7 dpa	14.76
A0A3B5XX22|A0A3B5XX22_WHEAT	Malic enzyme OS=Triticum aestivum OX=4565 PE=3 SV=1	63 kDa	4.05	Normal soft	7 dpa	17.67
A0A3B6SIC5|A0A3B6SIC5_WHEAT (+3)	Uncharacterized protein OS=Triticum aestivum OX=4565 PE=4 SV=1	28 kDa	4.05	Normal soft	7 dpa	16.97
A0A3B6C2S6|A0A3B6C2S6_WHEAT	COBRA-like protein OS=Triticum aestivum OX=4565 PE=3 SV=1	51 kDa	4.05	Normal soft	7 dpa	16.51
A0A3B6HXP1|A0A3B6HXP1_WHEAT	Uncharacterized protein OS=Triticum aestivum OX=4565 PE=4 SV=1	57 kDa	4.05	Normal soft	7 dpa	14.92
A0A3B6NRE2|A0A3B6NRE2_WHEAT (+3)	RBR-type E3 ubiquitin transferase OS=Triticum aestivum OX=4565 PE=3 SV=1	66 kDa	4.05	Normal soft	7 dpa	13.68
A0A3B6EFW5|A0A3B6EFW5_WHEAT	Uncharacterized protein OS=Triticum aestivum OX=4565 PE=4 SV=1	40 kDa	4.05	Normal soft	7 dpa	14.65
A0A3B6ET26|A0A3B6ET26_WHEAT	Uncharacterized protein OS=Triticum aestivum OX=4565 PE=4 SV=1	44 kDa	4.05	Normal soft	7 dpa	14.4
A0A3B6PIU3|A0A3B6PIU3_WHEAT	PKS_ER domain-containing protein OS=Triticum aestivum OX=4565 PE=4 SV=1	40 kDa	4.05	Normal soft	7 dpa	15.08
A0A3B6JNU4|A0A3B6JNU4_WHEAT (+1)	Uncharacterized protein OS=Triticum aestivum OX=4565 PE=4 SV=1	55 kDa	4.05	Normal soft	7 dpa	14.7
A0A3B6KBM4|A0A3B6KBM4_WHEAT (+4)	Elongation factor Ts, mitochondrial OS=Triticum aestivum OX=4565 GN=EFTS PE=3 SV=1	105 kDa	4.05	Normal soft	7 dpa	14.94
A0A3B5XWX4|A0A3B5XWX4_WHEAT (+1)	NFACT-R_1 domain-containing protein OS=Triticum aestivum OX=4565 PE=4 SV=1	25 kDa	4.05	Normal soft	7 dpa	13.97
A0A3B6I021|A0A3B6I021_WHEAT (+2)	Adenylosuccite synthetase, chloroplastic OS=Triticum aestivum OX=4565 GN=PURA PE=3 SV=1	52 kDa	4.05	Normal soft	7 dpa	14.99
A0A1D6AWG3|A0A1D6AWG3_WHEAT (+14)	Histone H2A OS=Triticum aestivum OX=4565 PE=3 SV=1	16 kDa	4.05	Normal soft	7 dpa	14.23
A0A3B6PLP6|A0A3B6PLP6_WHEAT	Lipoxygese OS=Triticum aestivum OX=4565 PE=3 SV=1	102 kDa	4.05	Normal soft	7 dpa	14.85
A0A3B5XZJ7|A0A3B5XZJ7_WHEAT	Uncharacterized protein OS=Triticum aestivum OX=4565 PE=4 SV=1	112 kDa	4.05	Normal soft	7 dpa	14.27
B3V9H7|B3V9H7_WHEAT (+1)	Starch synthase, chloroplastic/amyloplastic OS=Triticum aestivum OX=4565 GN=Wx-1 PE=3 SV=1	67 kDa	4.05	Normal soft	7 dpa	13.26
A0A3B6LP89|A0A3B6LP89_WHEAT (+1)	Uncharacterized protein OS=Triticum aestivum OX=4565 PE=4 SV=1	89 kDa	4.05	Normal soft	7 dpa	NA
A0A3B5XZJ3|A0A3B5XZJ3_WHEAT (+2)	Uncharacterized protein OS=Triticum aestivum OX=4565 PE=3 SV=1	28 kDa	4.05	Normal soft	7 dpa	13.3
A0A3B6C0G0|A0A3B6C0G0_WHEAT	D(P)-bd_dom domain-containing protein OS=Triticum aestivum OX=4565 PE=4 SV=1	48 kDa	4.05	Normal soft	7 dpa	14.24
A0A3B6SI59|A0A3B6SI59_WHEAT	Uncharacterized protein OS=Triticum aestivum OX=4565 PE=4 SV=1	41 kDa	4.05	Normal soft	7 dpa	14.85
A0A3B6HMU1|A0A3B6HMU1_WHEAT (+1)	Adenylosuccite synthetase, chloroplastic OS=Triticum aestivum OX=4565 GN=PURA PE=3 SV=1	52 kDa	4.05	Normal soft	7 dpa	14.19
A0A3B6CHY0|A0A3B6CHY0_WHEAT	AAI domain-containing protein OS=Triticum aestivum OX=4565 PE=4 SV=1	11 kDa	4.05	Normal soft	7 dpa	11.55
A0A3B6MKY4|A0A3B6MKY4_WHEAT	Uncharacterized protein OS=Triticum aestivum OX=4565 PE=3 SV=1	25 kDa	4.05	Normal soft	7 dpa	15.63
Q4U1A4|Q4U1A4_WHEAT	Dimeric alpha-amylase inhibitor OS=Triticum aestivum OX=4565 PE=4 SV=1	15 kDa	4.05	Normal soft	7 dpa	11.07
A0A3B5Y7C9|A0A3B5Y7C9_WHEAT	Carboxypeptidase OS=Triticum aestivum OX=4565 PE=3 SV=1	48 kDa	4.05	Normal soft	7 dpa	13.8
A0A3B6I1I0|A0A3B6I1I0_WHEAT (+2)	Uncharacterized protein OS=Triticum aestivum OX=4565 PE=4 SV=1	13 kDa	4.05	Normal soft	7 dpa	13.01
A0A1D5XT96|A0A1D5XT96_WHEAT	Uncharacterized protein OS=Triticum aestivum OX=4565 PE=4 SV=1	45 kDa	4.05	Normal soft	7 dpa	15.23
A0A3B6PQS2|A0A3B6PQS2_WHEAT (+1)	Uncharacterized protein OS=Triticum aestivum OX=4565 PE=3 SV=1	26 kDa	4.05	Normal soft	7 dpa	13.64
A0A3B6B3J1|A0A3B6B3J1_WHEAT	FAS1 domain-containing protein OS=Triticum aestivum OX=4565 PE=4 SV=1	50 kDa	4.05	Normal soft	7 dpa	14.4
REVERSE_A0A3B6REH6-DECOY|REVERSE_A0A3B6REH6-DECOY_WHEAT (+13)	Uncharacterized protein OS=Triticum aestivum OX=4565 PE=4 SV=1	112 kDa	4.05	Normal soft	7 dpa	14.74
A0A3B6KL10|A0A3B6KL10_WHEAT	Acyl-[acyl-carrier-protein] hydrolase OS=Triticum aestivum OX=4565 PE=3 SV=1	40 kDa	4.05	Normal soft	7 dpa	14.47
W5BUR9|W5BUR9_WHEAT	PEROXIDASE_4 domain-containing protein OS=Triticum aestivum OX=4565 GN=CAMPLR22A2D_LOCUS3055 PE=3 SV=1	38 kDa	4.05	Normal soft	7 dpa	14.59
A0A3B6B3B0|A0A3B6B3B0_WHEAT	Uncharacterized protein OS=Triticum aestivum OX=4565 PE=4 SV=1	34 kDa	4.05	Normal soft	7 dpa	13.11
A0A3B6C9G9|A0A3B6C9G9_WHEAT (+2)	Uncharacterized protein OS=Triticum aestivum OX=4565 PE=4 SV=1	159 kDa	4.05	Normal soft	7 dpa	14.7
A0A3B6RDH6|A0A3B6RDH6_WHEAT (+2)	Transmembrane 9 superfamily member OS=Triticum aestivum OX=4565 PE=3 SV=1	74 kDa	4.05	Normal soft	7 dpa	17.1
W5CWZ2|W5CWZ2_WHEAT	Uncharacterized protein OS=Triticum aestivum OX=4565 GN=TRAES_3BF105300040CFD_c1 PE=4 SV=1	23 kDa	4.05	Normal soft	7 dpa	13.68
A0A3B6SRA3|A0A3B6SRA3_WHEAT	Phosphoglycerate kise OS=Triticum aestivum OX=4565 PE=3 SV=1	42 kDa	4.05	Normal soft	7 dpa	13.96
Q6RUJ0|Q6RUJ0_WHEAT	Glutamine synthetase OS=Triticum aestivum OX=4565 GN=GS PE=3 SV=1	39 kDa	4.05	Normal soft	7 dpa	14.02
A0A3B6HUM7|A0A3B6HUM7_WHEAT (+1)	Arogete dehydratase OS=Triticum aestivum OX=4565 PE=4 SV=1	43 kDa	4.05	Normal soft	7 dpa	14.39
A0A3B6KFU3|A0A3B6KFU3_WHEAT (+2)	Uncharacterized protein OS=Triticum aestivum OX=4565 PE=4 SV=1	34 kDa	4.05	Normal soft	7 dpa	14.95
A0A3B6NJL3|A0A3B6NJL3_WHEAT (+1)	RRM domain-containing protein OS=Triticum aestivum OX=4565 PE=4 SV=1	33 kDa	4.05	Normal soft	7 dpa	14.75
A0A3B6I1H0|A0A3B6I1H0_WHEAT (+2)	ATP-grasp domain-containing protein OS=Triticum aestivum OX=4565 PE=3 SV=1	55 kDa	4.05	Normal soft	7 dpa	14.42
A0A3B6HSA4|A0A3B6HSA4_WHEAT	Uncharacterized protein OS=Triticum aestivum OX=4565 PE=4 SV=1	77 kDa	4.05	Normal soft	7 dpa	12.1
A0A3B6RLP2|A0A3B6RLP2_WHEAT (+2)	Uncharacterized protein OS=Triticum aestivum OX=4565 PE=4 SV=1	86 kDa	4.05	Normal soft	7 dpa	14.29
A0A3B6MWJ8|A0A3B6MWJ8_WHEAT	SERPIN domain-containing protein OS=Triticum aestivum OX=4565 PE=3 SV=1	43 kDa	4.05	Normal soft	7 dpa	11.84
A0A3B6TZ97|A0A3B6TZ97_WHEAT	Protein kise domain-containing protein OS=Triticum aestivum OX=4565 PE=3 SV=1	101 kDa	4.05	Normal soft	7 dpa	16.77
A0A3B6LVW7|A0A3B6LVW7_WHEAT	Dirigent protein OS=Triticum aestivum OX=4565 PE=3 SV=1	19 kDa	4.05	Normal soft	7 dpa	17.09
A0A3B6GPH2|A0A3B6GPH2_WHEAT (+1)	Uncharacterized protein OS=Triticum aestivum OX=4565 PE=4 SV=1	19 kDa	4.05	Normal soft	7 dpa	16.15
A0A3B6QEH8|A0A3B6QEH8_WHEAT	Uncharacterized protein OS=Triticum aestivum OX=4565 PE=4 SV=1	30 kDa	4.05	Normal soft	7 dpa	13.69
A0A3B6HUB7|A0A3B6HUB7_WHEAT (+1)	ATP-dependent Clp protease proteolytic subunit OS=Triticum aestivum OX=4565 PE=3 SV=1	30 kDa	4.05	Normal soft	7 dpa	14.66
A0A3B6B1X5|A0A3B6B1X5_WHEAT	Uncharacterized protein OS=Triticum aestivum OX=4565 PE=4 SV=1	33 kDa	4.05	Normal soft	7 dpa	NA
A0A3B6KL22|A0A3B6KL22_WHEAT (+2)	Uridine kise OS=Triticum aestivum OX=4565 PE=3 SV=1	55 kDa	4.05	Normal soft	7 dpa	14.26
A9YSK3 (+2)	High molecular weight glutenin subunit OS=Triticum aestivum GN=Glu-D1-2 PE=4 SV=1	70 kDa	4.05	Normal soft	7 dpa	13.5
A0A080YUL6|A0A080YUL6_WHEAT (+3)	Uncharacterized protein OS=Triticum aestivum OX=4565 GN=TRAES_3BF045500260CFD_c1 PE=4 SV=1	31 kDa	4.05	Normal soft	7 dpa	15.94
A0A3B6IMT6|A0A3B6IMT6_WHEAT (+1)	WD_REPEATS_REGION domain-containing protein OS=Triticum aestivum OX=4565 PE=4 SV=1	149 kDa	4.05	Normal soft	7 dpa	13.88
A0A1D6SDJ6|A0A1D6SDJ6_WHEAT	Uncharacterized protein OS=Triticum aestivum OX=4565 PE=4 SV=1	40 kDa	4.05	Normal soft	7 dpa	14.38
A0A3B6ECI3|A0A3B6ECI3_WHEAT	DLH domain-containing protein OS=Triticum aestivum OX=4565 PE=4 SV=1	30 kDa	4.05	Normal soft	7 dpa	14.45
A0A3B6IW29|A0A3B6IW29_WHEAT (+1)	Protein kise domain-containing protein OS=Triticum aestivum OX=4565 PE=3 SV=1	40 kDa	4.05	Normal soft	7 dpa	14.17
A0A3B6MJZ8|A0A3B6MJZ8_WHEAT	Cysteine synthase OS=Triticum aestivum OX=4565 PE=3 SV=1	34 kDa	4.05	Normal soft	7 dpa	14.2
A0A3B6LLD7|A0A3B6LLD7_WHEAT	Uncharacterized protein OS=Triticum aestivum OX=4565 PE=4 SV=1	19 kDa	4.05	Normal soft	7 dpa	13.35
A0A3B6LGZ2|A0A3B6LGZ2_WHEAT (+2)	Calcium-transporting ATPase OS=Triticum aestivum OX=4565 PE=3 SV=1	111 kDa	4.05	Normal soft	7 dpa	15.16
A0A3B6KGR6|A0A3B6KGR6_WHEAT	Uncharacterized protein OS=Triticum aestivum OX=4565 PE=3 SV=1	47 kDa	4.05	Normal soft	7 dpa	13.24
A0A3B6LPM5|A0A3B6LPM5_WHEAT	Glyco_hydro_18 domain-containing protein OS=Triticum aestivum OX=4565 PE=4 SV=1	33 kDa	4.05	Normal soft	7 dpa	14.64
A0A060AJU4|A0A060AJU4_WHEAT (+1)	Defensin OS=Triticum aestivum OX=4565 GN=PDF22 PE=2 SV=1	8 kDa	4.05	Normal soft	7 dpa	NA
A0A341Q5A6|A0A341Q5A6_WHEAT (+4)	Protein kise domain-containing protein OS=Triticum aestivum OX=4565 PE=3 SV=1	37 kDa	4.05	Normal soft	7 dpa	13.98
A0A3B6EDD4|A0A3B6EDD4_WHEAT (+1)	VHS domain-containing protein OS=Triticum aestivum OX=4565 PE=4 SV=1	74 kDa	4.05	Normal soft	7 dpa	13.88
M9MTY6|M9MTY6_WHEAT (+5)	Dimeric ubiquitin OS=Triticum aestivum OX=4565 PE=2 SV=1	17 kDa	4.05	Normal soft	7 dpa	NA
A0A3B5Y128|A0A3B5Y128_WHEAT (+2)	Uncharacterized protein OS=Triticum aestivum OX=4565 PE=4 SV=1	41 kDa	4.05	Normal soft	7 dpa	14.96
A0A3B6ED41|A0A3B6ED41_WHEAT	PKS_ER domain-containing protein OS=Triticum aestivum OX=4565 PE=4 SV=1	38 kDa	4.05	Normal soft	7 dpa	14.93
A0A3B6LKJ0|A0A3B6LKJ0_WHEAT	Uncharacterized protein OS=Triticum aestivum OX=4565 PE=3 SV=1	41 kDa	4.05	Normal soft	7 dpa	14.21
A0A3B6TGY0|A0A3B6TGY0_WHEAT	PMEI domain-containing protein OS=Triticum aestivum OX=4565 PE=4 SV=1	22 kDa	4.05	Normal soft	7 dpa	12.6
A0A3B6CH37|A0A3B6CH37_WHEAT	RCK N-termil domain-containing protein OS=Triticum aestivum OX=4565 PE=4 SV=1	122 kDa	4.05	Normal soft	7 dpa	14.14
A0A3B6PT07|A0A3B6PT07_WHEAT	PKS_ER domain-containing protein OS=Triticum aestivum OX=4565 PE=4 SV=1	34 kDa	4.05	Normal soft	7 dpa	14.38
A0A3B6NXJ7|A0A3B6NXJ7_WHEAT	FKS1_dom1 domain-containing protein OS=Triticum aestivum OX=4565 PE=4 SV=1	227 kDa	4.05	Normal soft	7 dpa	14.46
A0A1D5UM70|A0A1D5UM70_WHEAT	Isocitrate dehydrogese [DP] OS=Triticum aestivum OX=4565 GN=CAMPLR22A2D_LOCUS3635 PE=3 SV=1	54 kDa	4.05	Normal soft	7 dpa	14.55
A0A3B6GRG8|A0A3B6GRG8_WHEAT	F-box domain-containing protein OS=Triticum aestivum OX=4565 PE=4 SV=1	50 kDa	4.05	Normal soft	7 dpa	NA
A0A3B6NQF0|A0A3B6NQF0_WHEAT	Aminopeptidase OS=Triticum aestivum OX=4565 PE=3 SV=1	99 kDa	4.05	Normal soft	7 dpa	14.35
A0A3B6AQG1|A0A3B6AQG1_WHEAT (+2)	Pyruvate dehydrogese E1 component subunit alpha OS=Triticum aestivum OX=4565 PE=4 SV=1	46 kDa	4.05	Normal soft	7 dpa	14.98
A0A3B5Y566|A0A3B5Y566_WHEAT (+3)	WD_REPEATS_REGION domain-containing protein OS=Triticum aestivum OX=4565 PE=4 SV=1	44 kDa	4.05	Normal soft	7 dpa	14.43
A0A3B5Z2I0|A0A3B5Z2I0_WHEAT	Uncharacterized protein OS=Triticum aestivum OX=4565 PE=4 SV=1	8 kDa	4.05	Normal soft	7 dpa	13.82
A0A077RZ13|A0A077RZ13_WHEAT (+1)	Uncharacterized protein OS=Triticum aestivum OX=4565 GN=TRAES_3BF077600090CFD_c1 PE=3 SV=1	22 kDa	4.05	Normal soft	7 dpa	14.09
REVERSE_A0A3B5XV97-DECOY|REVERSE_A0A3B5XV97-DECOY_WHEAT	Uncharacterized protein OS=Triticum aestivum OX=4565 PE=4 SV=1	61 kDa	4.05	Normal soft	7 dpa	NA
A0A3B6A1V2|A0A3B6A1V2_WHEAT	Malate dehydrogese OS=Triticum aestivum OX=4565 PE=3 SV=1	35 kDa	4.05	Normal soft	7 dpa	14.22
A0A3B6GYN9|A0A3B6GYN9_WHEAT	Aldo_ket_red domain-containing protein OS=Triticum aestivum OX=4565 PE=4 SV=1	34 kDa	4.05	Normal soft	7 dpa	13.7
A0A3B5XZG7|A0A3B5XZG7_WHEAT	Uncharacterized protein OS=Triticum aestivum OX=4565 PE=4 SV=1	17 kDa	4.05	Normal soft	7 dpa	14.63
W5ATK7|W5ATK7_WHEAT	Bet_v_1 domain-containing protein OS=Triticum aestivum OX=4565 PE=4 SV=1	17 kDa	4.05	Normal soft	7 dpa	16.44
A0A096UL77|A0A096UL77_WHEAT (+1)	14_3_3 domain-containing protein OS=Triticum aestivum OX=4565 GN=CAMPLR22A2D_LOCUS3277 PE=3 SV=1	30 kDa	4.05	Normal soft	7 dpa	13.82
A0A3B6SNK2|A0A3B6SNK2_WHEAT	Uncharacterized protein OS=Triticum aestivum OX=4565 PE=4 SV=1	24 kDa	4.05	Normal soft	7 dpa	NA
A0A3B6GYI1|A0A3B6GYI1_WHEAT	Glycosyltransferase OS=Triticum aestivum OX=4565 PE=3 SV=1	51 kDa	4.05	Normal soft	7 dpa	NA
A0A3B6DGH2|A0A3B6DGH2_WHEAT	PKS_ER domain-containing protein OS=Triticum aestivum OX=4565 PE=4 SV=1	35 kDa	4.05	Normal soft	7 dpa	13.95
A0A3B5ZTQ0|A0A3B5ZTQ0_WHEAT (+1)	Uncharacterized protein OS=Triticum aestivum OX=4565 PE=3 SV=1	41 kDa	4.05	Normal soft	7 dpa	14.17
A0A3B6NMU3|A0A3B6NMU3_WHEAT (+1)	W2 domain-containing protein OS=Triticum aestivum OX=4565 PE=4 SV=1	49 kDa	4.05	Normal soft	7 dpa	13.91
A0A3B6HPU4|A0A3B6HPU4_WHEAT	Uncharacterized protein OS=Triticum aestivum OX=4565 PE=4 SV=1	59 kDa	4.05	Normal soft	7 dpa	14.87
A0A3B6Q9D8|A0A3B6Q9D8_WHEAT	Fe2OG dioxygese domain-containing protein OS=Triticum aestivum OX=4565 PE=3 SV=1	39 kDa	4.05	Normal soft	7 dpa	13.77
A0A3B5Y5U7|A0A3B5Y5U7_WHEAT	PALP domain-containing protein OS=Triticum aestivum OX=4565 PE=4 SV=1	57 kDa	4.05	Normal soft	7 dpa	15.08
A0A3B5YSL1|A0A3B5YSL1_WHEAT	Glucose-6-phosphate isomerase OS=Triticum aestivum OX=4565 PE=3 SV=1	62 kDa	4.05	Normal soft	7 dpa	13.95
A0A3B6KI58|A0A3B6KI58_WHEAT (+3)	Uncharacterized protein OS=Triticum aestivum OX=4565 PE=4 SV=1	51 kDa	4.05	Normal soft	7 dpa	14.62
A0A3B6GVY3|A0A3B6GVY3_WHEAT	Uncharacterized protein OS=Triticum aestivum OX=4565 PE=4 SV=1	28 kDa	4.05	Normal soft	7 dpa	12.52
A0A3B6TIG0|A0A3B6TIG0_WHEAT	Peroxiredoxin OS=Triticum aestivum OX=4565 PE=3 SV=1	24 kDa	4.05	Normal soft	7 dpa	12.72
A0A3B6TR94|A0A3B6TR94_WHEAT	Aha1_N domain-containing protein OS=Triticum aestivum OX=4565 PE=4 SV=1	39 kDa	4.05	Normal soft	7 dpa	14.53
A0A3B6B1R9|A0A3B6B1R9_WHEAT	Uncharacterized protein OS=Triticum aestivum OX=4565 PE=4 SV=1	81 kDa	4.05	Normal soft	7 dpa	14.89
A0A3B6SC09|A0A3B6SC09_WHEAT (+1)	Uncharacterized protein OS=Triticum aestivum OX=4565 PE=4 SV=1	9 kDa	4.05	Normal soft	7 dpa	13.75
W5E3C7|W5E3C7_WHEAT	Small nuclear ribonucleoprotein Sm D2 OS=Triticum aestivum OX=4565 PE=3 SV=1	12 kDa	4.05	Normal soft	7 dpa	14.64
A0A3B6RHN0|A0A3B6RHN0_WHEAT (+1)	Uncharacterized protein OS=Triticum aestivum OX=4565 PE=4 SV=1	27 kDa	4.05	Normal soft	7 dpa	15.73
A0A3B6HX38|A0A3B6HX38_WHEAT	Uncharacterized protein OS=Triticum aestivum OX=4565 PE=4 SV=1	19 kDa	4.05	Normal soft	7 dpa	14.43
A0A3B5XVS5|A0A3B5XVS5_WHEAT (+1)	Lipase_3 domain-containing protein OS=Triticum aestivum OX=4565 PE=4 SV=1	57 kDa	4.05	Normal soft	7 dpa	15.45
Q8S4P7|Q8S4P7_WHEAT	Thaumatin-like protein OS=Triticum aestivum OX=4565 PE=2 SV=1	24 kDa	4.05	Normal soft	7 dpa	13.09
A0A3B5XWL2|A0A3B5XWL2_WHEAT	PPR_long domain-containing protein OS=Triticum aestivum OX=4565 PE=4 SV=1	51 kDa	4.05	Normal soft	7 dpa	14.72
A0A3B6GLQ5|A0A3B6GLQ5_WHEAT (+1)	Uncharacterized protein OS=Triticum aestivum OX=4565 PE=3 SV=1	79 kDa	4.05	Normal soft	7 dpa	14.3
A0A1D5URK7|A0A1D5URK7_WHEAT	Uncharacterized protein OS=Triticum aestivum OX=4565 GN=CAMPLR22A2D_LOCUS3841 PE=4 SV=1	55 kDa	4.05	Normal soft	7 dpa	14.6
A0A3B6LDV5|A0A3B6LDV5_WHEAT (+1)	Uncharacterized protein OS=Triticum aestivum OX=4565 PE=3 SV=1	85 kDa	4.05	Normal soft	7 dpa	14.85
A0A3B6GMI3|A0A3B6GMI3_WHEAT (+4)	Peptidyl-prolyl cis-trans isomerase OS=Triticum aestivum OX=4565 PE=3 SV=1	27 kDa	4.05	Normal soft	7 dpa	16.42
A0A3B6ATM3|A0A3B6ATM3_WHEAT (+2)	Uncharacterized protein OS=Triticum aestivum OX=4565 PE=4 SV=1	46 kDa	4.05	Normal soft	7 dpa	16.57
A0A3B6B8H6|A0A3B6B8H6_WHEAT	Uncharacterized protein OS=Triticum aestivum OX=4565 PE=3 SV=1	66 kDa	4.05	Normal soft	7 dpa	14.05
A0A3B5ZW84|A0A3B5ZW84_WHEAT	Uncharacterized protein OS=Triticum aestivum OX=4565 PE=4 SV=1	19 kDa	4.05	Normal soft	7 dpa	14.28
A0A3B5XZQ6|A0A3B5XZQ6_WHEAT (+8)	Uncharacterized protein OS=Triticum aestivum OX=4565 PE=4 SV=1	58 kDa	4.05	Normal soft	7 dpa	14.64
A0A3B6LVN0|A0A3B6LVN0_WHEAT (+2)	Uncharacterized protein OS=Triticum aestivum OX=4565 PE=4 SV=1	39 kDa	4.05	Normal soft	7 dpa	15.6
A0A3B6NTL6|A0A3B6NTL6_WHEAT (+2)	Uncharacterized protein OS=Triticum aestivum OX=4565 PE=4 SV=1	17 kDa	4.05	Normal soft	7 dpa	0
A0A3B6ES88|A0A3B6ES88_WHEAT	Uncharacterized protein OS=Triticum aestivum OX=4565 PE=4 SV=1	52 kDa	4.05	Normal soft	7 dpa	14.55
A0A3B6I0G2|A0A3B6I0G2_WHEAT	Adenylyl cyclase-associated protein OS=Triticum aestivum OX=4565 PE=3 SV=1	51 kDa	4.05	Normal soft	7 dpa	14.84
A0A3B6B2Y2|A0A3B6B2Y2_WHEAT (+2)	AAA domain-containing protein OS=Triticum aestivum OX=4565 PE=4 SV=1	39 kDa	4.05	Normal soft	7 dpa	14.42
A0A3B6ESX0|A0A3B6ESX0_WHEAT (+2)	Uncharacterized protein OS=Triticum aestivum OX=4565 PE=3 SV=1	20 kDa	4.05	Normal soft	7 dpa	16.66
A0A3B6HRD2|A0A3B6HRD2_WHEAT (+4)	Uncharacterized protein OS=Triticum aestivum OX=4565 PE=3 SV=1	111 kDa	4.05	Normal soft	7 dpa	14.82
A0A3B6C1F7|A0A3B6C1F7_WHEAT	Glutamine amidotransferase type-2 domain-containing protein OS=Triticum aestivum OX=4565 PE=4 SV=1	174 kDa	4.05	Normal soft	7 dpa	14.23
A0A3B6QIC4|A0A3B6QIC4_WHEAT	Uncharacterized protein OS=Triticum aestivum OX=4565 PE=3 SV=1	99 kDa	4.05	Normal soft	7 dpa	15.37
A0A3B6JHZ7|A0A3B6JHZ7_WHEAT	Uncharacterized protein OS=Triticum aestivum OX=4565 PE=3 SV=1	131 kDa	4.05	Normal soft	7 dpa	14.35
A0A3B6APF8|A0A3B6APF8_WHEAT (+2)	Uncharacterized protein OS=Triticum aestivum OX=4565 PE=4 SV=1	23 kDa	4.05	Normal soft	7 dpa	13.92
A0A3B6JL41|A0A3B6JL41_WHEAT	Phosphoserine aminotransferase OS=Triticum aestivum OX=4565 PE=3 SV=1	45 kDa	4.05	Normal soft	7 dpa	13.49
A0A3B6SQ83|A0A3B6SQ83_WHEAT	Epimerase domain-containing protein OS=Triticum aestivum OX=4565 PE=4 SV=1	35 kDa	4.05	Normal soft	7 dpa	13.03
A0A3B6SHA8|A0A3B6SHA8_WHEAT	Uncharacterized protein OS=Triticum aestivum OX=4565 PE=4 SV=1	27 kDa	4.05	Normal soft	7 dpa	14.56
A0A3B6JLT7|A0A3B6JLT7_WHEAT	Uncharacterized protein OS=Triticum aestivum OX=4565 PE=4 SV=1	99 kDa	4.05	Normal soft	7 dpa	14.94
A0A3B6LUP3|A0A3B6LUP3_WHEAT	Glutamate dehydrogese OS=Triticum aestivum OX=4565 PE=3 SV=1	49 kDa	4.05	Normal soft	7 dpa	14.3
A0A3B6NV21|A0A3B6NV21_WHEAT (+2)	Uncharacterized protein OS=Triticum aestivum OX=4565 PE=3 SV=1	26 kDa	4.05	Normal soft	7 dpa	14.53
A0A3B6KID0|A0A3B6KID0_WHEAT	FAS1 domain-containing protein OS=Triticum aestivum OX=4565 PE=4 SV=1	26 kDa	4.05	Normal soft	7 dpa	15.2
A0A3B6SGH0|A0A3B6SGH0_WHEAT (+1)	Uncharacterized protein OS=Triticum aestivum OX=4565 PE=4 SV=1	24 kDa	4.05	Normal soft	7 dpa	13.78
A0A3B6LNB2|A0A3B6LNB2_WHEAT	SAICAR_synt domain-containing protein OS=Triticum aestivum OX=4565 PE=3 SV=1	43 kDa	4.05	Normal soft	7 dpa	14.18
A0A1D5ULR8|A0A1D5ULR8_WHEAT	Uncharacterized protein OS=Triticum aestivum OX=4565 GN=CAMPLR22A2D_LOCUS3739 PE=3 SV=1	28 kDa	4.05	Normal soft	7 dpa	12.55
A0A3B6GS65|A0A3B6GS65_WHEAT	Protein kise domain-containing protein OS=Triticum aestivum OX=4565 PE=4 SV=1	70 kDa	4.05	Normal soft	7 dpa	14.29
A0A3B6KQJ1|A0A3B6KQJ1_WHEAT (+2)	Tubulin beta chain OS=Triticum aestivum OX=4565 PE=3 SV=1	50 kDa	4.05	Normal soft	7 dpa	14.35
A0A3B6KTN0|A0A3B6KTN0_WHEAT	FKS1_dom1 domain-containing protein OS=Triticum aestivum OX=4565 PE=4 SV=1	219 kDa	4.05	Normal soft	7 dpa	14.67
A0A3B6PLM4|A0A3B6PLM4_WHEAT	Uncharacterized protein OS=Triticum aestivum OX=4565 PE=3 SV=1	28 kDa	4.05	Normal soft	7 dpa	14.52
A0A3B6TIG9|A0A3B6TIG9_WHEAT	AAI domain-containing protein OS=Triticum aestivum OX=4565 PE=4 SV=1	19 kDa	4.05	Normal soft	7 dpa	15.73
P24065|PSBB_WHEAT	Photosystem II CP47 reaction center protein OS=Triticum aestivum OX=4565 GN=psbB PE=3 SV=2	56 kDa	4.05	Normal soft	7 dpa	15.45
A0A3B6TSP4|A0A3B6TSP4_WHEAT (+1)	Ferredoxin OS=Triticum aestivum OX=4565 PE=3 SV=1	15 kDa	4.05	Normal soft	7 dpa	15.84
A0A3B6KPH7|A0A3B6KPH7_WHEAT (+3)	Uncharacterized protein OS=Triticum aestivum OX=4565 PE=4 SV=1	31 kDa	4.05	Normal soft	7 dpa	14.15
A0A3B6RFM2|A0A3B6RFM2_WHEAT	C2 domain-containing protein OS=Triticum aestivum OX=4565 PE=4 SV=1	228 kDa	4.05	Normal soft	7 dpa	14.55
A0A3B6TL27|A0A3B6TL27_WHEAT	Uncharacterized protein OS=Triticum aestivum OX=4565 PE=4 SV=1	10 kDa	4.05	Normal soft	7 dpa	14.48
K1C9_HUMAN	sp|K1C9_HUMAN|	62 kDa	4.05	Normal soft	7 dpa	14.84
A0A3B6DDW7|A0A3B6DDW7_WHEAT	SHSP domain-containing protein OS=Triticum aestivum OX=4565 PE=3 SV=1	24 kDa	4.05	Normal soft	7 dpa	13.59
Q36814|PSBD_WHEAT	Photosystem II D2 protein OS=Triticum aestivum OX=4565 GN=psbD PE=3 SV=2	39 kDa	4.05	Normal soft	7 dpa	15.57
A0A3B6KGN8|A0A3B6KGN8_WHEAT (+2)	Uncharacterized protein OS=Triticum aestivum OX=4565 PE=4 SV=1	7 kDa	4.05	Normal soft	7 dpa	0
Q0Q5D9|Q0Q5D9_WHEAT	Globulin 1 OS=Triticum aestivum OX=4565 PE=4 SV=1	25 kDa	4.05	Normal soft	7 dpa	11.95
A0A3B5ZQA1|A0A3B5ZQA1_WHEAT	Uncharacterized protein OS=Triticum aestivum OX=4565 PE=4 SV=1	19 kDa	4.05	Normal soft	7 dpa	0
A0A3B6RHM4|A0A3B6RHM4_WHEAT (+1)	MPN domain-containing protein OS=Triticum aestivum OX=4565 PE=4 SV=1	37 kDa	4.05	Normal soft	7 dpa	14.54
D5MTE0|D5MTE0_WHEAT	Glycosyltransferase OS=Triticum aestivum OX=4565 GN=TaGTb PE=2 SV=1	50 kDa	4.05	Normal soft	7 dpa	14.55
A0A3B6RS30|A0A3B6RS30_WHEAT (+2)	PRKCSH domain-containing protein OS=Triticum aestivum OX=4565 PE=4 SV=1	34 kDa	4.05	Normal soft	7 dpa	14.35
A0A3B6RQM8|A0A3B6RQM8_WHEAT	AAA domain-containing protein OS=Triticum aestivum OX=4565 PE=3 SV=1	72 kDa	4.05	Normal soft	7 dpa	15.32
A0A3B5ZZA0|A0A3B5ZZA0_WHEAT	HABP4_PAI-RBP1 domain-containing protein OS=Triticum aestivum OX=4565 PE=4 SV=1	40 kDa	4.05	Normal soft	7 dpa	13.63
A0A3B6KEJ3|A0A3B6KEJ3_WHEAT (+2)	Uncharacterized protein OS=Triticum aestivum OX=4565 PE=4 SV=1	24 kDa	4.05	Normal soft	7 dpa	14.14
A0A3B6FIG1|A0A3B6FIG1_WHEAT (+1)	Aminotran_1_2 domain-containing protein OS=Triticum aestivum OX=4565 PE=4 SV=1	44 kDa	4.05	Normal soft	7 dpa	14.82
W5F0E6|W5F0E6_WHEAT	Ribulose bisphosphate carboxylase small chain OS=Triticum aestivum OX=4565 GN=rbcS PE=1 SV=1	19 kDa	4.05	Normal soft	7 dpa	15.91
A0A3B6PM97|A0A3B6PM97_WHEAT (+1)	D(P)H-hydrate epimerase OS=Triticum aestivum OX=4565 PE=3 SV=1	58 kDa	4.05	Normal soft	7 dpa	14.25
A0A3B5XVU7|A0A3B5XVU7_WHEAT (+1)	Chromatin-remodeling complex ATPase OS=Triticum aestivum OX=4565 PE=4 SV=1	127 kDa	4.05	Normal soft	7 dpa	14.54
A0A3B6JER7|A0A3B6JER7_WHEAT	Uncharacterized protein OS=Triticum aestivum OX=4565 PE=4 SV=1	71 kDa	4.05	Normal soft	7 dpa	13.13
A0A3B5Y3X9|A0A3B5Y3X9_WHEAT	Uncharacterized protein OS=Triticum aestivum OX=4565 PE=4 SV=1	13 kDa	4.05	Normal soft	7 dpa	12.89
A0A3B6GYN6|A0A3B6GYN6_WHEAT	Fe2OG dioxygese domain-containing protein OS=Triticum aestivum OX=4565 PE=3 SV=1	41 kDa	4.05	Normal soft	7 dpa	13.67
A0A3B6IX62|A0A3B6IX62_WHEAT	Uncharacterized protein OS=Triticum aestivum OX=4565 PE=4 SV=1	27 kDa	4.05	Normal soft	7 dpa	13.1
A0A3B6RIH1|A0A3B6RIH1_WHEAT	Aspartate aminotransferase OS=Triticum aestivum OX=4565 PE=4 SV=1	47 kDa	4.05	Normal soft	7 dpa	NA
A0A3B6RFX8|A0A3B6RFX8_WHEAT	PHB domain-containing protein OS=Triticum aestivum OX=4565 PE=4 SV=1	40 kDa	4.05	Normal soft	7 dpa	14.76
A0A341TZI3|A0A341TZI3_WHEAT (+1)	W2 domain-containing protein OS=Triticum aestivum OX=4565 PE=4 SV=1	47 kDa	4.05	Normal soft	7 dpa	14.43
A0A3B6C7S5|A0A3B6C7S5_WHEAT	Oxidored_FMN domain-containing protein OS=Triticum aestivum OX=4565 PE=4 SV=1	41 kDa	4.05	Normal soft	7 dpa	15.2
A0A1D5UII2|A0A1D5UII2_WHEAT (+1)	Aamy domain-containing protein OS=Triticum aestivum OX=4565 GN=CAMPLR22A2D_LOCUS2922 PE=4 SV=1	93 kDa	4.05	Normal soft	7 dpa	14.33
A0A3B6FHP7|A0A3B6FHP7_WHEAT	Uncharacterized protein OS=Triticum aestivum OX=4565 PE=4 SV=1	89 kDa	4.05	Normal soft	7 dpa	15.63
A0A3B5Y2Y6|A0A3B5Y2Y6_WHEAT	Uncharacterized protein OS=Triticum aestivum OX=4565 PE=3 SV=1	73 kDa	4.05	Normal soft	7 dpa	13.77
A0A1D5V0W9|A0A1D5V0W9_WHEAT	Str_synth domain-containing protein OS=Triticum aestivum OX=4565 GN=CAMPLR22A2D_LOCUS1601 PE=4 SV=1	39 kDa	4.05	Normal soft	7 dpa	13.18
A0A3B6HNQ1|A0A3B6HNQ1_WHEAT (+4)	Uncharacterized protein OS=Triticum aestivum OX=4565 PE=4 SV=1	144 kDa	4.05	Normal soft	7 dpa	14.09
A0A3B6PQ13|A0A3B6PQ13_WHEAT	Uncharacterized protein OS=Triticum aestivum OX=4565 PE=4 SV=1	49 kDa	4.05	Normal soft	7 dpa	15.01
A0A3B5XYS8|A0A3B5XYS8_WHEAT	Uncharacterized protein OS=Triticum aestivum OX=4565 PE=4 SV=1	62 kDa	4.05	Normal soft	7 dpa	13.63
A0A3B6KD56|A0A3B6KD56_WHEAT	OTU domain-containing protein OS=Triticum aestivum OX=4565 PE=4 SV=1	36 kDa	4.05	Normal soft	7 dpa	13.7
A0A3B6AUE3|A0A3B6AUE3_WHEAT (+2)	Aminotran_1_2 domain-containing protein OS=Triticum aestivum OX=4565 PE=4 SV=1	61 kDa	4.05	Normal soft	7 dpa	14.32
A0A3B6I193|A0A3B6I193_WHEAT	PsbP domain-containing protein OS=Triticum aestivum OX=4565 PE=4 SV=1	29 kDa	4.05	Normal soft	7 dpa	16.22
A0A3B5YZF8|A0A3B5YZF8_WHEAT	Uncharacterized protein OS=Triticum aestivum OX=4565 PE=4 SV=1	36 kDa	4.05	Normal soft	7 dpa	15.87
A0A3B5XZW7|A0A3B5XZW7_WHEAT	AAI domain-containing protein OS=Triticum aestivum OX=4565 PE=4 SV=1	9 kDa	4.05	Normal soft	7 dpa	17.08
A0A3B6QC70|A0A3B6QC70_WHEAT	Uncharacterized protein OS=Triticum aestivum OX=4565 PE=4 SV=1	21 kDa	4.05	Normal soft	7 dpa	13.19
A0A125RLL8|A0A125RLL8_WHEAT	MBD6-5AS OS=Triticum aestivum OX=4565 PE=2 SV=1	45 kDa	4.05	Normal soft	7 dpa	14.15
A0A3B6LK37|A0A3B6LK37_WHEAT	PKS_ER domain-containing protein OS=Triticum aestivum OX=4565 PE=4 SV=1	40 kDa	4.05	Normal soft	7 dpa	14.37
A0A3B6B0R5|A0A3B6B0R5_WHEAT (+4)	Uncharacterized protein OS=Triticum aestivum OX=4565 PE=4 SV=1	81 kDa	4.05	Normal soft	7 dpa	14.58
A0A3B6RJX1|A0A3B6RJX1_WHEAT	Uncharacterized protein OS=Triticum aestivum OX=4565 PE=4 SV=1	43 kDa	4.05	Normal soft	7 dpa	13.6
A0A3B6H0F0|A0A3B6H0F0_WHEAT	Uncharacterized protein OS=Triticum aestivum OX=4565 PE=4 SV=1	43 kDa	4.05	Normal soft	7 dpa	14.7
A0A3B6KHD5|A0A3B6KHD5_WHEAT (+2)	TPT domain-containing protein OS=Triticum aestivum OX=4565 PE=4 SV=1	43 kDa	4.05	Normal soft	7 dpa	16.12
A0A3B5ZMV0|A0A3B5ZMV0_WHEAT	Uncharacterized protein OS=Triticum aestivum OX=4565 PE=4 SV=1	9 kDa	4.05	Normal soft	7 dpa	10.53
W4ZRU3|W4ZRU3_WHEAT	Ribosomal_L7Ae domain-containing protein OS=Triticum aestivum OX=4565 PE=4 SV=1	12 kDa	4.05	Normal soft	7 dpa	14.96
A0A3B6PN01|A0A3B6PN01_WHEAT (+1)	Brix domain-containing protein OS=Triticum aestivum OX=4565 PE=4 SV=1	37 kDa	4.05	Normal soft	7 dpa	14.27
A0A3B6LRZ6|A0A3B6LRZ6_WHEAT (+1)	Uncharacterized protein OS=Triticum aestivum OX=4565 PE=4 SV=1	67 kDa	4.05	Normal soft	7 dpa	14.24
A0A3B6TW84|A0A3B6TW84_WHEAT	Uncharacterized protein OS=Triticum aestivum OX=4565 PE=4 SV=1	69 kDa	4.05	Normal soft	7 dpa	14.47
A0A3B6LVH7|A0A3B6LVH7_WHEAT (+1)	DUF569 domain-containing protein OS=Triticum aestivum OX=4565 PE=4 SV=1	37 kDa	4.05	Normal soft	7 dpa	14.7
A0A3B6RFJ8|A0A3B6RFJ8_WHEAT	Annexin OS=Triticum aestivum OX=4565 PE=3 SV=1	35 kDa	4.05	Normal soft	7 dpa	14.83
A0A3B6ES83|A0A3B6ES83_WHEAT	Dirigent protein OS=Triticum aestivum OX=4565 PE=3 SV=1	20 kDa	4.05	Normal soft	7 dpa	14.53
A0A3B6HQC0|A0A3B6HQC0_WHEAT	Cysteine proteise inhibitor OS=Triticum aestivum OX=4565 PE=4 SV=1	13 kDa	4.05	Normal soft	7 dpa	NA
A0A3B5Y163|A0A3B5Y163_WHEAT (+3)	RAI1 domain-containing protein OS=Triticum aestivum OX=4565 PE=4 SV=1	57 kDa	4.05	Normal soft	7 dpa	0
P24296|NLTP1_WHEAT (+1)	Non-specific lipid-transfer protein (Fragment) OS=Triticum aestivum OX=4565 PE=1 SV=2	12 kDa	4.05	Normal soft	7 dpa	12.71
A0A3B6CDE3|A0A3B6CDE3_WHEAT	Aldedh domain-containing protein OS=Triticum aestivum OX=4565 PE=4 SV=1	57 kDa	4.05	Normal soft	7 dpa	13.84
A0A341UV89|A0A341UV89_WHEAT (+1)	Protein YIPF OS=Triticum aestivum OX=4565 PE=3 SV=1	28 kDa	4.05	Normal soft	7 dpa	14.24
A0A077RVB3|A0A077RVB3_WHEAT (+1)	Uncharacterized protein OS=Triticum aestivum OX=4565 GN=TRAES_3BF003200130CFD_c1 PE=4 SV=1	41 kDa	4.05	Normal soft	7 dpa	15.02
A0A3B6KME5|A0A3B6KME5_WHEAT	Uncharacterized protein OS=Triticum aestivum OX=4565 PE=4 SV=1	32 kDa	4.05	Normal soft	7 dpa	15.27
A0A3B6RIJ2|A0A3B6RIJ2_WHEAT (+5)	Ubiquitin thioesterase OS=Triticum aestivum OX=4565 PE=3 SV=1	34 kDa	4.05	Normal soft	7 dpa	14.53
A0A3B6RDX7|A0A3B6RDX7_WHEAT (+1)	Uncharacterized protein OS=Triticum aestivum OX=4565 PE=4 SV=1	31 kDa	4.05	Normal soft	7 dpa	15.32
A0A3B5Y154|A0A3B5Y154_WHEAT (+2)	D(P)-bd_dom domain-containing protein OS=Triticum aestivum OX=4565 PE=4 SV=1	48 kDa	4.05	Normal soft	7 dpa	15.13
A0A3B6HUA6|A0A3B6HUA6_WHEAT (+1)	Peptidase_S9 domain-containing protein OS=Triticum aestivum OX=4565 PE=4 SV=1	112 kDa	4.05	Normal soft	7 dpa	14.86
A0A3B6IQ78|A0A3B6IQ78_WHEAT	Uncharacterized protein OS=Triticum aestivum OX=4565 PE=4 SV=1	25 kDa	4.05	Normal soft	7 dpa	11.51
A0A3B6SEP6|A0A3B6SEP6_WHEAT (+2)	Transmembrane 9 superfamily member OS=Triticum aestivum OX=4565 PE=3 SV=1	65 kDa	4.05	Normal soft	7 dpa	NA
A0A3B6NKJ1|A0A3B6NKJ1_WHEAT	Uncharacterized protein OS=Triticum aestivum OX=4565 PE=4 SV=1	49 kDa	4.05	Normal soft	7 dpa	14.78
A0A3B6GND7|A0A3B6GND7_WHEAT	B domain-containing protein OS=Triticum aestivum OX=4565 PE=4 SV=1	70 kDa	4.05	Normal soft	7 dpa	14.68
W5CXQ8|W5CXQ8_WHEAT	Fe2OG dioxygese domain-containing protein OS=Triticum aestivum OX=4565 GN=TRAES_3BF078000020CFD_c1 PE=3 SV=1	40 kDa	4.05	Normal soft	7 dpa	NA
A0A1B5GE57|A0A1B5GE57_WHEAT	Caleosin OS=Triticum aestivum OX=4565 GN=Clo2 PE=2 SV=1	28 kDa	4.05	Normal soft	7 dpa	13.14
A0A1D6RLV5|A0A1D6RLV5_WHEAT (+3)	Iso_dh domain-containing protein OS=Triticum aestivum OX=4565 PE=4 SV=1	39 kDa	4.05	Normal soft	7 dpa	NA
A0A3B6AZ36|A0A3B6AZ36_WHEAT (+6)	Uncharacterized protein OS=Triticum aestivum OX=4565 PE=4 SV=1	43 kDa	4.05	Normal soft	7 dpa	14.48
A0A3B6NVP2|A0A3B6NVP2_WHEAT (+1)	ETF domain-containing protein OS=Triticum aestivum OX=4565 PE=4 SV=1	28 kDa	4.05	Normal soft	7 dpa	14.27
A0A2U8JD37|A0A2U8JD37_WHEAT	Delta gliadin-D1 OS=Triticum aestivum OX=4565 GN=Gli-1 PE=4 SV=1	38 kDa	4.05	Normal soft	7 dpa	12.03
A0A3B6TFZ6|A0A3B6TFZ6_WHEAT	AAI domain-containing protein OS=Triticum aestivum OX=4565 PE=4 SV=1	16 kDa	4.05	Normal soft	7 dpa	12.02
A0A3B5XU87|A0A3B5XU87_WHEAT (+2)	Histone H2A OS=Triticum aestivum OX=4565 PE=3 SV=1	16 kDa	4.05	Normal soft	7 dpa	14.41
Q0GJJ2|Q0GJJ2_WHEAT	11-beta-hydroxysteroid dehydrogese-like protein OS=Triticum aestivum OX=4565 GN=HSD11BL PE=2 SV=1	39 kDa	4.05	Normal soft	7 dpa	14.06
Q4Z8L8|Q4Z8L8_WHEAT	Class II chitise OS=Triticum aestivum OX=4565 PE=4 SV=1	28 kDa	4.05	Normal soft	7 dpa	NA
A0A3B6EFM0|A0A3B6EFM0_WHEAT	Uncharacterized protein OS=Triticum aestivum OX=4565 PE=4 SV=1	73 kDa	4.05	Normal soft	7 dpa	14.61
REVERSE_A0A3B6EKH4-DECOY|REVERSE_A0A3B6EKH4-DECOY_WHEAT (+2)	Glutaredoxin domain-containing protein OS=Triticum aestivum OX=4565 PE=4 SV=1	26 kDa	4.05	Normal soft	7 dpa	13.93
A0A3B6AYJ6|A0A3B6AYJ6_WHEAT	Uncharacterized protein OS=Triticum aestivum OX=4565 PE=3 SV=1	49 kDa	4.05	Normal soft	7 dpa	13.44
A0A3B6SJV0|A0A3B6SJV0_WHEAT	RRM domain-containing protein OS=Triticum aestivum OX=4565 PE=4 SV=1	30 kDa	4.05	Normal soft	7 dpa	14.51
A0A3B6KCY7|A0A3B6KCY7_WHEAT (+1)	Uncharacterized protein OS=Triticum aestivum OX=4565 PE=4 SV=1	31 kDa	4.05	Normal soft	7 dpa	14.61
A0A3B6C7L0|A0A3B6C7L0_WHEAT	Exo84_C domain-containing protein OS=Triticum aestivum OX=4565 PE=4 SV=1	85 kDa	4.05	Normal soft	7 dpa	14.07
A0A3B6KR36|A0A3B6KR36_WHEAT	Reticulon-like protein OS=Triticum aestivum OX=4565 PE=4 SV=1	29 kDa	4.05	Normal soft	7 dpa	NA
A0A3B6HMX5|A0A3B6HMX5_WHEAT (+4)	Uncharacterized protein OS=Triticum aestivum OX=4565 PE=3 SV=1	119 kDa	4.05	Normal soft	7 dpa	14.89
A0A3B5Y6Q2|A0A3B5Y6Q2_WHEAT	SAC domain-containing protein OS=Triticum aestivum OX=4565 PE=4 SV=1	68 kDa	4.05	Normal soft	7 dpa	14.74
A0A3B6AR54|A0A3B6AR54_WHEAT (+1)	A_deamise domain-containing protein OS=Triticum aestivum OX=4565 PE=4 SV=1	95 kDa	4.05	Normal soft	7 dpa	14.27
A0A3B5Y5K9|A0A3B5Y5K9_WHEAT	ATP synthase subunit beta OS=Triticum aestivum OX=4565 PE=3 SV=1	59 kDa	4.05	Normal soft	7 dpa	14.15
A0A3B5Y518|A0A3B5Y518_WHEAT (+2)	Uncharacterized protein OS=Triticum aestivum OX=4565 PE=4 SV=1	74 kDa	4.05	Normal soft	7 dpa	NA
A0A3B6BXQ5|A0A3B6BXQ5_WHEAT	Uncharacterized protein OS=Triticum aestivum OX=4565 PE=3 SV=1	41 kDa	4.05	Normal soft	7 dpa	14.96
A0A3B6IXV7|A0A3B6IXV7_WHEAT	N-acetyltransferase domain-containing protein OS=Triticum aestivum OX=4565 PE=4 SV=1	24 kDa	4.05	Normal soft	7 dpa	14.41
A0A3B6NV52|A0A3B6NV52_WHEAT	Uncharacterized protein OS=Triticum aestivum OX=4565 PE=3 SV=1	81 kDa	4.05	Normal soft	7 dpa	15.7
A0A3B6ELY8|A0A3B6ELY8_WHEAT (+1)	Peroxiredoxin OS=Triticum aestivum OX=4565 PE=3 SV=1	17 kDa	4.05	Normal soft	7 dpa	13.78
A0A3B6KPK9|A0A3B6KPK9_WHEAT	Uncharacterized protein OS=Triticum aestivum OX=4565 PE=4 SV=1	67 kDa	4.05	Normal soft	7 dpa	13.75
A0A3B6C7T6|A0A3B6C7T6_WHEAT	PCI domain-containing protein OS=Triticum aestivum OX=4565 PE=4 SV=1	48 kDa	4.05	Normal soft	7 dpa	14.65
A0A3B6S8W5|A0A3B6S8W5_WHEAT	Fe2OG dioxygese domain-containing protein OS=Triticum aestivum OX=4565 PE=3 SV=1	41 kDa	4.05	Normal soft	7 dpa	13.25
W5C7G6|W5C7G6_WHEAT	Eukaryotic translation initiation factor 6 OS=Triticum aestivum OX=4565 GN=EIF6 PE=3 SV=1	26 kDa	4.05	Normal soft	7 dpa	14.82
A0A3B6HW92|A0A3B6HW92_WHEAT	Uncharacterized protein OS=Triticum aestivum OX=4565 PE=4 SV=1	17 kDa	4.05	Normal soft	7 dpa	13.76
Q7XY24|Q7XY24_WHEAT	Autophagy-related protein OS=Triticum aestivum OX=4565 GN=ATG8g PE=2 SV=1	14 kDa	4.05	Normal soft	7 dpa	14.62
A0A3B6LPA9|A0A3B6LPA9_WHEAT (+1)	DAO domain-containing protein OS=Triticum aestivum OX=4565 PE=4 SV=1	43 kDa	4.05	Normal soft	7 dpa	15.02
A0A3B6KBF0|A0A3B6KBF0_WHEAT (+2)	Amidohydro-rel domain-containing protein OS=Triticum aestivum OX=4565 PE=4 SV=1	51 kDa	4.05	Normal soft	7 dpa	14.27
A0A3B6B6I7|A0A3B6B6I7_WHEAT (+2)	Fn3_like domain-containing protein OS=Triticum aestivum OX=4565 PE=4 SV=1	82 kDa	4.05	Normal soft	7 dpa	15.1
A0A3B5Y4W8|A0A3B5Y4W8_WHEAT (+1)	6-phosphoglucote dehydrogese, decarboxylating OS=Triticum aestivum OX=4565 PE=3 SV=1	54 kDa	4.05	Normal soft	7 dpa	14.46
A0A3B6TPI5|A0A3B6TPI5_WHEAT	Fe2OG dioxygese domain-containing protein OS=Triticum aestivum OX=4565 PE=3 SV=1	37 kDa	4.05	Normal soft	7 dpa	14.01
A0A3B6RGF6|A0A3B6RGF6_WHEAT (+9)	Structural maintence of chromosomes protein OS=Triticum aestivum OX=4565 PE=3 SV=1	139 kDa	4.05	Normal soft	7 dpa	15.02
A0A3B6H4H6|A0A3B6H4H6_WHEAT	GT47_2D OS=Triticum aestivum OX=4565 PE=3 SV=1	44 kDa	4.05	Normal soft	7 dpa	14.31
A0A3B6RMJ1|A0A3B6RMJ1_WHEAT (+1)	Thiamine thiazole synthase, chloroplastic OS=Triticum aestivum OX=4565 GN=THI1 PE=3 SV=1	37 kDa	4.05	Normal soft	7 dpa	15.04
A0A3B5ZVH1|A0A3B5ZVH1_WHEAT	Uncharacterized protein OS=Triticum aestivum OX=4565 PE=4 SV=1	87 kDa	4.05	Normal soft	7 dpa	15.13
A0A3B6JKR7|A0A3B6JKR7_WHEAT (+1)	Uncharacterized protein OS=Triticum aestivum OX=4565 PE=4 SV=1	78 kDa	4.05	Normal soft	7 dpa	12.6
A0A3B6SD73|A0A3B6SD73_WHEAT	Glucose-1-phosphate adenylyltransferase OS=Triticum aestivum OX=4565 PE=3 SV=1	52 kDa	4.05	Normal soft	7 dpa	12.41
A0A3B5XXS0|A0A3B5XXS0_WHEAT (+1)	Uncharacterized protein OS=Triticum aestivum OX=4565 PE=4 SV=1	33 kDa	4.05	Normal soft	7 dpa	14.33
A0A3B5ZPJ8|A0A3B5ZPJ8_WHEAT	Peroxidase OS=Triticum aestivum OX=4565 PE=3 SV=1	37 kDa	4.05	Normal soft	7 dpa	14.71
A0A3B6KFF3|A0A3B6KFF3_WHEAT (+2)	Protein phosphatase 2A structural subunit OS=Triticum aestivum OX=4565 PE=4 SV=1	64 kDa	4.05	Normal soft	7 dpa	14.72
A0A3B6THT8|A0A3B6THT8_WHEAT	Aspartate aminotransferase OS=Triticum aestivum OX=4565 PE=4 SV=1	47 kDa	4.05	Normal soft	7 dpa	12.84
A0A3B6TJG2|A0A3B6TJG2_WHEAT	Chlorophyll a-b binding protein, chloroplastic OS=Triticum aestivum OX=4565 PE=3 SV=1	28 kDa	4.05	Normal soft	7 dpa	14.4
A0A3B6B8N5|A0A3B6B8N5_WHEAT (+1)	CAP-Gly domain-containing protein OS=Triticum aestivum OX=4565 PE=4 SV=1	27 kDa	4.05	Normal soft	7 dpa	15.16
A0A3B6ARC4|A0A3B6ARC4_WHEAT	TRANSKETOLASE_1 domain-containing protein OS=Triticum aestivum OX=4565 PE=4 SV=1	77 kDa	4.05	Normal soft	7 dpa	13.7
Q8W431|Q8W431_WHEAT	Sucrose:fructan 6-fructosyltransferase OS=Triticum aestivum OX=4565 GN=6-SFT PE=2 SV=1	68 kDa	4.05	Normal soft	7 dpa	15.64
A0A3B6HV22|A0A3B6HV22_WHEAT (+1)	Uroporphyrinogen decarboxylase OS=Triticum aestivum OX=4565 PE=3 SV=1	43 kDa	4.05	Normal soft	7 dpa	15.18
A0A1D5TKQ6|A0A1D5TKQ6_WHEAT	Uncharacterized protein OS=Triticum aestivum OX=4565 PE=4 SV=1	10 kDa	4.05	Normal soft	7 dpa	14.19
A0A3B5ZPE0|A0A3B5ZPE0_WHEAT	Endoglucase OS=Triticum aestivum OX=4565 PE=3 SV=1	53 kDa	4.05	Normal soft	7 dpa	14.91
A0A3B6C807|A0A3B6C807_WHEAT	Uncharacterized protein OS=Triticum aestivum OX=4565 PE=4 SV=1	60 kDa	4.05	Normal soft	7 dpa	14.94
A0A3B6I120|A0A3B6I120_WHEAT	Uncharacterized protein OS=Triticum aestivum OX=4565 PE=3 SV=1	43 kDa	4.05	Normal soft	7 dpa	13.8
W5B1V7|W5B1V7_WHEAT	Uncharacterized protein OS=Triticum aestivum OX=4565 PE=4 SV=1	30 kDa	4.05	Normal soft	7 dpa	14.28
A0A3B6I0Z1|A0A3B6I0Z1_WHEAT (+1)	Lipoxygese OS=Triticum aestivum OX=4565 PE=3 SV=1	99 kDa	4.05	Normal soft	7 dpa	15.71
A0A172Q4F0|A0A172Q4F0_WHEAT (+2)	Nicotiamine synthase OS=Triticum aestivum OX=4565 GN=S9-A PE=4 SV=1	36 kDa	4.05	Normal soft	7 dpa	14.7
A0A3B6PVV5|A0A3B6PVV5_WHEAT	PEROXIDASE_4 domain-containing protein OS=Triticum aestivum OX=4565 PE=3 SV=1	48 kDa	4.05	Normal soft	7 dpa	14.95
A0A3B6EDJ8|A0A3B6EDJ8_WHEAT (+1)	AAA domain-containing protein OS=Triticum aestivum OX=4565 PE=4 SV=1	93 kDa	4.05	Normal soft	7 dpa	13.1
A0A080YU49|A0A080YU49_WHEAT	Thioredoxin domain-containing protein OS=Triticum aestivum OX=4565 GN=TRAES_3BF072500050CFD_c1 PE=4 SV=1	18 kDa	4.05	Normal soft	7 dpa	14.43
A0A3B6RJC6|A0A3B6RJC6_WHEAT (+2)	Alba domain-containing protein OS=Triticum aestivum OX=4565 PE=4 SV=1	15 kDa	4.05	Normal soft	7 dpa	13.61
A0A3B6SGP9|A0A3B6SGP9_WHEAT (+1)	Uncharacterized protein OS=Triticum aestivum OX=4565 PE=4 SV=1	46 kDa	4.05	Normal soft	7 dpa	14.24
A0A3B6C684|A0A3B6C684_WHEAT	Cysteine proteise inhibitor OS=Triticum aestivum OX=4565 PE=4 SV=1	15 kDa	4.05	Normal soft	7 dpa	13.69
A0A3B6FW52|A0A3B6FW52_WHEAT	Cog4 domain-containing protein OS=Triticum aestivum OX=4565 PE=4 SV=1	84 kDa	4.05	Normal soft	7 dpa	14.8
A0A3B6ILV9|A0A3B6ILV9_WHEAT	Uncharacterized protein OS=Triticum aestivum OX=4565 PE=4 SV=1	69 kDa	4.05	Normal soft	7 dpa	12.14
P17314|IAAC3_WHEAT	Alpha-amylase/trypsin inhibitor CM3 OS=Triticum aestivum OX=4565 PE=1 SV=1	18 kDa	4.05	Normal soft	7 dpa	11.82
A0A1D5V0B3|A0A1D5V0B3_WHEAT	Str_synth domain-containing protein OS=Triticum aestivum OX=4565 GN=CAMPLR22A2D_LOCUS1603 PE=4 SV=1	39 kDa	4.05	Normal soft	7 dpa	13.48
A0A3B6EFA8|A0A3B6EFA8_WHEAT	Uncharacterized protein OS=Triticum aestivum OX=4565 PE=4 SV=1	37 kDa	4.05	Normal soft	7 dpa	14.49
A0A3B6JKY2|A0A3B6JKY2_WHEAT	Adenylosuccite lyase OS=Triticum aestivum OX=4565 PE=3 SV=1	60 kDa	4.05	Normal soft	7 dpa	14.55
A0A3B6KP49|A0A3B6KP49_WHEAT (+2)	Pyruvate dehydrogese E1 component subunit beta OS=Triticum aestivum OX=4565 PE=4 SV=1	42 kDa	4.05	Normal soft	7 dpa	15.81
A0A3B5XVL2|A0A3B5XVL2_WHEAT	Uncharacterized protein OS=Triticum aestivum OX=4565 PE=4 SV=1	38 kDa	4.05	Normal soft	7 dpa	12.68
A0A3B6EGS5|A0A3B6EGS5_WHEAT (+2)	Arp2/3 complex 34 kDa subunit OS=Triticum aestivum OX=4565 PE=3 SV=1	36 kDa	4.05	Normal soft	7 dpa	14.74
A0A3B6C797|A0A3B6C797_WHEAT	Phytocyanin domain-containing protein OS=Triticum aestivum OX=4565 PE=4 SV=1	15 kDa	4.05	Normal soft	7 dpa	14.1
A0A1D5SRF8|A0A1D5SRF8_WHEAT (+3)	Trehalose-phosphate synthase 1 OS=Triticum aestivum OX=4565 GN=TPS1 PE=2 SV=1	111 kDa	4.05	Normal soft	7 dpa	14.47
A0A3B6PP36|A0A3B6PP36_WHEAT	Uncharacterized protein OS=Triticum aestivum OX=4565 PE=4 SV=1	43 kDa	4.05	Normal soft	7 dpa	14.57
A0A3B6LWC4|A0A3B6LWC4_WHEAT	Leuk-A4-hydro_C domain-containing protein OS=Triticum aestivum OX=4565 PE=4 SV=1	68 kDa	4.05	Normal soft	7 dpa	15.2
A0A3B6QCQ2|A0A3B6QCQ2_WHEAT	Uncharacterized protein OS=Triticum aestivum OX=4565 PE=4 SV=1	56 kDa	4.05	Normal soft	7 dpa	13.79
A0A3B6SFD8|A0A3B6SFD8_WHEAT	Rse III domain-containing protein OS=Triticum aestivum OX=4565 PE=4 SV=1	34 kDa	4.05	Normal soft	7 dpa	13.95
A0A3B6FL00|A0A3B6FL00_WHEAT (+1)	FKS1_dom1 domain-containing protein OS=Triticum aestivum OX=4565 PE=4 SV=1	219 kDa	4.05	Normal soft	7 dpa	14.9
W5AH12|W5AH12_WHEAT	Uncharacterized protein OS=Triticum aestivum OX=4565 PE=3 SV=1	42 kDa	4.05	Normal soft	7 dpa	14.78
A0A3B6FWS3|A0A3B6FWS3_WHEAT (+1)	Uncharacterized protein OS=Triticum aestivum OX=4565 PE=4 SV=1	252 kDa	4.05	Normal soft	7 dpa	15.27
A0A3B6DGC8|A0A3B6DGC8_WHEAT (+2)	Protein-L-isoaspartate O-methyltransferase OS=Triticum aestivum OX=4565 PE=3 SV=1	30 kDa	4.05	Normal soft	7 dpa	15.43
A0A3B6BZJ2|A0A3B6BZJ2_WHEAT	PWWP domain-containing protein OS=Triticum aestivum OX=4565 PE=4 SV=1	64 kDa	4.05	Normal soft	7 dpa	14.6
A0A3B6B5P9|A0A3B6B5P9_WHEAT (+3)	Uncharacterized protein OS=Triticum aestivum OX=4565 PE=3 SV=1	38 kDa	4.05	Normal soft	7 dpa	14.55
A0A3B6KDT5|A0A3B6KDT5_WHEAT (+2)	Importin N-termil domain-containing protein OS=Triticum aestivum OX=4565 PE=4 SV=1	96 kDa	4.05	Normal soft	7 dpa	14.62
A0A3B6B1B4|A0A3B6B1B4_WHEAT (+1)	Aldose 1-epimerase OS=Triticum aestivum OX=4565 PE=3 SV=1	39 kDa	4.05	Normal soft	7 dpa	14.48
A0A3B6I1E5|A0A3B6I1E5_WHEAT	Fn3_like domain-containing protein OS=Triticum aestivum OX=4565 PE=4 SV=1	84 kDa	4.05	Normal soft	7 dpa	15.35
A0A3B6B763|A0A3B6B763_WHEAT (+5)	Uncharacterized protein OS=Triticum aestivum OX=4565 PE=4 SV=1	178 kDa	4.05	Normal soft	7 dpa	15.02
A0A3B6LTI6|A0A3B6LTI6_WHEAT (+1)	Alpha-1,4 glucan phosphorylase OS=Triticum aestivum OX=4565 PE=3 SV=1	108 kDa	4.05	Normal soft	7 dpa	14.02
A0A1D5UZ50|A0A1D5UZ50_WHEAT	Uncharacterized protein OS=Triticum aestivum OX=4565 GN=CAMPLR22A2D_LOCUS956 PE=4 SV=1	26 kDa	4.05	Normal soft	7 dpa	12.76
A0A3B6I589|A0A3B6I589_WHEAT	tR-synt_1e domain-containing protein OS=Triticum aestivum OX=4565 PE=3 SV=1	64 kDa	4.05	Normal soft	7 dpa	NA
P16851|IAAC2_WHEAT	Alpha-amylase/trypsin inhibitor CM2 OS=Triticum aestivum OX=4565 PE=1 SV=2	15 kDa	4.05	Normal soft	7 dpa	11.45
Q9ST58|SPZ1C_WHEAT	Serpin-Z1C OS=Triticum aestivum OX=4565 PE=1 SV=1	43 kDa	4.05	Normal soft	7 dpa	11.41
A0A3B5ZW36|A0A3B5ZW36_WHEAT	Uncharacterized protein OS=Triticum aestivum OX=4565 PE=4 SV=1	19 kDa	4.05	Normal soft	7 dpa	13.54
A0A3B6LHV7|A0A3B6LHV7_WHEAT (+1)	Uncharacterized protein OS=Triticum aestivum OX=4565 PE=4 SV=1	102 kDa	4.05	Normal soft	7 dpa	14.11
A0A3B6AX34|A0A3B6AX34_WHEAT (+2)	Cytochrome b559 subunit alpha OS=Triticum aestivum OX=4565 PE=3 SV=1	9 kDa	4.05	Normal soft	7 dpa	14.99
A0A3B5ZSQ3|A0A3B5ZSQ3_WHEAT	Cytochrome b5 heme-binding domain-containing protein OS=Triticum aestivum OX=4565 PE=3 SV=1	25 kDa	4.05	Normal soft	7 dpa	14.62
A0A077RUF0|A0A077RUF0_WHEAT (+2)	Aldo_ket_red domain-containing protein OS=Triticum aestivum OX=4565 GN=TRAES_3BF030100050CFD_c1 PE=4 SV=1	35 kDa	4.05	Normal soft	7 dpa	NA
A0A3B5XVY0|A0A3B5XVY0_WHEAT (+1)	Uncharacterized protein OS=Triticum aestivum OX=4565 PE=4 SV=1	27 kDa	4.05	Normal soft	7 dpa	0
A0A3B5YQN4|A0A3B5YQN4_WHEAT (+1)	Uncharacterized protein OS=Triticum aestivum OX=4565 PE=4 SV=1	8 kDa	4.05	Normal soft	7 dpa	12.72
W5C4N4|W5C4N4_WHEAT	Xylose isomerase OS=Triticum aestivum OX=4565 GN=CAMPLR22A2D_LOCUS1025 PE=3 SV=1	54 kDa	4.05	Normal soft	7 dpa	14.11
A0A3B6ISU4|A0A3B6ISU4_WHEAT (+4)	V-type proton ATPase subunit a OS=Triticum aestivum OX=4565 PE=3 SV=1	94 kDa	4.05	Normal soft	7 dpa	14.89
A0A3B6HTM6|A0A3B6HTM6_WHEAT (+3)	ATPase_AAA_core domain-containing protein OS=Triticum aestivum OX=4565 PE=4 SV=1	45 kDa	4.05	Normal soft	7 dpa	15.41
A0A3B6GYC2|A0A3B6GYC2_WHEAT	Sep15_SelM domain-containing protein OS=Triticum aestivum OX=4565 PE=4 SV=1	18 kDa	4.05	Normal soft	7 dpa	NA
W5G4A2|W5G4A2_WHEAT	Fructose-bisphosphate aldolase OS=Triticum aestivum OX=4565 GN=FBA9 PE=3 SV=1	42 kDa	4.05	Normal soft	7 dpa	15.48
A0A3B6R7A6|A0A3B6R7A6_WHEAT (+2)	AAI domain-containing protein OS=Triticum aestivum OX=4565 PE=4 SV=1	19 kDa	4.05	Normal soft	7 dpa	NA
A0A1D5UVY4|A0A1D5UVY4_WHEAT (+5)	Lipoyl-binding domain-containing protein OS=Triticum aestivum OX=4565 GN=CAMPLR22A2D_LOCUS339 PE=4 SV=1	49 kDa	4.05	Normal soft	7 dpa	14.65
A0A3B5ZVH8|A0A3B5ZVH8_WHEAT	Uncharacterized protein OS=Triticum aestivum OX=4565 PE=3 SV=1	30 kDa	4.05	Normal soft	7 dpa	14.67
W5CQ20|W5CQ20_WHEAT	50S ribosomal protein L31 OS=Triticum aestivum OX=4565 GN=TRAES_3BF026100090CFD_c1 PE=3 SV=1	15 kDa	4.05	Normal soft	7 dpa	16.9
A0A3B6EIX7|A0A3B6EIX7_WHEAT	Uncharacterized protein OS=Triticum aestivum OX=4565 PE=4 SV=1	28 kDa	4.05	Normal soft	7 dpa	12.03
A0A3B5Y6J3|A0A3B5Y6J3_WHEAT	Glucose-6-phosphate 1-epimerase OS=Triticum aestivum OX=4565 PE=3 SV=1	35 kDa	4.05	Normal soft	7 dpa	13.48
W5HFJ0|W5HFJ0_WHEAT	Uncharacterized protein OS=Triticum aestivum OX=4565 PE=4 SV=1	14 kDa	4.05	Normal soft	7 dpa	13.85
A0A3B6HXB0|A0A3B6HXB0_WHEAT (+1)	Uncharacterized protein OS=Triticum aestivum OX=4565 PE=4 SV=1	6 kDa	4.05	Normal soft	7 dpa	14.54
A0A3B6HSC9|A0A3B6HSC9_WHEAT	SEC7 domain-containing protein OS=Triticum aestivum OX=4565 PE=4 SV=1	198 kDa	4.05	Normal soft	7 dpa	14.74
A0A3B6HWX4|A0A3B6HWX4_WHEAT (+2)	Uncharacterized protein OS=Triticum aestivum OX=4565 PE=4 SV=1	35 kDa	4.05	Normal soft	7 dpa	13.86
A0A3B6EDY7|A0A3B6EDY7_WHEAT	Uncharacterized protein OS=Triticum aestivum OX=4565 PE=3 SV=1	90 kDa	4.05	Normal soft	7 dpa	14.04
A0A3B6IKE2|A0A3B6IKE2_WHEAT	VOC domain-containing protein OS=Triticum aestivum OX=4565 PE=4 SV=1	15 kDa	4.05	Normal soft	7 dpa	13.7
W5HCG9|W5HCG9_WHEAT	RRM domain-containing protein OS=Triticum aestivum OX=4565 PE=4 SV=1	24 kDa	4.05	Normal soft	7 dpa	14.33
A0A080YU48|A0A080YU48_WHEAT	Peroxidase OS=Triticum aestivum OX=4565 GN=TRAES_3BF072500040CFD_c1 PE=3 SV=1	41 kDa	4.05	Normal soft	7 dpa	12.16
A0A3B6NTD5|A0A3B6NTD5_WHEAT	Uncharacterized protein OS=Triticum aestivum OX=4565 PE=3 SV=1	81 kDa	4.05	Normal soft	7 dpa	15.32
A0A1D5V2W7|A0A1D5V2W7_WHEAT	Dihydrolipoamide acetyltransferase component of pyruvate dehydrogese complex OS=Triticum aestivum OX=4565 GN=CAMPLR22A2D_LOCUS610 PE=3 SV=1	55 kDa	4.05	Normal soft	7 dpa	14.68
A0A3B6SB89|A0A3B6SB89_WHEAT (+5)	Uncharacterized protein OS=Triticum aestivum OX=4565 PE=4 SV=1	179 kDa	4.05	Normal soft	7 dpa	14.54
A0A3B6HTP0|A0A3B6HTP0_WHEAT	Uncharacterized protein OS=Triticum aestivum OX=4565 PE=4 SV=1	27 kDa	4.05	Normal soft	7 dpa	13.19
Q0WXG6|Q0WXG6_WHEAT	Triticain gamma OS=Triticum aestivum OX=4565 PE=2 SV=1	39 kDa	4.05	Normal soft	7 dpa	15.82
A0A3B6IX07|A0A3B6IX07_WHEAT (+1)	Uncharacterized protein OS=Triticum aestivum OX=4565 PE=3 SV=1	30 kDa	4.05	Normal soft	7 dpa	15.46
A0A3B6KPY9|A0A3B6KPY9_WHEAT (+1)	rR N-glycosidase OS=Triticum aestivum OX=4565 PE=3 SV=1	30 kDa	4.05	Normal soft	7 dpa	14.02
A0A3B6NRB8|A0A3B6NRB8_WHEAT (+2)	3Beta_HSD domain-containing protein OS=Triticum aestivum OX=4565 PE=4 SV=1	53 kDa	4.05	Normal soft	7 dpa	14.49
A0A3B6BY38|A0A3B6BY38_WHEAT (+1)	Uncharacterized protein OS=Triticum aestivum OX=4565 PE=4 SV=1	39 kDa	4.05	Normal soft	7 dpa	14.88
A0A1D5YIR9|A0A1D5YIR9_WHEAT	WD_REPEATS_REGION domain-containing protein OS=Triticum aestivum OX=4565 PE=4 SV=1	37 kDa	4.05	Normal soft	7 dpa	14.54
A0A3B6QLG0|A0A3B6QLG0_WHEAT	Fe2OG dioxygese domain-containing protein OS=Triticum aestivum OX=4565 PE=4 SV=1	35 kDa	4.05	Normal soft	7 dpa	13.84
A0A3B6SCC9|A0A3B6SCC9_WHEAT	Uncharacterized protein OS=Triticum aestivum OX=4565 PE=4 SV=1	198 kDa	4.05	Normal soft	7 dpa	14.76
A0A3B6EJN5|A0A3B6EJN5_WHEAT (+2)	Uncharacterized protein OS=Triticum aestivum OX=4565 PE=4 SV=1	39 kDa	4.05	Normal soft	7 dpa	NA
A0A3B6NJ65|A0A3B6NJ65_WHEAT	LsmAD domain-containing protein OS=Triticum aestivum OX=4565 PE=4 SV=1	60 kDa	4.05	Normal soft	7 dpa	13.36
A0A3B6AVL4|A0A3B6AVL4_WHEAT (+2)	Aldedh domain-containing protein OS=Triticum aestivum OX=4565 PE=3 SV=1	53 kDa	4.05	Normal soft	7 dpa	15.12
A0A3B6BYW7|A0A3B6BYW7_WHEAT	Glutaredoxin domain-containing protein OS=Triticum aestivum OX=4565 PE=4 SV=1	36 kDa	4.05	Normal soft	7 dpa	14.98
A0A3B6IW73|A0A3B6IW73_WHEAT	Uncharacterized protein OS=Triticum aestivum OX=4565 PE=3 SV=1	41 kDa	4.05	Normal soft	7 dpa	14.51
A0A3B6KDD9|A0A3B6KDD9_WHEAT (+1)	Pyrophosphate--fructose 6-phosphate 1-phosphotransferase subunit alpha OS=Triticum aestivum OX=4565 GN=PFP-ALPHA PE=3 SV=1	67 kDa	4.05	Normal soft	7 dpa	13.88
W5BUF4|W5BUF4_WHEAT	Caleosin OS=Triticum aestivum OX=4565 GN=Clo1 PE=2 SV=1	34 kDa	4.05	Normal soft	7 dpa	12.93
A0A3B6HYZ5|A0A3B6HYZ5_WHEAT	Uncharacterized protein OS=Triticum aestivum OX=4565 PE=4 SV=1	85 kDa	4.05	Normal soft	7 dpa	14.98
A0A3B6TPP4|A0A3B6TPP4_WHEAT	AB hydrolase-1 domain-containing protein OS=Triticum aestivum OX=4565 PE=4 SV=1	35 kDa	4.05	Normal soft	7 dpa	12.65
A0A1D5UX93|A0A1D5UX93_WHEAT	Uncharacterized protein OS=Triticum aestivum OX=4565 GN=CAMPLR22A2D_LOCUS1830 PE=3 SV=1	39 kDa	4.05	Normal soft	7 dpa	NA
A0A3B6GUT9|A0A3B6GUT9_WHEAT (+1)	AB hydrolase-1 domain-containing protein OS=Triticum aestivum OX=4565 PE=4 SV=1	36 kDa	4.05	Normal soft	7 dpa	14.2
A0A3B6EEL3|A0A3B6EEL3_WHEAT	Phospholipase D OS=Triticum aestivum OX=4565 PE=3 SV=1	92 kDa	4.05	Normal soft	7 dpa	14.8
A0A3B6MUN9|A0A3B6MUN9_WHEAT	Uncharacterized protein OS=Triticum aestivum OX=4565 PE=4 SV=1	13 kDa	4.05	Normal soft	7 dpa	13.89
D0PRB4|D0PRB4_WHEAT	Peroxiredoxin OS=Triticum aestivum OX=4565 GN=CAMPLR22A2D_LOCUS5300 PE=2 SV=1	24 kDa	4.05	Normal soft	7 dpa	NA
A0A3B6KM50|A0A3B6KM50_WHEAT	Uncharacterized protein OS=Triticum aestivum OX=4565 PE=3 SV=1	58 kDa	4.05	Normal soft	7 dpa	14.58
A0A3B5XWM9|A0A3B5XWM9_WHEAT	Uncharacterized protein OS=Triticum aestivum OX=4565 PE=3 SV=1	93 kDa	4.05	Normal soft	7 dpa	14.95
A0A3B6NTT2|A0A3B6NTT2_WHEAT (+2)	DCD domain-containing protein OS=Triticum aestivum OX=4565 PE=4 SV=1	62 kDa	4.05	Normal soft	7 dpa	14.89
A0A3B6C8H2|A0A3B6C8H2_WHEAT	Uncharacterized protein OS=Triticum aestivum OX=4565 PE=4 SV=1	55 kDa	4.05	Normal soft	7 dpa	14.57
A0A3B5YY75|A0A3B5YY75_WHEAT	Inositol-tetrakisphosphate 1-kise OS=Triticum aestivum OX=4565 PE=3 SV=1	39 kDa	4.05	Normal soft	7 dpa	14.24
A0A3B6B9S5|A0A3B6B9S5_WHEAT (+1)	Importin N-termil domain-containing protein OS=Triticum aestivum OX=4565 PE=4 SV=1	99 kDa	4.05	Normal soft	7 dpa	15.04
A0A3B6I354|A0A3B6I354_WHEAT	Lipase_GDSL domain-containing protein OS=Triticum aestivum OX=4565 PE=4 SV=1	42 kDa	4.05	Normal soft	7 dpa	16.48
Q1ZZT4	Low-molecular-weight glutenin subunit OS=Triticum aestivum PE=4 SV=1	32 kDa	4.05	Normal soft	7 dpa	NA
REVERSE_A0A3B6AR94-DECOY|REVERSE_A0A3B6AR94-DECOY_WHEAT	Uncharacterized protein OS=Triticum aestivum OX=4565 PE=4 SV=1	66 kDa	4.05	Normal soft	7 dpa	14.91
A0A3B6GW15|A0A3B6GW15_WHEAT	Peptidase A1 domain-containing protein OS=Triticum aestivum OX=4565 PE=3 SV=1	51 kDa	4.05	Normal soft	7 dpa	15.06
A0A1D5V2V1|A0A1D5V2V1_WHEAT (+5)	Alpha-galactosidase OS=Triticum aestivum OX=4565 GN=CAMPLR22A2D_LOCUS929 PE=3 SV=1	47 kDa	4.05	Normal soft	7 dpa	0
A0A3B6IKK9|A0A3B6IKK9_WHEAT	Uncharacterized protein OS=Triticum aestivum OX=4565 PE=4 SV=1	22 kDa	4.05	Normal soft	7 dpa	NA
A0A3B6PCU7|A0A3B6PCU7_WHEAT	TPR_REGION domain-containing protein OS=Triticum aestivum OX=4565 PE=4 SV=1	51 kDa	4.05	Normal soft	7 dpa	14.43
A0A3B6CDR8|A0A3B6CDR8_WHEAT	Epimerase domain-containing protein OS=Triticum aestivum OX=4565 PE=4 SV=1	37 kDa	4.05	Normal soft	7 dpa	13.31
A0A3B6KFS2|A0A3B6KFS2_WHEAT (+2)	Ferrochelatase OS=Triticum aestivum OX=4565 PE=3 SV=1	55 kDa	4.05	Normal soft	7 dpa	14.83
A0A3B6A097|A0A3B6A097_WHEAT	Sulfhydryl oxidase OS=Triticum aestivum OX=4565 PE=4 SV=1	58 kDa	4.05	Normal soft	7 dpa	14.27
A0A3B6NML1|A0A3B6NML1_WHEAT (+5)	Uncharacterized protein OS=Triticum aestivum OX=4565 PE=4 SV=1	210 kDa	4.05	Normal soft	7 dpa	14.88
A0A3B6EE47|A0A3B6EE47_WHEAT	Uncharacterized protein OS=Triticum aestivum OX=4565 PE=4 SV=1	45 kDa	4.05	Normal soft	7 dpa	NA
A0A3B6RIX9|A0A3B6RIX9_WHEAT (+2)	Uncharacterized protein OS=Triticum aestivum OX=4565 PE=4 SV=1	31 kDa	4.05	Normal soft	7 dpa	14.78
A0A3B6KEJ6|A0A3B6KEJ6_WHEAT (+2)	Beta-galactosidase OS=Triticum aestivum OX=4565 PE=3 SV=1	101 kDa	4.05	Normal soft	7 dpa	14.38
A0A3B5Y269|A0A3B5Y269_WHEAT	Uncharacterized protein OS=Triticum aestivum OX=4565 PE=4 SV=1	18 kDa	4.05	Normal soft	7 dpa	12.42
A0A3B5Y6L7|A0A3B5Y6L7_WHEAT (+5)	Uncharacterized protein OS=Triticum aestivum OX=4565 PE=4 SV=1	32 kDa	4.05	Normal soft	7 dpa	NA
A0A077S3V2|A0A077S3V2_WHEAT	Aspartate aminotransferase OS=Triticum aestivum OX=4565 GN=TRAES_3BF023000050CFD_c1 PE=4 SV=1	50 kDa	4.05	Normal soft	7 dpa	14.15
A0A3B6HSJ4|A0A3B6HSJ4_WHEAT (+1)	Uncharacterized protein OS=Triticum aestivum OX=4565 PE=4 SV=1	42 kDa	4.05	Normal soft	7 dpa	17.37
A0A3B6A154|A0A3B6A154_WHEAT	Uncharacterized protein OS=Triticum aestivum OX=4565 PE=4 SV=1	92 kDa	4.05	Normal soft	7 dpa	14.61
W5FER5|W5FER5_WHEAT	Putative alanine aminotransferase OS=Triticum aestivum OX=4565 GN=TaBQsd1 PE=2 SV=1	54 kDa	4.05	Normal soft	7 dpa	14.42
A0A3B6LWV1|A0A3B6LWV1_WHEAT	Uncharacterized protein OS=Triticum aestivum OX=4565 PE=4 SV=1	16 kDa	4.05	Normal soft	7 dpa	15.71
A0A3B6CHM4|A0A3B6CHM4_WHEAT	Neprosin domain-containing protein OS=Triticum aestivum OX=4565 PE=4 SV=1	35 kDa	4.05	Normal soft	7 dpa	14.43
A0A3B6QJQ4|A0A3B6QJQ4_WHEAT	Rieske domain-containing protein OS=Triticum aestivum OX=4565 PE=4 SV=1	60 kDa	4.05	Normal soft	7 dpa	14.99
A0A1D5UTZ4|A0A1D5UTZ4_WHEAT	Uncharacterized protein OS=Triticum aestivum OX=4565 GN=CAMPLR22A2D_LOCUS3233 PE=4 SV=1	60 kDa	4.05	Normal soft	7 dpa	15.06
A0A3B6NTC2|A0A3B6NTC2_WHEAT (+1)	SAM_MT_RSMB_NOP domain-containing protein OS=Triticum aestivum OX=4565 PE=3 SV=1	85 kDa	4.05	Normal soft	7 dpa	16.6
A0A3B6PKV0|A0A3B6PKV0_WHEAT	4-hydroxyphenylpyruvate dioxygese OS=Triticum aestivum OX=4565 PE=3 SV=1	47 kDa	4.05	Normal soft	7 dpa	14.82
A0A3B6RQT0|A0A3B6RQT0_WHEAT	U-box domain-containing protein OS=Triticum aestivum OX=4565 PE=4 SV=1	122 kDa	4.05	Normal soft	7 dpa	15.01
A0A3B6RKP0|A0A3B6RKP0_WHEAT	Uncharacterized protein OS=Triticum aestivum OX=4565 PE=4 SV=1	71 kDa	4.05	Normal soft	7 dpa	14.06
A0A3B6HQX5|A0A3B6HQX5_WHEAT	RanBD1 domain-containing protein OS=Triticum aestivum OX=4565 PE=4 SV=1	23 kDa	4.05	Normal soft	7 dpa	14.41
A0A3B6IQY2|A0A3B6IQY2_WHEAT	Uncharacterized protein OS=Triticum aestivum OX=4565 PE=4 SV=1	56 kDa	4.05	Normal soft	7 dpa	12.83
A0A3B6FJX8|A0A3B6FJX8_WHEAT	FAD-binding PCMH-type domain-containing protein OS=Triticum aestivum OX=4565 PE=4 SV=1	63 kDa	4.05	Normal soft	7 dpa	15.4
A0A3B6B7X3|A0A3B6B7X3_WHEAT (+2)	Proton_antipo_M domain-containing protein OS=Triticum aestivum OX=4565 PE=4 SV=1	55 kDa	4.05	Normal soft	7 dpa	17.25
A0A3B6EB75|A0A3B6EB75_WHEAT	Uncharacterized protein OS=Triticum aestivum OX=4565 PE=4 SV=1	29 kDa	4.05	Normal soft	7 dpa	14.46
A0A077RPI9|A0A077RPI9_WHEAT	SHSP domain-containing protein OS=Triticum aestivum OX=4565 GN=TRAES_3BF010400150CFD_c1 PE=3 SV=1	17 kDa	4.05	Normal soft	7 dpa	14.57
A0A3B5ZZP8|A0A3B5ZZP8_WHEAT	Uncharacterized protein OS=Triticum aestivum OX=4565 PE=4 SV=1	23 kDa	4.05	Normal soft	7 dpa	11.33
A0A3B6RQB5|A0A3B6RQB5_WHEAT (+2)	PSII_BNR domain-containing protein OS=Triticum aestivum OX=4565 PE=4 SV=1	45 kDa	4.05	Normal soft	7 dpa	15.31
A0A3B6CE27|A0A3B6CE27_WHEAT	Adenosylhomocysteise OS=Triticum aestivum OX=4565 PE=3 SV=1	53 kDa	4.05	Normal soft	7 dpa	15.7
A0A3B6FP91|A0A3B6FP91_WHEAT	Uncharacterized protein OS=Triticum aestivum OX=4565 PE=4 SV=1	43 kDa	4.05	Normal soft	7 dpa	12.98
A0A3B6JMU6|A0A3B6JMU6_WHEAT	Purple acid phosphatase OS=Triticum aestivum OX=4565 PE=4 SV=1	38 kDa	4.05	Normal soft	7 dpa	13.41
A0A3B6KNG3|A0A3B6KNG3_WHEAT (+2)	Thioredoxin-like_fold domain-containing protein OS=Triticum aestivum OX=4565 PE=4 SV=1	26 kDa	4.05	Normal soft	7 dpa	14.23
A0A3B6PK37|A0A3B6PK37_WHEAT	Uncharacterized protein OS=Triticum aestivum OX=4565 PE=4 SV=1	61 kDa	4.05	Normal soft	7 dpa	14.52
A0A3B6D8S2|A0A3B6D8S2_WHEAT (+1)	R ligase isoform 1 OS=Triticum aestivum OX=4565 PE=4 SV=1	124 kDa	4.05	Normal soft	7 dpa	14.65
A0A3B6AU36|A0A3B6AU36_WHEAT	Probable 6-phosphogluconolactose OS=Triticum aestivum OX=4565 PE=3 SV=1	31 kDa	4.05	Normal soft	7 dpa	13.52
A0A3B6B176|A0A3B6B176_WHEAT (+1)	MI domain-containing protein OS=Triticum aestivum OX=4565 PE=4 SV=1	87 kDa	4.05	Normal soft	7 dpa	14.05
A0A3B6B2V8|A0A3B6B2V8_WHEAT (+1)	GMC_OxRdtase_N domain-containing protein OS=Triticum aestivum OX=4565 PE=4 SV=1	65 kDa	4.05	Normal soft	7 dpa	16.05
A0A3B5ZPW2|A0A3B5ZPW2_WHEAT	Serine/threonine-protein phosphatase OS=Triticum aestivum OX=4565 PE=3 SV=1	105 kDa	4.05	Normal soft	7 dpa	15
A0A1D6A2H3|A0A1D6A2H3_WHEAT	D replication licensing factor MCM7 OS=Triticum aestivum OX=4565 GN=MCM7 PE=3 SV=1	81 kDa	4.05	Normal soft	7 dpa	15.58
A0A3B6DK45|A0A3B6DK45_WHEAT (+1)	PPM-type phosphatase domain-containing protein OS=Triticum aestivum OX=4565 PE=3 SV=1	31 kDa	4.05	Normal soft	7 dpa	14.68
A0A3B5ZWW3|A0A3B5ZWW3_WHEAT	Glyco_hydro_18 domain-containing protein OS=Triticum aestivum OX=4565 PE=3 SV=1	32 kDa	4.05	Normal soft	7 dpa	14.49
A0A3B6RN88|A0A3B6RN88_WHEAT (+1)	Uncharacterized protein OS=Triticum aestivum OX=4565 PE=4 SV=1	23 kDa	4.05	Normal soft	7 dpa	NA
A0A3B6NRH4|A0A3B6NRH4_WHEAT	PPR_long domain-containing protein OS=Triticum aestivum OX=4565 PE=4 SV=1	75 kDa	4.05	Normal soft	7 dpa	16.74
A0A3B6R9V5|A0A3B6R9V5_WHEAT (+5)	Ribonucleoside-diphosphate reductase OS=Triticum aestivum OX=4565 PE=3 SV=1	92 kDa	4.05	Normal soft	7 dpa	15.36
A0A077RUM9|A0A077RUM9_WHEAT (+1)	Phytocyanin domain-containing protein OS=Triticum aestivum OX=4565 GN=TRAES_3BF012600100CFD_c1 PE=4 SV=1	22 kDa	4.05	Normal soft	7 dpa	13.4
G8A4X7|G8A4X7_WHEAT	Ent-kaurenoic acid oxidase OS=Triticum aestivum OX=4565 GN=KAO-D PE=2 SV=1	55 kDa	4.05	Normal soft	7 dpa	15.11
A0A3B6ILE0|A0A3B6ILE0_WHEAT	Protein kise domain-containing protein OS=Triticum aestivum OX=4565 PE=4 SV=1	71 kDa	4.05	Normal soft	7 dpa	14.92
A0A3B6SH99|A0A3B6SH99_WHEAT	Uncharacterized protein OS=Triticum aestivum OX=4565 PE=4 SV=1	9 kDa	4.05	Normal soft	7 dpa	12.27
A0A1D6C057|A0A1D6C057_WHEAT	Fructose-1,6-bisphosphate aldolase 19 OS=Triticum aestivum OX=4565 GN=FBA19 PE=4 SV=1	148 kDa	4.05	Normal soft	7 dpa	14.49
A0A3B6C6R0|A0A3B6C6R0_WHEAT (+1)	SAM domain-containing protein OS=Triticum aestivum OX=4565 PE=4 SV=1	29 kDa	4.05	Normal soft	7 dpa	15.09
A0A2X0SN42|A0A2X0SN42_WHEAT	Uncharacterized protein OS=Triticum aestivum OX=4565 GN=CAMPLR22A2D_LOCUS2131 PE=4 SV=1	51 kDa	4.05	Normal soft	7 dpa	15.13
A0A3B6RRS7|A0A3B6RRS7_WHEAT (+3)	Uncharacterized protein OS=Triticum aestivum OX=4565 PE=4 SV=1	73 kDa	4.05	Normal soft	7 dpa	NA
W5C6E7|W5C6E7_WHEAT	OBG-type G domain-containing protein OS=Triticum aestivum OX=4565 GN=CAMPLR22A2D_LOCUS1474 PE=4 SV=1	41 kDa	4.05	Normal soft	7 dpa	13.53
A0A3B5Z338|A0A3B5Z338_WHEAT	Folate gamma-glutamyl hydrolase OS=Triticum aestivum OX=4565 PE=4 SV=1	37 kDa	4.05	Normal soft	7 dpa	14.72
A0A3B5Y0R3|A0A3B5Y0R3_WHEAT (+8)	Uncharacterized protein OS=Triticum aestivum OX=4565 PE=4 SV=1	40 kDa	4.05	Normal soft	7 dpa	15.05
A0A3B6I1B9|A0A3B6I1B9_WHEAT (+1)	Peptidyl-prolyl cis-trans isomerase OS=Triticum aestivum OX=4565 PE=3 SV=1	17 kDa	4.05	Normal soft	7 dpa	14.45
A0A3B5YWG5|A0A3B5YWG5_WHEAT	Uncharacterized protein OS=Triticum aestivum OX=4565 PE=3 SV=1	48 kDa	4.05	Normal soft	7 dpa	15.25
A0A3B6DNK9|A0A3B6DNK9_WHEAT	Uncharacterized protein OS=Triticum aestivum OX=4565 PE=3 SV=1	96 kDa	4.05	Normal soft	7 dpa	15.86
A0A2X0S6A4|A0A2X0S6A4_WHEAT (+2)	Importin N-termil domain-containing protein OS=Triticum aestivum OX=4565 GN=CAMPLR22A2D_LOCUS2715 PE=4 SV=1	120 kDa	4.05	Normal soft	7 dpa	14.72
A0A3B6GR43|A0A3B6GR43_WHEAT (+1)	M20_dimer domain-containing protein OS=Triticum aestivum OX=4565 PE=4 SV=1	47 kDa	4.05	Normal soft	7 dpa	14.98
A0A077S3J6|A0A077S3J6_WHEAT (+5)	Uncharacterized protein OS=Triticum aestivum OX=4565 GN=TRAES_3BF001100050CFD_c1 PE=4 SV=1	62 kDa	4.05	Normal soft	7 dpa	NA
A0A3B6PPD2|A0A3B6PPD2_WHEAT	CN hydrolase domain-containing protein OS=Triticum aestivum OX=4565 PE=4 SV=1	36 kDa	4.05	Normal soft	7 dpa	14.86
W5DYE3|DMS1A_WHEAT	Deoxymugineic acid synthase 1-A OS=Triticum aestivum OX=4565 GN=DMAS1-A PE=1 SV=1	35 kDa	4.05	Normal soft	7 dpa	14.85
A0A3B6LPC4|A0A3B6LPC4_WHEAT	Uncharacterized protein OS=Triticum aestivum OX=4565 PE=4 SV=1	46 kDa	4.05	Normal soft	7 dpa	15.01
A0A3B6MSB3|A0A3B6MSB3_WHEAT (+1)	Chlorophyll a-b binding protein, chloroplastic OS=Triticum aestivum OX=4565 PE=3 SV=1	27 kDa	4.05	Normal soft	7 dpa	15.96
A0A3B5XY63|A0A3B5XY63_WHEAT (+3)	Uncharacterized protein OS=Triticum aestivum OX=4565 PE=4 SV=1	45 kDa	4.05	Normal soft	7 dpa	15.24
A0A3B6LFQ3|A0A3B6LFQ3_WHEAT	MBD domain-containing protein OS=Triticum aestivum OX=4565 PE=4 SV=1	46 kDa	4.05	Normal soft	7 dpa	14.18
A0A3B6JFJ4|A0A3B6JFJ4_WHEAT	Uncharacterized protein OS=Triticum aestivum OX=4565 PE=3 SV=1	80 kDa	4.05	Normal soft	7 dpa	14.94
A0A3B6KEK2|A0A3B6KEK2_WHEAT (+1)	Endoglucase OS=Triticum aestivum OX=4565 PE=3 SV=1	53 kDa	4.05	Normal soft	7 dpa	15.45
A0A3B6JLL7|A0A3B6JLL7_WHEAT (+1)	Mitogen-activated protein kise OS=Triticum aestivum OX=4565 PE=3 SV=1	43 kDa	4.05	Normal soft	7 dpa	13.63
A0A3B6AZN8|A0A3B6AZN8_WHEAT (+1)	Uncharacterized protein OS=Triticum aestivum OX=4565 PE=4 SV=1	38 kDa	4.05	Normal soft	7 dpa	14.89
A0A3B6IYI0|A0A3B6IYI0_WHEAT (+1)	Folylpolyglutamate synthase OS=Triticum aestivum OX=4565 PE=3 SV=1	60 kDa	4.05	Normal soft	7 dpa	14.32
A0A3B5Y2F9|A0A3B5Y2F9_WHEAT	DLH domain-containing protein OS=Triticum aestivum OX=4565 PE=4 SV=1	25 kDa	4.05	Normal soft	7 dpa	15.39
A0A3B6TCN7|A0A3B6TCN7_WHEAT (+1)	3-phosphoshikimate 1-carboxyvinyltransferase OS=Triticum aestivum OX=4565 PE=3 SV=1	54 kDa	4.05	Normal soft	7 dpa	14.94
A0A3B6KBH5|A0A3B6KBH5_WHEAT	Malate dehydrogese OS=Triticum aestivum OX=4565 PE=3 SV=1	37 kDa	4.05	Normal soft	7 dpa	14.34
A0A3B5YPZ7|A0A3B5YPZ7_WHEAT	AAI domain-containing protein OS=Triticum aestivum OX=4565 PE=4 SV=1	23 kDa	4.05	Normal soft	7 dpa	12.12
A0A3B6GS66|A0A3B6GS66_WHEAT	Uncharacterized protein OS=Triticum aestivum OX=4565 PE=3 SV=1	64 kDa	4.05	Normal soft	7 dpa	14.3
A0A3B5XVJ2|A0A3B5XVJ2_WHEAT	Uncharacterized protein OS=Triticum aestivum OX=4565 PE=3 SV=1	54 kDa	4.05	Normal soft	7 dpa	14.92
A0A3B6KPW6|A0A3B6KPW6_WHEAT	Uncharacterized protein OS=Triticum aestivum OX=4565 PE=3 SV=1	58 kDa	4.05	Normal soft	7 dpa	14.42
A0A3B6B8Q5|A0A3B6B8Q5_WHEAT	AAI domain-containing protein OS=Triticum aestivum OX=4565 PE=4 SV=1	11 kDa	4.05	Normal soft	7 dpa	12.38
A0A3B5Z6H7|A0A3B5Z6H7_WHEAT	WHy domain-containing protein OS=Triticum aestivum OX=4565 PE=4 SV=1	18 kDa	4.05	Normal soft	7 dpa	14.5
A0A3B6KEW1|A0A3B6KEW1_WHEAT (+2)	Ribosome assembly factor mrt4 OS=Triticum aestivum OX=4565 PE=3 SV=1	26 kDa	4.05	Normal soft	7 dpa	NA
A0A3B6KE98|A0A3B6KE98_WHEAT (+5)	W2 domain-containing protein OS=Triticum aestivum OX=4565 PE=4 SV=1	82 kDa	4.05	Normal soft	7 dpa	0
A0A3B6B460|A0A3B6B460_WHEAT	PMEI domain-containing protein OS=Triticum aestivum OX=4565 PE=4 SV=1	19 kDa	4.05	Normal soft	7 dpa	13.34
A0A3B6RBU5|A0A3B6RBU5_WHEAT	Peptidase_S9 domain-containing protein OS=Triticum aestivum OX=4565 PE=4 SV=1	79 kDa	4.05	Normal soft	7 dpa	14.88
A0A3B6SIG7|A0A3B6SIG7_WHEAT	Uncharacterized protein OS=Triticum aestivum OX=4565 PE=4 SV=1	77 kDa	4.05	Normal soft	7 dpa	14.95
A0A3B6QK15|A0A3B6QK15_WHEAT	Uncharacterized protein OS=Triticum aestivum OX=4565 PE=3 SV=1	26 kDa	4.05	Normal soft	7 dpa	14.71
W5GEL1|W5GEL1_WHEAT	Proteasome subunit beta OS=Triticum aestivum OX=4565 PE=3 SV=1	23 kDa	4.05	Normal soft	7 dpa	14.79
A0A2X0S7E3|A0A2X0S7E3_WHEAT (+1)	PHB domain-containing protein OS=Triticum aestivum OX=4565 GN=CAMPLR22A2D_LOCUS3278 PE=4 SV=1	31 kDa	4.05	Normal soft	7 dpa	14.77
W5H2I7|W5H2I7_WHEAT	Phosphatidylinositol transfer protein Sec14p OS=Triticum aestivum OX=4565 GN=SEC14p-5 PE=2 SV=1	37 kDa	4.05	Normal soft	7 dpa	NA
A0A3B6MYU0|A0A3B6MYU0_WHEAT	Uncharacterized protein OS=Triticum aestivum OX=4565 PE=4 SV=1	38 kDa	4.05	Normal soft	7 dpa	14.27
A0A3B6RNQ6|A0A3B6RNQ6_WHEAT (+1)	Oxidored_FMN domain-containing protein OS=Triticum aestivum OX=4565 PE=4 SV=1	43 kDa	4.05	Normal soft	7 dpa	15.47
A0A3B6QHQ0|A0A3B6QHQ0_WHEAT	Eukaryotic translation initiation factor 2A OS=Triticum aestivum OX=4565 PE=4 SV=1	54 kDa	4.05	Normal soft	7 dpa	14.77
P26302|KPPR_WHEAT	Phosphoribulokise, chloroplastic OS=Triticum aestivum OX=4565 PE=2 SV=1	45 kDa	4.05	Normal soft	7 dpa	15.87
A0A3B5Y650|A0A3B5Y650_WHEAT	Uncharacterized protein OS=Triticum aestivum OX=4565 PE=4 SV=1	15 kDa	4.05	Normal soft	7 dpa	12.04
Q0Q5D4|Q0Q5D4_WHEAT	Globulin 1 OS=Triticum aestivum OX=4565 PE=4 SV=1	25 kDa	4.05	Normal soft	7 dpa	11.46
A0A3B6KCD6|A0A3B6KCD6_WHEAT (+1)	Uncharacterized protein OS=Triticum aestivum OX=4565 PE=4 SV=1	39 kDa	4.05	Normal soft	7 dpa	14.05
A0A3B6SH12|A0A3B6SH12_WHEAT	AB hydrolase-1 domain-containing protein OS=Triticum aestivum OX=4565 PE=4 SV=1	35 kDa	4.05	Normal soft	7 dpa	13.7
A0A3B6CF23|A0A3B6CF23_WHEAT	Uncharacterized protein OS=Triticum aestivum OX=4565 PE=3 SV=1	41 kDa	4.05	Normal soft	7 dpa	15.12
A0A3B5Y3M9|A0A3B5Y3M9_WHEAT (+1)	SHSP domain-containing protein OS=Triticum aestivum OX=4565 PE=3 SV=1	21 kDa	4.05	Normal soft	7 dpa	15.56
A0A3B6NWB8|A0A3B6NWB8_WHEAT (+2)	Aa_trans domain-containing protein OS=Triticum aestivum OX=4565 PE=4 SV=1	58 kDa	4.05	Normal soft	7 dpa	14.92
A0A3B6TKP6|A0A3B6TKP6_WHEAT	Uncharacterized protein OS=Triticum aestivum OX=4565 PE=3 SV=1	50 kDa	4.05	Normal soft	7 dpa	14.57
A0A3B6KLN7|A0A3B6KLN7_WHEAT (+1)	Pep3_Vps18 domain-containing protein OS=Triticum aestivum OX=4565 PE=4 SV=1	112 kDa	4.05	Normal soft	7 dpa	15.25
A0A1D6BNE7|A0A1D6BNE7_WHEAT (+1)	Proteasome subunit beta OS=Triticum aestivum OX=4565 PE=3 SV=1	23 kDa	4.05	Normal soft	7 dpa	14.92
W5D003|W5D003_WHEAT	AAI domain-containing protein OS=Triticum aestivum OX=4565 GN=TRAES_3BF068600010CFD_c1 PE=4 SV=1	16 kDa	4.05	Normal soft	7 dpa	11.51
A0A1D5SH22|A0A1D5SH22_WHEAT	Uncharacterized protein OS=Triticum aestivum OX=4565 PE=3 SV=1	22 kDa	4.05	Normal soft	7 dpa	14.67
A0A1D5ULC8|A0A1D5ULC8_WHEAT (+1)	RBR-type E3 ubiquitin transferase OS=Triticum aestivum OX=4565 GN=CAMPLR22A2D_LOCUS4464 PE=3 SV=1	72 kDa	4.05	Normal soft	7 dpa	14.14
A0A3B5Y051|A0A3B5Y051_WHEAT	Uncharacterized protein OS=Triticum aestivum OX=4565 PE=4 SV=1	33 kDa	4.05	Normal soft	7 dpa	12.93
A0A3B6SE15|A0A3B6SE15_WHEAT	Fe2OG dioxygese domain-containing protein OS=Triticum aestivum OX=4565 PE=3 SV=1	40 kDa	4.05	Normal soft	7 dpa	13.32
A0A3B6SF46|A0A3B6SF46_WHEAT (+4)	Elongation factor Ts, mitochondrial OS=Triticum aestivum OX=4565 GN=EFTS PE=3 SV=1	41 kDa	4.05	Normal soft	7 dpa	15.32
A0A3B6SQW0|A0A3B6SQW0_WHEAT	Uncharacterized protein OS=Triticum aestivum OX=4565 PE=4 SV=1	10 kDa	4.05	Normal soft	7 dpa	13.7
A0A3B6PM43|A0A3B6PM43_WHEAT	Uncharacterized protein OS=Triticum aestivum OX=4565 PE=3 SV=1	60 kDa	4.05	Normal soft	7 dpa	14.73
A0A3B6I1L6|A0A3B6I1L6_WHEAT (+2)	LRRcap domain-containing protein OS=Triticum aestivum OX=4565 PE=4 SV=1	30 kDa	4.05	Normal soft	7 dpa	14.85
A0A3B5Z6A0|A0A3B5Z6A0_WHEAT	Uncharacterized protein OS=Triticum aestivum OX=4565 PE=4 SV=1	30 kDa	4.05	Normal soft	7 dpa	14.37
A0A3B6NP26|A0A3B6NP26_WHEAT	Uncharacterized protein OS=Triticum aestivum OX=4565 PE=3 SV=1	110 kDa	4.05	Normal soft	7 dpa	14.64
A0A3B5YUJ8|A0A3B5YUJ8_WHEAT	Uncharacterized protein OS=Triticum aestivum OX=4565 PE=4 SV=1	45 kDa	4.05	Normal soft	7 dpa	14.74
A0A3B6HVJ9|A0A3B6HVJ9_WHEAT (+2)	Semialdhyde_dh domain-containing protein OS=Triticum aestivum OX=4565 PE=3 SV=1	45 kDa	4.05	Normal soft	7 dpa	14.67
A0A3B6NUD7|A0A3B6NUD7_WHEAT (+2)	AAA domain-containing protein OS=Triticum aestivum OX=4565 PE=4 SV=1	39 kDa	4.05	Normal soft	7 dpa	15.05
A0A3B6T7X8|A0A3B6T7X8_WHEAT	Uncharacterized protein OS=Triticum aestivum OX=4565 PE=4 SV=1	32 kDa	4.05	Normal soft	7 dpa	12.87
A0A3B6MUF0|A0A3B6MUF0_WHEAT	Ribulose-phosphate 3-epimerase OS=Triticum aestivum OX=4565 PE=3 SV=1	24 kDa	4.05	Normal soft	7 dpa	14.64
A0A3B6NUK5|A0A3B6NUK5_WHEAT (+2)	Uncharacterized protein OS=Triticum aestivum OX=4565 PE=4 SV=1	58 kDa	4.05	Normal soft	7 dpa	14.4
A0A3B6KCP1|A0A3B6KCP1_WHEAT (+1)	AB hydrolase-1 domain-containing protein OS=Triticum aestivum OX=4565 PE=4 SV=1	37 kDa	4.05	Normal soft	7 dpa	13.94
A0A3B6QDQ8|A0A3B6QDQ8_WHEAT	Uncharacterized protein OS=Triticum aestivum OX=4565 PE=4 SV=1	41 kDa	4.05	Normal soft	7 dpa	14.71
A0A3B5Y4U6|A0A3B5Y4U6_WHEAT (+1)	Phosphotransferase OS=Triticum aestivum OX=4565 PE=3 SV=1	53 kDa	4.05	Normal soft	7 dpa	14.33
A0A3B6GM47|A0A3B6GM47_WHEAT	Mannose-6-phosphate isomerase OS=Triticum aestivum OX=4565 PE=3 SV=1	50 kDa	4.05	Normal soft	7 dpa	NA
A0A1D6RQA5|A0A1D6RQA5_WHEAT	PCI domain-containing protein OS=Triticum aestivum OX=4565 PE=4 SV=1	51 kDa	4.05	Normal soft	7 dpa	15.19
A0A3B6KKB8|A0A3B6KKB8_WHEAT	Uncharacterized protein OS=Triticum aestivum OX=4565 PE=4 SV=1	14 kDa	4.05	Normal soft	7 dpa	15.42
A0A3B6PTB2|A0A3B6PTB2_WHEAT (+2)	Type II inorganic proton-pumping pyrophosphatase 5-B OS=Triticum aestivum OX=4565 GN=VP5-B PE=2 SV=1	85 kDa	4.05	Normal soft	7 dpa	14.5
A0A3B6HW37|A0A3B6HW37_WHEAT (+1)	UDP-glucose 6-dehydrogese OS=Triticum aestivum OX=4565 PE=3 SV=1	53 kDa	4.05	Normal soft	7 dpa	13.86
A0A3B6FLF4|A0A3B6FLF4_WHEAT	FRIGIDA-like protein OS=Triticum aestivum OX=4565 PE=3 SV=1	72 kDa	4.05	Normal soft	7 dpa	14.96
A0A3B6B4B8|A0A3B6B4B8_WHEAT (+1)	Uncharacterized protein OS=Triticum aestivum OX=4565 PE=3 SV=1	56 kDa	4.05	Normal soft	7 dpa	15.15
A0A3B5ZSR1|A0A3B5ZSR1_WHEAT	Uncharacterized protein OS=Triticum aestivum OX=4565 PE=4 SV=1	53 kDa	4.05	Normal soft	7 dpa	14.89
A0A3B6B2S4|A0A3B6B2S4_WHEAT	Uncharacterized protein OS=Triticum aestivum OX=4565 PE=4 SV=1	65 kDa	4.05	Normal soft	7 dpa	14.67
A0A3B6MP76|A0A3B6MP76_WHEAT (+2)	Uncharacterized protein OS=Triticum aestivum OX=4565 PE=3 SV=1	20 kDa	4.05	Normal soft	7 dpa	14.91
A0A3B6FMD0|A0A3B6FMD0_WHEAT (+1)	Isocitrate dehydrogese [DP] OS=Triticum aestivum OX=4565 PE=3 SV=1	51 kDa	4.05	Normal soft	7 dpa	15.32
A0A3B6RMT8|A0A3B6RMT8_WHEAT (+3)	AAA domain-containing protein OS=Triticum aestivum OX=4565 PE=3 SV=1	41 kDa	4.05	Normal soft	7 dpa	14.73
A0A3B6C600|A0A3B6C600_WHEAT	Importin N-termil domain-containing protein OS=Triticum aestivum OX=4565 PE=4 SV=1	123 kDa	4.05	Normal soft	7 dpa	15
A0A1D5UKU9|A0A1D5UKU9_WHEAT (+1)	PMEI domain-containing protein OS=Triticum aestivum OX=4565 GN=CAMPLR22A2D_LOCUS4528 PE=4 SV=1	19 kDa	4.05	Normal soft	7 dpa	15.29
A0A3B6TLY2|A0A3B6TLY2_WHEAT	Abhydrolase_3 domain-containing protein OS=Triticum aestivum OX=4565 PE=4 SV=1	34 kDa	4.05	Normal soft	7 dpa	14.67
A0A2X0SG57|A0A2X0SG57_WHEAT (+1)	Phytocyanin domain-containing protein OS=Triticum aestivum OX=4565 GN=CAMPLR22A2D_LOCUS1886 PE=4 SV=1	19 kDa	4.05	Normal soft	7 dpa	14.1
A0A140KPV0|A0A140KPV0_WHEAT	GA3ox-B3 protein OS=Triticum aestivum OX=4565 GN=GA3ox-B3 PE=3 SV=1	41 kDa	4.05	Normal soft	7 dpa	14.32
A0A3B6AV65|A0A3B6AV65_WHEAT (+2)	Cytochrome b6-f complex iron-sulfur subunit OS=Triticum aestivum OX=4565 PE=3 SV=1	24 kDa	4.05	Normal soft	7 dpa	15.84
A0A3B6LQZ5|A0A3B6LQZ5_WHEAT (+1)	SEC7 domain-containing protein OS=Triticum aestivum OX=4565 PE=4 SV=1	157 kDa	4.05	Normal soft	7 dpa	14.99
A0A3B6I2U5|A0A3B6I2U5_WHEAT (+1)	ETF domain-containing protein OS=Triticum aestivum OX=4565 PE=4 SV=1	37 kDa	4.05	Normal soft	7 dpa	14.05
A0A3B6MVW6|A0A3B6MVW6_WHEAT	GOLD domain-containing protein OS=Triticum aestivum OX=4565 PE=3 SV=1	30 kDa	4.05	Normal soft	7 dpa	16.14
A0A3B6RF49|A0A3B6RF49_WHEAT	Uncharacterized protein OS=Triticum aestivum OX=4565 PE=4 SV=1	48 kDa	4.05	Normal soft	7 dpa	15.06
G8AD59|G8AD59_WHEAT	Ent-kaurene oxidase OS=Triticum aestivum OX=4565 GN=KO-D PE=2 SV=1	57 kDa	4.05	Normal soft	7 dpa	13.81
Q0Q0I7|Q0Q0I7_WHEAT	Heat shock protein 90 OS=Triticum aestivum OX=4565 GN=HSP90-2 PE=1 SV=1	80 kDa	4.05	Normal soft	7 dpa	14.57
A0A3B6B3N3|A0A3B6B3N3_WHEAT	Uncharacterized protein OS=Triticum aestivum OX=4565 PE=4 SV=1	57 kDa	4.05	Normal soft	7 dpa	14.78
A0A3B6MWL5|A0A3B6MWL5_WHEAT (+2)	Uncharacterized protein OS=Triticum aestivum OX=4565 PE=4 SV=1	74 kDa	4.05	Normal soft	7 dpa	15.93
A0A3B6RFC5|A0A3B6RFC5_WHEAT (+1)	Peptidase_S9 domain-containing protein OS=Triticum aestivum OX=4565 PE=4 SV=1	75 kDa	4.05	Normal soft	7 dpa	14.79
A0A3B6SFT7|A0A3B6SFT7_WHEAT (+1)	PfkB domain-containing protein OS=Triticum aestivum OX=4565 PE=4 SV=1	40 kDa	4.05	Normal soft	7 dpa	15.18
A0A3B5Y2H4|A0A3B5Y2H4_WHEAT (+2)	1-(5-phosphoribosyl)-5-[(5-phosphoribosylamino)methylideneamino] imidazole-4-carboxamide isomerase, chloroplastic OS=Triticum aestivum OX=4565 PE=3 SV=1	33 kDa	4.05	Normal soft	7 dpa	14.83
A0A3B6NQW1|A0A3B6NQW1_WHEAT	PfkB domain-containing protein OS=Triticum aestivum OX=4565 PE=4 SV=1	37 kDa	4.05	Normal soft	7 dpa	15.72
A0A3B6ILE5|A0A3B6ILE5_WHEAT (+1)	Threonine dehydratase OS=Triticum aestivum OX=4565 PE=3 SV=1	65 kDa	4.05	Normal soft	7 dpa	14.76
A0A3B6AWD3|A0A3B6AWD3_WHEAT	PPM-type phosphatase domain-containing protein OS=Triticum aestivum OX=4565 PE=4 SV=1	34 kDa	4.05	Normal soft	7 dpa	14.15
A0A3B5XV10|A0A3B5XV10_WHEAT	Endoglucase OS=Triticum aestivum OX=4565 PE=3 SV=1	53 kDa	4.05	Normal soft	7 dpa	15.05
A0A3B5YW81|A0A3B5YW81_WHEAT (+1)	Cytochrome b5 heme-binding domain-containing protein OS=Triticum aestivum OX=4565 PE=3 SV=1	22 kDa	4.05	Normal soft	7 dpa	15.1
A0A077RX53|A0A077RX53_WHEAT (+5)	Aldo_ket_red domain-containing protein OS=Triticum aestivum OX=4565 GN=TRAES_3BF183000020CFD_c1 PE=4 SV=1	34 kDa	4.05	Normal soft	7 dpa	NA
A0A3B6APY0|A0A3B6APY0_WHEAT	DUF1618 domain-containing protein OS=Triticum aestivum OX=4565 PE=4 SV=1	45 kDa	4.05	Normal soft	7 dpa	NA
A0A3B6NX36|A0A3B6NX36_WHEAT (+3)	Ribonucleoside-diphosphate reductase OS=Triticum aestivum OX=4565 PE=3 SV=1	91 kDa	4.05	Normal soft	7 dpa	14.98
A0A1D6D173|A0A1D6D173_WHEAT	Glutaredoxin domain-containing protein OS=Triticum aestivum OX=4565 PE=4 SV=1	19 kDa	4.05	Normal soft	7 dpa	14.74
A0A3B6RLQ1|A0A3B6RLQ1_WHEAT (+2)	Uncharacterized protein OS=Triticum aestivum OX=4565 PE=3 SV=1	44 kDa	4.05	Normal soft	7 dpa	15.09
W5FQA8|W5FQA8_WHEAT	Uncharacterized protein OS=Triticum aestivum OX=4565 PE=4 SV=1	32 kDa	4.05	Normal soft	7 dpa	14.87
A0A3B6FKD5|A0A3B6FKD5_WHEAT (+1)	TFIIS N-termil domain-containing protein OS=Triticum aestivum OX=4565 PE=4 SV=1	59 kDa	4.05	Normal soft	7 dpa	15.04
A0A3B6TR99|A0A3B6TR99_WHEAT	Uncharacterized protein OS=Triticum aestivum OX=4565 PE=4 SV=1	25 kDa	4.05	Normal soft	7 dpa	15.22
A0A3B6GVC0|A0A3B6GVC0_WHEAT	Uncharacterized protein OS=Triticum aestivum OX=4565 PE=4 SV=1	43 kDa	4.05	Normal soft	7 dpa	13.49
A0A3B5ZYU5|A0A3B5ZYU5_WHEAT	Thioredoxin OS=Triticum aestivum OX=4565 PE=3 SV=1	13 kDa	4.05	Normal soft	7 dpa	15.2
A0A3B6ITU1|A0A3B6ITU1_WHEAT (+2)	Uncharacterized protein OS=Triticum aestivum OX=4565 PE=3 SV=1	34 kDa	4.05	Normal soft	7 dpa	14.78
A0A3B6KFX4|A0A3B6KFX4_WHEAT	WD_REPEATS_REGION domain-containing protein OS=Triticum aestivum OX=4565 PE=4 SV=1	48 kDa	4.05	Normal soft	7 dpa	15.28
A0A3B6MV50|A0A3B6MV50_WHEAT	D(P)-bd_dom domain-containing protein OS=Triticum aestivum OX=4565 PE=3 SV=1	40 kDa	4.05	Normal soft	7 dpa	14.61
A0A3B6GKD9|A0A3B6GKD9_WHEAT	Uncharacterized protein OS=Triticum aestivum OX=4565 PE=3 SV=1	104 kDa	4.05	Normal soft	7 dpa	15.78
Q8W428|Q8W428_WHEAT	Chitise 2 OS=Triticum aestivum OX=4565 GN=Chi 2 PE=2 SV=1	34 kDa	4.05	Normal soft	7 dpa	14.96
A0A3B6CDM1|A0A3B6CDM1_WHEAT (+2)	Epimerase domain-containing protein OS=Triticum aestivum OX=4565 PE=4 SV=1	37 kDa	4.05	Normal soft	7 dpa	14.73
A0A3B6ES90|A0A3B6ES90_WHEAT	Dolichyl-diphosphooligosaccharide--protein glycosyltransferase subunit 2 OS=Triticum aestivum OX=4565 PE=3 SV=1	75 kDa	4.05	Normal soft	7 dpa	14.53
A0A3B6MQI7|A0A3B6MQI7_WHEAT	M20_dimer domain-containing protein OS=Triticum aestivum OX=4565 PE=4 SV=1	45 kDa	4.05	Normal soft	7 dpa	14.73
A0A1D6RNY8|A0A1D6RNY8_WHEAT (+5)	Serine/threonine protein phosphatase 2A regulatory subunit OS=Triticum aestivum OX=4565 GN=CAMPLR22A2D_LOCUS3426 PE=3 SV=1	57 kDa	4.05	Normal soft	7 dpa	15.03
A0A3B6DFM9|A0A3B6DFM9_WHEAT	Uncharacterized protein OS=Triticum aestivum OX=4565 PE=4 SV=1	28 kDa	4.05	Normal soft	7 dpa	14.04
A0A3B6QJC9|A0A3B6QJC9_WHEAT	zf-Tim10_DDP domain-containing protein OS=Triticum aestivum OX=4565 PE=3 SV=1	9 kDa	4.05	Normal soft	7 dpa	14.66
W5BRQ1|W5BRQ1_WHEAT	Phytocyanin domain-containing protein OS=Triticum aestivum OX=4565 GN=CAMPLR22A2D_LOCUS2581 PE=4 SV=1	20 kDa	4.05	Normal soft	7 dpa	15.68
O64394|TRXH_WHEAT (+1)	Thioredoxin H-type OS=Triticum aestivum OX=4565 PE=2 SV=3	14 kDa	4.05	Normal soft	7 dpa	14.55
A0A3B6CCB7|A0A3B6CCB7_WHEAT	Uncharacterized protein OS=Triticum aestivum OX=4565 PE=4 SV=1	303 kDa	4.05	Normal soft	7 dpa	15.08
A0A3B6EG69|A0A3B6EG69_WHEAT	DUF1681 domain-containing protein OS=Triticum aestivum OX=4565 PE=4 SV=1	34 kDa	4.05	Normal soft	7 dpa	14.98
A0A3B6MPW6|A0A3B6MPW6_WHEAT	X8 domain-containing protein OS=Triticum aestivum OX=4565 PE=3 SV=1	57 kDa	4.05	Normal soft	7 dpa	15.09
A0A3B6HWF7|A0A3B6HWF7_WHEAT (+2)	Xyloglucan endotransglucosylase/hydrolase OS=Triticum aestivum OX=4565 PE=3 SV=1	34 kDa	4.05	Normal soft	7 dpa	15.46
A0A3B6KL79|A0A3B6KL79_WHEAT (+2)	D(P)-bd_dom domain-containing protein OS=Triticum aestivum OX=4565 PE=4 SV=1	66 kDa	4.05	Normal soft	7 dpa	15.2
A0A3B6QMZ5|A0A3B6QMZ5_WHEAT	CYTOSOL_AP domain-containing protein OS=Triticum aestivum OX=4565 PE=3 SV=1	66 kDa	4.05	Normal soft	7 dpa	15.1
A0A341STC6|A0A341STC6_WHEAT (+1)	SHSP domain-containing protein OS=Triticum aestivum OX=4565 PE=3 SV=1	17 kDa	4.05	Normal soft	7 dpa	NA
P32032|THN2_WHEAT	Alpha-2-purothionin OS=Triticum aestivum OX=4565 GN=THI1.2 PE=2 SV=1	15 kDa	4.05	Normal soft	7 dpa	11.96
A0A3B6LV84|A0A3B6LV84_WHEAT	DUF1618 domain-containing protein OS=Triticum aestivum OX=4565 PE=4 SV=1	62 kDa	4.05	Normal soft	7 dpa	14.75
A0A1D6BQY9|A0A1D6BQY9_WHEAT	Tubulin beta chain OS=Triticum aestivum OX=4565 PE=3 SV=1	50 kDa	4.05	Normal soft	7 dpa	14.5
A0A3B5Y1S1|A0A3B5Y1S1_WHEAT	Uncharacterized protein OS=Triticum aestivum OX=4565 PE=4 SV=1	19 kDa	4.05	Normal soft	7 dpa	14.52
A0A3B6MT71|A0A3B6MT71_WHEAT	HATPase_c domain-containing protein OS=Triticum aestivum OX=4565 PE=3 SV=1	88 kDa	4.05	Normal soft	7 dpa	14.89
A0A3B6B1T2|A0A3B6B1T2_WHEAT	Uncharacterized protein OS=Triticum aestivum OX=4565 PE=3 SV=1	37 kDa	4.05	Normal soft	7 dpa	15.25
A0A3B6AZG4|A0A3B6AZG4_WHEAT	Transket_pyr domain-containing protein OS=Triticum aestivum OX=4565 PE=4 SV=1	115 kDa	4.05	Normal soft	7 dpa	14.85
A0A2X0S8T1|A0A2X0S8T1_WHEAT (+2)	Elongation factor G, chloroplastic OS=Triticum aestivum OX=4565 GN=CAMPLR22A2D_LOCUS3845 PE=3 SV=1	84 kDa	4.05	Normal soft	7 dpa	15.67
A0A3B6HVA7|A0A3B6HVA7_WHEAT (+2)	Lipoyl-binding domain-containing protein OS=Triticum aestivum OX=4565 PE=4 SV=1	48 kDa	4.05	Normal soft	7 dpa	14.79
Q43659|Q43659_WHEAT	15kDa grain softness protein OS=Triticum aestivum OX=4565 GN=GSP-1b PE=2 SV=1	18 kDa	4.05	Normal soft	7 dpa	12.55
A0A3B6GQ54|A0A3B6GQ54_WHEAT	Uncharacterized protein OS=Triticum aestivum OX=4565 PE=4 SV=1	24 kDa	4.05	Normal soft	7 dpa	14.67
A0A3B6RQD3|A0A3B6RQD3_WHEAT (+1)	Uncharacterized protein OS=Triticum aestivum OX=4565 PE=4 SV=1	26 kDa	4.05	Normal soft	7 dpa	14.29
A0A3B6AWT0|A0A3B6AWT0_WHEAT	AA_TR_LIGASE_II domain-containing protein OS=Triticum aestivum OX=4565 PE=3 SV=1	61 kDa	4.05	Normal soft	7 dpa	15.13
O64392|WHW1_WHEAT	Wheatwin-1 OS=Triticum aestivum OX=4565 GN=PR4A PE=1 SV=1	16 kDa	4.05	Normal soft	7 dpa	NA
A0A3B6NNK4|A0A3B6NNK4_WHEAT	Inositol-1-monophosphatase OS=Triticum aestivum OX=4565 PE=3 SV=1	42 kDa	4.05	Normal soft	7 dpa	15.41
A0A3B5Y5H6|A0A3B5Y5H6_WHEAT (+2)	Flap endonuclease 1 OS=Triticum aestivum OX=4565 GN=FEN1 PE=3 SV=1	43 kDa	4.05	Normal soft	7 dpa	14.44
A0A3B6EHK7|A0A3B6EHK7_WHEAT (+1)	WD_REPEATS_REGION domain-containing protein OS=Triticum aestivum OX=4565 PE=4 SV=1	36 kDa	4.05	Normal soft	7 dpa	15.05
A0A3B6NSE8|A0A3B6NSE8_WHEAT (+1)	Glycine cleavage system H protein OS=Triticum aestivum OX=4565 PE=3 SV=1	17 kDa	4.05	Normal soft	7 dpa	15.93
D8L9G6|D8L9G6_WHEAT	Alpha-1,4 glucan phosphorylase OS=Triticum aestivum OX=4565 GN=TAA_ctg0079b.00040.1 PE=3 SV=1	94 kDa	4.05	Normal soft	7 dpa	14.77
A0A3B6NMX6|A0A3B6NMX6_WHEAT (+2)	Uncharacterized protein OS=Triticum aestivum OX=4565 PE=4 SV=1	109 kDa	4.05	Normal soft	7 dpa	14.81
A0A3B6R922|A0A3B6R922_WHEAT (+3)	Uncharacterized protein OS=Triticum aestivum OX=4565 PE=3 SV=1	43 kDa	4.05	Normal soft	7 dpa	13.74
A0A3B6HVT4|A0A3B6HVT4_WHEAT	Uncharacterized protein OS=Triticum aestivum OX=4565 PE=4 SV=1	55 kDa	4.05	Normal soft	7 dpa	13.8
A0A3B6IVK1|A0A3B6IVK1_WHEAT	Uncharacterized protein OS=Triticum aestivum OX=4565 PE=3 SV=1	58 kDa	4.05	Normal soft	7 dpa	14.52
A0A3B6SHK0|A0A3B6SHK0_WHEAT	Uncharacterized protein OS=Triticum aestivum OX=4565 PE=4 SV=1	43 kDa	4.05	Normal soft	7 dpa	14.3
A0A3B6AQH5|A0A3B6AQH5_WHEAT (+1)	HECT domain-containing protein OS=Triticum aestivum OX=4565 PE=4 SV=1	201 kDa	4.05	Normal soft	7 dpa	NA
A0A3B6KCM5|A0A3B6KCM5_WHEAT	Sulfurtransferase OS=Triticum aestivum OX=4565 PE=4 SV=1	36 kDa	4.05	Normal soft	7 dpa	14.33
A0A3B6TN85|A0A3B6TN85_WHEAT	Phospholipase D OS=Triticum aestivum OX=4565 PE=3 SV=1	92 kDa	4.05	Normal soft	7 dpa	15.72
A0A3B6AXG8|A0A3B6AXG8_WHEAT (+1)	Pyruvate kise OS=Triticum aestivum OX=4565 PE=3 SV=1	62 kDa	4.05	Normal soft	7 dpa	14.86
A0A3B6EH20|A0A3B6EH20_WHEAT (+3)	Protein transport protein SEC23 OS=Triticum aestivum OX=4565 PE=3 SV=1	92 kDa	4.05	Normal soft	7 dpa	14.19
A0A3B6QEK4|A0A3B6QEK4_WHEAT	Uncharacterized protein OS=Triticum aestivum OX=4565 PE=3 SV=1	79 kDa	4.05	Normal soft	7 dpa	14.73
A0A3B6GUF3|A0A3B6GUF3_WHEAT	Ribokise OS=Triticum aestivum OX=4565 PE=3 SV=1	37 kDa	4.05	Normal soft	7 dpa	14.83
A0A3B6MVJ5|A0A3B6MVJ5_WHEAT	NEDD8-activating enzyme E1 regulatory subunit OS=Triticum aestivum OX=4565 PE=3 SV=1	56 kDa	4.05	Normal soft	7 dpa	15.07
A0A3B6EEE4|A0A3B6EEE4_WHEAT (+1)	E2_bind domain-containing protein OS=Triticum aestivum OX=4565 PE=4 SV=1	50 kDa	4.05	Normal soft	7 dpa	15
A0A3B6LLH7|A0A3B6LLH7_WHEAT	Oleosin OS=Triticum aestivum OX=4565 PE=3 SV=1	17 kDa	4.05	Normal soft	7 dpa	11.6
A0A3B5XZ28|A0A3B5XZ28_WHEAT (+2)	Uncharacterized protein OS=Triticum aestivum OX=4565 PE=3 SV=1	59 kDa	4.05	Normal soft	7 dpa	15.06
A0A2X0S374|A0A2X0S374_WHEAT (+2)	Uncharacterized protein OS=Triticum aestivum OX=4565 GN=CAMPLR22A2D_LOCUS1621 PE=4 SV=1	52 kDa	4.05	Normal soft	7 dpa	14.52
A0A3B6LSE7|A0A3B6LSE7_WHEAT	MOSC domain-containing protein OS=Triticum aestivum OX=4565 PE=4 SV=1	36 kDa	4.05	Normal soft	7 dpa	14.29
A0A1D5ZKM9|A0A1D5ZKM9_WHEAT	Uncharacterized protein OS=Triticum aestivum OX=4565 PE=4 SV=1	6 kDa	4.05	Normal soft	7 dpa	14.96
A0A3B6NV46|A0A3B6NV46_WHEAT (+1)	Uncharacterized protein OS=Triticum aestivum OX=4565 PE=3 SV=1	48 kDa	4.05	Normal soft	7 dpa	14.64
A0A3B6RJM8|A0A3B6RJM8_WHEAT	Uncharacterized protein OS=Triticum aestivum OX=4565 PE=4 SV=1	97 kDa	4.05	Normal soft	7 dpa	15.53
A0A3B6EFX6|A0A3B6EFX6_WHEAT	Uncharacterized protein OS=Triticum aestivum OX=4565 PE=4 SV=1	41 kDa	4.05	Normal soft	7 dpa	15.15
A0A3B6MSD9|A0A3B6MSD9_WHEAT	Uncharacterized protein OS=Triticum aestivum OX=4565 PE=4 SV=1	12 kDa	4.05	Normal soft	7 dpa	14.62
A0A1D5V3K8|A0A1D5V3K8_WHEAT (+1)	Uncharacterized protein OS=Triticum aestivum OX=4565 GN=CAMPLR22A2D_LOCUS1326 PE=4 SV=1	24 kDa	4.05	Normal soft	7 dpa	15.42
A0A3B6AUK7|A0A3B6AUK7_WHEAT (+1)	Uncharacterized protein OS=Triticum aestivum OX=4565 PE=4 SV=1	24 kDa	4.05	Normal soft	7 dpa	15.16
A0A3B6QEF8|A0A3B6QEF8_WHEAT	Pyr_redox_2 domain-containing protein OS=Triticum aestivum OX=4565 PE=4 SV=1	39 kDa	4.05	Normal soft	7 dpa	14.52
A0A3B6N0A5|A0A3B6N0A5_WHEAT	DUF1618 domain-containing protein OS=Triticum aestivum OX=4565 PE=4 SV=1	47 kDa	4.05	Normal soft	7 dpa	NA
A0A3B6EM94|A0A3B6EM94_WHEAT	LigB domain-containing protein OS=Triticum aestivum OX=4565 PE=4 SV=1	33 kDa	4.05	Normal soft	7 dpa	15.16
A0A3B5ZNF9|A0A3B5ZNF9_WHEAT (+1)	Uncharacterized protein OS=Triticum aestivum OX=4565 PE=4 SV=1	90 kDa	4.05	Normal soft	7 dpa	14.48
A0A3B5YW20|A0A3B5YW20_WHEAT (+2)	Fe2OG dioxygese domain-containing protein OS=Triticum aestivum OX=4565 PE=4 SV=1	33 kDa	4.05	Normal soft	7 dpa	14.88
A0A3B6HT09|A0A3B6HT09_WHEAT	Uncharacterized protein OS=Triticum aestivum OX=4565 PE=4 SV=1	53 kDa	4.05	Normal soft	7 dpa	18.41
A0A3B5Y4C0|A0A3B5Y4C0_WHEAT	Uncharacterized protein OS=Triticum aestivum OX=4565 PE=3 SV=1	101 kDa	4.05	Normal soft	7 dpa	14
A0A3B6SUT9|A0A3B6SUT9_WHEAT	Uncharacterized protein OS=Triticum aestivum OX=4565 PE=4 SV=1	86 kDa	4.05	Normal soft	7 dpa	14.93
A0A3B6IUQ8|A0A3B6IUQ8_WHEAT (+2)	Uncharacterized protein OS=Triticum aestivum OX=4565 PE=3 SV=1	104 kDa	4.05	Normal soft	7 dpa	15.17
A0A3B6ED63|A0A3B6ED63_WHEAT	WHy domain-containing protein OS=Triticum aestivum OX=4565 PE=4 SV=1	16 kDa	4.05	Normal soft	7 dpa	13.56
A0A3B5XZ46|A0A3B5XZ46_WHEAT	Glutamine amidotransferase type-1 domain-containing protein OS=Triticum aestivum OX=4565 PE=3 SV=1	156 kDa	4.05	Normal soft	7 dpa	15.3
A0A3B6NTX2|A0A3B6NTX2_WHEAT (+1)	Thioredoxin reductase OS=Triticum aestivum OX=4565 PE=3 SV=1	35 kDa	4.05	Normal soft	7 dpa	15.36
A0A3B6RD67|A0A3B6RD67_WHEAT (+1)	Uncharacterized protein OS=Triticum aestivum OX=4565 PE=4 SV=1	60 kDa	4.05	Normal soft	7 dpa	14.62
A0A3B6PUE5|A0A3B6PUE5_WHEAT	Uncharacterized protein OS=Triticum aestivum OX=4565 PE=3 SV=1	55 kDa	4.05	Normal soft	7 dpa	12.78
A0A3B5ZQ95|A0A3B5ZQ95_WHEAT (+1)	Uncharacterized protein OS=Triticum aestivum OX=4565 PE=3 SV=1	31 kDa	4.05	Normal soft	7 dpa	15.03
A0A3B5ZWH2|A0A3B5ZWH2_WHEAT	Beta-hexosaminidase OS=Triticum aestivum OX=4565 PE=3 SV=1	58 kDa	4.05	Normal soft	7 dpa	14.75
A0A3B6RK19|A0A3B6RK19_WHEAT	D topoisomerase I OS=Triticum aestivum OX=4565 PE=3 SV=1	106 kDa	4.05	Normal soft	7 dpa	15.05
A0A3B6KFK7|A0A3B6KFK7_WHEAT (+1)	PABS domain-containing protein OS=Triticum aestivum OX=4565 PE=3 SV=1	42 kDa	4.05	Normal soft	7 dpa	14.96
A0A3B6GS44|A0A3B6GS44_WHEAT	Uncharacterized protein OS=Triticum aestivum OX=4565 PE=4 SV=1	34 kDa	4.05	Normal soft	7 dpa	13.54
A0A3B6EED3|A0A3B6EED3_WHEAT	Uncharacterized protein OS=Triticum aestivum OX=4565 PE=3 SV=1	81 kDa	4.05	Normal soft	7 dpa	15.31
A0A3B6RN71|A0A3B6RN71_WHEAT	Epimerase domain-containing protein OS=Triticum aestivum OX=4565 PE=4 SV=1	35 kDa	4.05	Normal soft	7 dpa	13.99
A0A3B5Y5B9|A0A3B5Y5B9_WHEAT (+1)	Folate gamma-glutamyl hydrolase OS=Triticum aestivum OX=4565 PE=4 SV=1	37 kDa	4.05	Normal soft	7 dpa	15.15
A0A3B6MJN1|A0A3B6MJN1_WHEAT	Amino_oxidase domain-containing protein OS=Triticum aestivum OX=4565 PE=4 SV=1	63 kDa	4.05	Normal soft	7 dpa	15.22
A0A3B6IMZ2|A0A3B6IMZ2_WHEAT	Uncharacterized protein OS=Triticum aestivum OX=4565 PE=4 SV=1	116 kDa	4.05	Normal soft	7 dpa	18.06
W5D0E3|W5D0E3_WHEAT	Fructose-bisphosphate aldolase OS=Triticum aestivum OX=4565 GN=FBA13 PE=3 SV=1	39 kDa	4.05	Normal soft	7 dpa	14.58
A0A3B6RJB3|A0A3B6RJB3_WHEAT (+1)	Uncharacterized protein OS=Triticum aestivum OX=4565 PE=4 SV=1	34 kDa	4.05	Normal soft	7 dpa	NA
A0A3B6EAX0|A0A3B6EAX0_WHEAT (+5)	Uncharacterized protein OS=Triticum aestivum OX=4565 PE=3 SV=1	38 kDa	4.05	Normal soft	7 dpa	16.14
A0A3B6IK37|A0A3B6IK37_WHEAT	Uncharacterized protein OS=Triticum aestivum OX=4565 PE=3 SV=1	34 kDa	4.05	Normal soft	7 dpa	15.33
A0A3B6E8K9|A0A3B6E8K9_WHEAT	Uncharacterized protein OS=Triticum aestivum OX=4565 PE=4 SV=1	69 kDa	4.05	Normal soft	7 dpa	14.9
A0A3B5Y2I6|A0A3B5Y2I6_WHEAT	FBPase domain-containing protein OS=Triticum aestivum OX=4565 PE=3 SV=1	37 kDa	4.05	Normal soft	7 dpa	14.53
A0A3B6T820|A0A3B6T820_WHEAT	Sucrose synthase OS=Triticum aestivum OX=4565 PE=3 SV=1	93 kDa	4.05	Normal soft	7 dpa	14.36
A0A3B6RA75|A0A3B6RA75_WHEAT (+2)	Acyl-coenzyme A oxidase OS=Triticum aestivum OX=4565 PE=3 SV=1	78 kDa	4.05	Normal soft	7 dpa	14.6
W5HPH0|W5HPH0_WHEAT	Sm-like protein LSM2 OS=Triticum aestivum OX=4565 PE=3 SV=1	11 kDa	4.05	Normal soft	7 dpa	15.19
A0A1D5RRD3|A0A1D5RRD3_WHEAT	60S ribosomal protein L29 OS=Triticum aestivum OX=4565 PE=3 SV=1	7 kDa	4.05	Normal soft	7 dpa	15.28
A0A3B6TME0|A0A3B6TME0_WHEAT	Aldo_ket_red domain-containing protein OS=Triticum aestivum OX=4565 PE=4 SV=1	39 kDa	4.05	Normal soft	7 dpa	13.04
A0A3B6KL86|A0A3B6KL86_WHEAT	Uncharacterized protein OS=Triticum aestivum OX=4565 PE=4 SV=1	36 kDa	4.05	Normal soft	7 dpa	14.59
A0A3B5Y3M3|A0A3B5Y3M3_WHEAT (+3)	Uncharacterized protein OS=Triticum aestivum OX=4565 PE=4 SV=1	43 kDa	4.05	Normal soft	7 dpa	14.77
A0A3B6RIC2|A0A3B6RIC2_WHEAT	Uncharacterized protein OS=Triticum aestivum OX=4565 PE=4 SV=1	72 kDa	4.05	Normal soft	7 dpa	14.66
A0A3B5ZUJ8|A0A3B5ZUJ8_WHEAT	Uncharacterized protein OS=Triticum aestivum OX=4565 PE=4 SV=1	469 kDa	4.05	Normal soft	7 dpa	14.26
A0A3B6TPI1|A0A3B6TPI1_WHEAT	Uncharacterized protein OS=Triticum aestivum OX=4565 PE=4 SV=1	17 kDa	4.05	Normal soft	7 dpa	12.85
A0A1B5GFV1|A0A1B5GFV1_WHEAT	Caleosin OS=Triticum aestivum OX=4565 GN=Clo6 PE=2 SV=1	23 kDa	4.05	Normal soft	7 dpa	15.96
A0A0C4BK54|A0A0C4BK54_WHEAT (+2)	Uncharacterized protein OS=Triticum aestivum OX=4565 PE=3 SV=1	16 kDa	4.05	Normal soft	7 dpa	15.01
A0A3B6LPM3|A0A3B6LPM3_WHEAT	Fe2OG dioxygese domain-containing protein OS=Triticum aestivum OX=4565 PE=3 SV=1	42 kDa	4.05	Normal soft	7 dpa	13.49
A0A3B5Z2G6|A0A3B5Z2G6_WHEAT	Uncharacterized protein OS=Triticum aestivum OX=4565 PE=4 SV=1	33 kDa	4.05	Normal soft	7 dpa	14.82
A0A3B6NUT1|A0A3B6NUT1_WHEAT	Uncharacterized protein OS=Triticum aestivum OX=4565 PE=3 SV=1	27 kDa	4.05	Normal soft	7 dpa	16.16
A0A3B6RL53|A0A3B6RL53_WHEAT (+1)	Uncharacterized protein OS=Triticum aestivum OX=4565 PE=3 SV=1	39 kDa	4.05	Normal soft	7 dpa	15.69
A0A3B6HUC8|A0A3B6HUC8_WHEAT (+2)	Uncharacterized protein OS=Triticum aestivum OX=4565 PE=3 SV=1	83 kDa	4.05	Normal soft	7 dpa	15.14
A0A3B6NQD7|A0A3B6NQD7_WHEAT (+2)	Iso_dh domain-containing protein OS=Triticum aestivum OX=4565 PE=4 SV=1	40 kDa	4.05	Normal soft	7 dpa	14.71
A0A3B6QP50|A0A3B6QP50_WHEAT	Aldo_ket_red domain-containing protein OS=Triticum aestivum OX=4565 PE=4 SV=1	37 kDa	4.05	Normal soft	7 dpa	13.89
A0A3B6H679|A0A3B6H679_WHEAT	6-phosphoglucote dehydrogese, decarboxylating OS=Triticum aestivum OX=4565 PE=3 SV=1	54 kDa	4.05	Normal soft	7 dpa	15.37
A0A3B6ELG3|A0A3B6ELG3_WHEAT	Aspartate aminotransferase OS=Triticum aestivum OX=4565 PE=4 SV=1	43 kDa	4.05	Normal soft	7 dpa	14.74
A0A3B6AVW9|A0A3B6AVW9_WHEAT (+1)	LRRNT_2 domain-containing protein OS=Triticum aestivum OX=4565 PE=4 SV=1	36 kDa	4.05	Normal soft	7 dpa	14.76
A0A077RT77|A0A077RT77_WHEAT (+3)	Uncharacterized protein OS=Triticum aestivum OX=4565 GN=TRAES_3BF058400010CFD_c1 PE=4 SV=1	22 kDa	4.05	Normal soft	7 dpa	14.41
A0A1D5YY58|A0A1D5YY58_WHEAT	Proteasome subunit alpha type OS=Triticum aestivum OX=4565 PE=3 SV=1	27 kDa	4.05	Normal soft	7 dpa	15.1
I6QQ39|I6QQ39_WHEAT	Globulin-3A OS=Triticum aestivum OX=4565 GN=Glo-3A PE=2 SV=1	66 kDa	4.05	Normal soft	7 dpa	13.81
A0A3B6NT35|A0A3B6NT35_WHEAT (+1)	Clustered mitochondria protein homolog OS=Triticum aestivum OX=4565 PE=3 SV=1	147 kDa	4.05	Normal soft	7 dpa	15.37
A0A3B6PK93|A0A3B6PK93_WHEAT	PPM-type phosphatase domain-containing protein OS=Triticum aestivum OX=4565 PE=3 SV=1	32 kDa	4.05	Normal soft	7 dpa	14.83
A0A3B6AUJ9|A0A3B6AUJ9_WHEAT (+1)	KH type-2 domain-containing protein OS=Triticum aestivum OX=4565 PE=3 SV=1	25 kDa	4.05	Normal soft	7 dpa	15.04
A0A3B6TRH0|A0A3B6TRH0_WHEAT	Uncharacterized protein OS=Triticum aestivum OX=4565 PE=4 SV=1	58 kDa	4.05	Normal soft	7 dpa	15.12
A0A3B6RQE7|A0A3B6RQE7_WHEAT (+1)	Uncharacterized protein OS=Triticum aestivum OX=4565 PE=4 SV=1	81 kDa	4.05	Normal soft	7 dpa	15.05
A0A3B6ENC8|A0A3B6ENC8_WHEAT	Aldedh domain-containing protein OS=Triticum aestivum OX=4565 PE=3 SV=1	54 kDa	4.05	Normal soft	7 dpa	15.57
A0A3B5YW44|A0A3B5YW44_WHEAT	Uncharacterized protein OS=Triticum aestivum OX=4565 PE=4 SV=1	53 kDa	4.05	Normal soft	7 dpa	15.23
W5AY52|W5AY52_WHEAT	Chlorophyll a-b binding protein, chloroplastic OS=Triticum aestivum OX=4565 GN=CAMPLR22A2D_LOCUS3228 PE=3 SV=1	27 kDa	4.05	Normal soft	7 dpa	15.71
A0A3B6LVX7|A0A3B6LVX7_WHEAT	Phytocyanin domain-containing protein OS=Triticum aestivum OX=4565 PE=4 SV=1	13 kDa	4.05	Normal soft	7 dpa	15.13
A0A3B6KL29|A0A3B6KL29_WHEAT (+5)	Alba domain-containing protein OS=Triticum aestivum OX=4565 PE=4 SV=1	34 kDa	4.05	Normal soft	7 dpa	15.04
A0A3B6KFG9|A0A3B6KFG9_WHEAT	Uncharacterized protein OS=Triticum aestivum OX=4565 PE=3 SV=1	41 kDa	4.05	Normal soft	7 dpa	14.86
A0A3B6KQS5|A0A3B6KQS5_WHEAT	Uncharacterized protein OS=Triticum aestivum OX=4565 PE=4 SV=1	13 kDa	4.05	Normal soft	7 dpa	13.44
A0A3B5ZY54|A0A3B5ZY54_WHEAT (+3)	Peptidase_S9 domain-containing protein OS=Triticum aestivum OX=4565 PE=4 SV=1	85 kDa	4.05	Normal soft	7 dpa	14.67
A0A077S148|A0A077S148_WHEAT	OBG-type G domain-containing protein OS=Triticum aestivum OX=4565 GN=TRAES_3BF042100040CFD_c1 PE=4 SV=1	45 kDa	4.05	Normal soft	7 dpa	14.57
A0A3B6PFH4|A0A3B6PFH4_WHEAT	Carboxypeptidase OS=Triticum aestivum OX=4565 PE=3 SV=1	55 kDa	4.05	Normal soft	7 dpa	15.24
A0A3B6DM86|A0A3B6DM86_WHEAT	Uncharacterized protein OS=Triticum aestivum OX=4565 PE=4 SV=1	26 kDa	4.05	Normal soft	7 dpa	12.96
A0A3B6IQX6|A0A3B6IQX6_WHEAT	SHSP domain-containing protein OS=Triticum aestivum OX=4565 PE=3 SV=1	17 kDa	4.05	Normal soft	7 dpa	0
A0A3B6HTK9|A0A3B6HTK9_WHEAT	Coatomer subunit gamma OS=Triticum aestivum OX=4565 PE=3 SV=1	100 kDa	4.05	Normal soft	7 dpa	14.94
A0A3B6NVD9|A0A3B6NVD9_WHEAT (+2)	Aconitate hydratase OS=Triticum aestivum OX=4565 PE=3 SV=1	106 kDa	4.05	Normal soft	7 dpa	14.94
Q5I7K5|Q5I7K5_WHEAT	Ribosomal protein P1 OS=Triticum aestivum OX=4565 PE=1 SV=1	11 kDa	4.05	Normal soft	7 dpa	14.71
A0A3B5XWY3|A0A3B5XWY3_WHEAT (+1)	Hypoxanthine phosphoribosyltransferase OS=Triticum aestivum OX=4565 PE=3 SV=1	21 kDa	4.05	Normal soft	7 dpa	15.35
A0A3B6RNY5|A0A3B6RNY5_WHEAT (+1)	Uncharacterized protein OS=Triticum aestivum OX=4565 PE=4 SV=1	24 kDa	4.05	Normal soft	7 dpa	15.95
A0A3B6EKF6|A0A3B6EKF6_WHEAT (+3)	Amidase domain-containing protein OS=Triticum aestivum OX=4565 PE=4 SV=1	66 kDa	4.05	Normal soft	7 dpa	14.6
P16159|IAC16_WHEAT	Alpha-amylase/trypsin inhibitor CM16 OS=Triticum aestivum OX=4565 PE=1 SV=1	16 kDa	4.05	Normal soft	7 dpa	12.08
A0A3B5ZUZ7|A0A3B5ZUZ7_WHEAT	Uncharacterized protein OS=Triticum aestivum OX=4565 PE=3 SV=1	79 kDa	4.05	Normal soft	7 dpa	15.45
A0A3B6TLI0|A0A3B6TLI0_WHEAT	Uncharacterized protein OS=Triticum aestivum OX=4565 PE=3 SV=1	110 kDa	4.05	Normal soft	7 dpa	14.42
A0A3B6NTA2|A0A3B6NTA2_WHEAT (+1)	Uncharacterized protein OS=Triticum aestivum OX=4565 PE=4 SV=1	36 kDa	4.05	Normal soft	7 dpa	14.69
A0A3B6SNL2|A0A3B6SNL2_WHEAT (+1)	Uncharacterized protein OS=Triticum aestivum OX=4565 PE=4 SV=1	148 kDa	4.05	Normal soft	7 dpa	13.98
A0A077RY90|A0A077RY90_WHEAT	Uncharacterized protein OS=Triticum aestivum OX=4565 GN=TRAES_3BF087900030CFD_c1 PE=4 SV=1	36 kDa	4.05	Normal soft	7 dpa	12.32
A0A3B6HY72|A0A3B6HY72_WHEAT	Uncharacterized protein OS=Triticum aestivum OX=4565 PE=4 SV=1	62 kDa	4.05	Normal soft	7 dpa	15.14
A0A3B6EI40|A0A3B6EI40_WHEAT	Malic enzyme OS=Triticum aestivum OX=4565 PE=3 SV=1	62 kDa	4.05	Normal soft	7 dpa	14.52
A0A3B6ML15|A0A3B6ML15_WHEAT (+1)	Uncharacterized protein OS=Triticum aestivum OX=4565 PE=4 SV=1	81 kDa	4.05	Normal soft	7 dpa	14.66
A0A3B6EQP6|A0A3B6EQP6_WHEAT (+1)	MGS domain-containing protein OS=Triticum aestivum OX=4565 PE=3 SV=1	56 kDa	4.05	Normal soft	7 dpa	15.12
A0A3B6N086|A0A3B6N086_WHEAT	Uncharacterized protein OS=Triticum aestivum OX=4565 PE=4 SV=1	55 kDa	4.05	Normal soft	7 dpa	14.48
A0A3B6ELC4|A0A3B6ELC4_WHEAT (+1)	DH-cytochrome b5 reductase OS=Triticum aestivum OX=4565 PE=3 SV=1	31 kDa	4.05	Normal soft	7 dpa	15.49
A0A3B6QDB7|A0A3B6QDB7_WHEAT	UBA domain-containing protein OS=Triticum aestivum OX=4565 PE=4 SV=1	46 kDa	4.05	Normal soft	7 dpa	15.48
A0A3B6PSX0|A0A3B6PSX0_WHEAT (+1)	Uncharacterized protein OS=Triticum aestivum OX=4565 PE=3 SV=1	78 kDa	4.05	Normal soft	7 dpa	13.96
A0A3B6U9V2|A0A3B6U9V2_WHEAT	TPR_REGION domain-containing protein OS=Triticum aestivum OX=4565 PE=4 SV=1	34 kDa	4.05	Normal soft	7 dpa	15.18
A0A3B6JEL3|A0A3B6JEL3_WHEAT	Uncharacterized protein OS=Triticum aestivum OX=4565 PE=4 SV=1	286 kDa	4.05	Normal soft	7 dpa	14.65
A0A3B6LFR9|A0A3B6LFR9_WHEAT	Uncharacterized protein OS=Triticum aestivum OX=4565 PE=4 SV=1	28 kDa	4.05	Normal soft	7 dpa	14.95
A0A1D5UZA7|A0A1D5UZA7_WHEAT (+2)	V-type proton ATPase subunit H OS=Triticum aestivum OX=4565 GN=CAMPLR22A2D_LOCUS2020 PE=3 SV=1	51 kDa	4.05	Normal soft	7 dpa	15.61
A0A3B6CBP0|A0A3B6CBP0_WHEAT (+1)	Coatomer subunit epsilon OS=Triticum aestivum OX=4565 PE=3 SV=1	32 kDa	4.05	Normal soft	7 dpa	15.5
A0A3B6I0V6|A0A3B6I0V6_WHEAT	Uncharacterized protein OS=Triticum aestivum OX=4565 PE=3 SV=1	57 kDa	4.05	Normal soft	7 dpa	15.63
A0A3B6KIY8|A0A3B6KIY8_WHEAT (+1)	Uncharacterized protein OS=Triticum aestivum OX=4565 PE=4 SV=1	47 kDa	4.05	Normal soft	7 dpa	15.68
A0A3B6HUP0|A0A3B6HUP0_WHEAT (+2)	Uncharacterized protein OS=Triticum aestivum OX=4565 PE=4 SV=1	37 kDa	4.05	Normal soft	7 dpa	14.5
A0A3B6DFG8|A0A3B6DFG8_WHEAT	Aldo_ket_red domain-containing protein OS=Triticum aestivum OX=4565 PE=4 SV=1	36 kDa	4.05	Normal soft	7 dpa	13.74
A0A3B6HUM3|A0A3B6HUM3_WHEAT (+2)	Ribosomal_L16 domain-containing protein OS=Triticum aestivum OX=4565 PE=4 SV=1	24 kDa	4.05	Normal soft	7 dpa	15.1
A0A3B6IPB6|A0A3B6IPB6_WHEAT (+1)	Uncharacterized protein OS=Triticum aestivum OX=4565 PE=4 SV=1	52 kDa	4.05	Normal soft	7 dpa	15.06
A0A3B6QIY9|A0A3B6QIY9_WHEAT (+1)	Uncharacterized protein OS=Triticum aestivum OX=4565 PE=4 SV=1	71 kDa	4.05	Normal soft	7 dpa	15.45
A0A3B6JHB6|A0A3B6JHB6_WHEAT	Uncharacterized protein OS=Triticum aestivum OX=4565 PE=4 SV=1	55 kDa	4.05	Normal soft	7 dpa	13.72
A0A3B6CB66|A0A3B6CB66_WHEAT	AA_kise domain-containing protein OS=Triticum aestivum OX=4565 PE=3 SV=1	34 kDa	4.05	Normal soft	7 dpa	14.94
A0A3B6KI26|A0A3B6KI26_WHEAT	Uncharacterized protein OS=Triticum aestivum OX=4565 PE=3 SV=1	82 kDa	4.05	Normal soft	7 dpa	15.22
A0A3B6A0U5|A0A3B6A0U5_WHEAT	Uncharacterized protein OS=Triticum aestivum OX=4565 PE=3 SV=1	56 kDa	4.05	Normal soft	7 dpa	14.13
A0A3B6AS91|A0A3B6AS91_WHEAT	Amine oxidase OS=Triticum aestivum OX=4565 PE=3 SV=1	51 kDa	4.05	Normal soft	7 dpa	14.64
W5BX27|W5BX27_WHEAT	V-type proton ATPase subunit G OS=Triticum aestivum OX=4565 GN=CAMPLR22A2D_LOCUS4361 PE=3 SV=1	12 kDa	4.05	Normal soft	7 dpa	15.75
A0A3B6KQ90|A0A3B6KQ90_WHEAT (+1)	Protein kise domain-containing protein OS=Triticum aestivum OX=4565 PE=3 SV=1	110 kDa	4.05	Normal soft	7 dpa	14.08
A0A3B6U4Q9|A0A3B6U4Q9_WHEAT	U2 snRNP auxiliary factor large subunit OS=Triticum aestivum OX=4565 PE=3 SV=1	65 kDa	4.05	Normal soft	7 dpa	15.4
A0A3B6IPZ0|A0A3B6IPZ0_WHEAT	SERPIN domain-containing protein OS=Triticum aestivum OX=4565 PE=3 SV=1	43 kDa	4.05	Normal soft	7 dpa	14.73
A0A3B5Y754|A0A3B5Y754_WHEAT (+2)	Structural maintence of chromosomes protein OS=Triticum aestivum OX=4565 PE=3 SV=1	138 kDa	4.05	Normal soft	7 dpa	15.03
A0A3B6NMK5|A0A3B6NMK5_WHEAT	Terpene cyclase/mutase family member OS=Triticum aestivum OX=4565 PE=3 SV=1	86 kDa	4.05	Normal soft	7 dpa	15.14
A0A1D5YF62|A0A1D5YF62_WHEAT (+1)	Uncharacterized protein OS=Triticum aestivum OX=4565 PE=3 SV=1	71 kDa	4.05	Normal soft	7 dpa	16.25
A0A3B6JI13|A0A3B6JI13_WHEAT	Beta-adaptin-like protein OS=Triticum aestivum OX=4565 PE=3 SV=1	99 kDa	4.05	Normal soft	7 dpa	15.21
A0A3B6NSN4|A0A3B6NSN4_WHEAT	Uncharacterized protein OS=Triticum aestivum OX=4565 PE=3 SV=1	18 kDa	4.05	Normal soft	7 dpa	16.46
A0A3B5XXE5|A0A3B5XXE5_WHEAT (+2)	Lipase_GDSL domain-containing protein OS=Triticum aestivum OX=4565 PE=4 SV=1	46 kDa	4.05	Normal soft	7 dpa	15.79
A0A3B6LHV1|A0A3B6LHV1_WHEAT (+1)	Uncharacterized protein OS=Triticum aestivum OX=4565 PE=4 SV=1	200 kDa	4.05	Normal soft	7 dpa	14.73
A0A3B6KLI7|A0A3B6KLI7_WHEAT (+2)	Fes1 domain-containing protein OS=Triticum aestivum OX=4565 PE=4 SV=1	44 kDa	4.05	Normal soft	7 dpa	15.28
A0A3B6TJC2|A0A3B6TJC2_WHEAT	Phytocyanin domain-containing protein OS=Triticum aestivum OX=4565 PE=4 SV=1	14 kDa	4.05	Normal soft	7 dpa	15.89
A0A3B6A0I9|A0A3B6A0I9_WHEAT	Uncharacterized protein OS=Triticum aestivum OX=4565 PE=4 SV=1	48 kDa	4.05	Normal soft	7 dpa	16.04
A0A3B6HXY5|A0A3B6HXY5_WHEAT (+3)	Uncharacterized protein OS=Triticum aestivum OX=4565 PE=4 SV=1	36 kDa	4.05	Normal soft	7 dpa	16.02
A0A3B6IRU6|A0A3B6IRU6_WHEAT	Proteasome subunit alpha type OS=Triticum aestivum OX=4565 PE=3 SV=1	26 kDa	4.05	Normal soft	7 dpa	14.94
A0A3B6JLS4|A0A3B6JLS4_WHEAT	Amino_oxidase domain-containing protein OS=Triticum aestivum OX=4565 PE=4 SV=1	55 kDa	4.05	Normal soft	7 dpa	15.52
A0A3B6FUI5|A0A3B6FUI5_WHEAT (+1)	Usp domain-containing protein OS=Triticum aestivum OX=4565 PE=4 SV=1	28 kDa	4.05	Normal soft	7 dpa	15.17
A0A3B6NR90|A0A3B6NR90_WHEAT (+3)	PDZ domain-containing protein OS=Triticum aestivum OX=4565 PE=4 SV=1	122 kDa	4.05	Normal soft	7 dpa	15.3
A0A3B6RDA4|A0A3B6RDA4_WHEAT (+2)	Proteasome subunit beta OS=Triticum aestivum OX=4565 PE=3 SV=1	30 kDa	4.05	Normal soft	7 dpa	15.04
A0A3B6ISM7|A0A3B6ISM7_WHEAT	Uncharacterized protein OS=Triticum aestivum OX=4565 PE=4 SV=1	84 kDa	4.05	Normal soft	7 dpa	12.83
A0A3B6MRL7|A0A3B6MRL7_WHEAT	H15 domain-containing protein OS=Triticum aestivum OX=4565 PE=4 SV=1	19 kDa	4.05	Normal soft	7 dpa	15.57
A0A3B6AU50|A0A3B6AU50_WHEAT	4-alpha-glucanotransferase OS=Triticum aestivum OX=4565 PE=3 SV=1	64 kDa	4.05	Normal soft	7 dpa	14.04
A0A3B5XVY2|A0A3B5XVY2_WHEAT (+2)	J domain-containing protein OS=Triticum aestivum OX=4565 PE=4 SV=1	39 kDa	4.05	Normal soft	7 dpa	14.86
A0A3B6C7G7|A0A3B6C7G7_WHEAT	GrpE protein homolog OS=Triticum aestivum OX=4565 PE=3 SV=1	31 kDa	4.05	Normal soft	7 dpa	14.83
A0A341ZB41|A0A341ZB41_WHEAT (+8)	Actin-related protein 2/3 complex subunit OS=Triticum aestivum OX=4565 PE=3 SV=1	42 kDa	4.05	Normal soft	7 dpa	15.3
Q45NB7|Q45NB7_WHEAT	Glutamine synthetase OS=Triticum aestivum OX=4565 GN=GS1 PE=2 SV=1	39 kDa	4.05	Normal soft	7 dpa	16.23
A0A3B6PMV3|A0A3B6PMV3_WHEAT	Uncharacterized protein OS=Triticum aestivum OX=4565 PE=4 SV=1	14 kDa	4.05	Normal soft	7 dpa	14.96
A0A3B6PLM0|A0A3B6PLM0_WHEAT (+1)	Chlorophyll a-b binding protein, chloroplastic OS=Triticum aestivum OX=4565 PE=3 SV=1	29 kDa	4.05	Normal soft	7 dpa	15.96
A0A3B6R6U9|A0A3B6R6U9_WHEAT (+1)	Uncharacterized protein OS=Triticum aestivum OX=4565 PE=3 SV=1	56 kDa	4.05	Normal soft	7 dpa	14.77
A0A3B6LUS7|A0A3B6LUS7_WHEAT (+1)	PITH domain-containing protein OS=Triticum aestivum OX=4565 PE=4 SV=1	21 kDa	4.05	Normal soft	7 dpa	15.94
A0A3B6KLR9|A0A3B6KLR9_WHEAT	Uncharacterized protein OS=Triticum aestivum OX=4565 PE=3 SV=1	22 kDa	4.05	Normal soft	7 dpa	14.76
A0A3B6IYD4|A0A3B6IYD4_WHEAT (+1)	Beta-amylase OS=Triticum aestivum OX=4565 PE=3 SV=1	59 kDa	4.05	Normal soft	7 dpa	12.82
A0A3B6KK47|A0A3B6KK47_WHEAT	Uncharacterized protein OS=Triticum aestivum OX=4565 PE=3 SV=1	52 kDa	4.05	Normal soft	7 dpa	15.37
A0A1D5URN5|A0A1D5URN5_WHEAT	Fn3_like domain-containing protein OS=Triticum aestivum OX=4565 GN=CAMPLR22A2D_LOCUS3716 PE=4 SV=1	84 kDa	4.05	Normal soft	7 dpa	14.76
W5FWW5|W5FWW5_WHEAT	Putative alanine aminotransferase OS=Triticum aestivum OX=4565 GN=TaCQsd1 PE=2 SV=1	55 kDa	4.05	Normal soft	7 dpa	13.57
A0A3B6TJ01|A0A3B6TJ01_WHEAT	Pyruvate dehydrogese E1 component subunit beta OS=Triticum aestivum OX=4565 PE=4 SV=1	39 kDa	4.05	Normal soft	7 dpa	14.85
A0A3B5XVU5|A0A3B5XVU5_WHEAT (+3)	Uncharacterized protein OS=Triticum aestivum OX=4565 PE=4 SV=1	28 kDa	4.05	Normal soft	7 dpa	15.32
A0A3B6DFC0|A0A3B6DFC0_WHEAT	Bet_v_1 domain-containing protein OS=Triticum aestivum OX=4565 PE=4 SV=1	17 kDa	4.05	Normal soft	7 dpa	17.32
A0A3B6KEE3|A0A3B6KEE3_WHEAT	Probable bifunctiol methylthioribulose-1-phosphate dehydratase/enolase-phosphatase E1 OS=Triticum aestivum OX=4565 PE=3 SV=1	52 kDa	4.05	Normal soft	7 dpa	15.18
H9AXB3|H9AXB3_WHEAT	Serpin-N3.2 OS=Triticum aestivum OX=4565 PE=2 SV=1	43 kDa	4.05	Normal soft	7 dpa	13.28
A0A3B6B0L3|A0A3B6B0L3_WHEAT (+1)	Uncharacterized protein OS=Triticum aestivum OX=4565 PE=4 SV=1	41 kDa	4.05	Normal soft	7 dpa	16.09
A0A3B6RE02|A0A3B6RE02_WHEAT (+2)	MPN domain-containing protein OS=Triticum aestivum OX=4565 PE=4 SV=1	275 kDa	4.05	Normal soft	7 dpa	15.05
A0A3B5Z049|A0A3B5Z049_WHEAT (+1)	Uncharacterized protein OS=Triticum aestivum OX=4565 PE=4 SV=1	43 kDa	4.05	Normal soft	7 dpa	13.99
A0A3B6NQA3|A0A3B6NQA3_WHEAT (+1)	Uncharacterized protein OS=Triticum aestivum OX=4565 PE=3 SV=1	28 kDa	4.05	Normal soft	7 dpa	13.12
A0A3B6AUW3|A0A3B6AUW3_WHEAT	Str_synth domain-containing protein OS=Triticum aestivum OX=4565 PE=4 SV=1	35 kDa	4.05	Normal soft	7 dpa	14.48
A0A3B5Z2V9|A0A3B5Z2V9_WHEAT (+1)	Uncharacterized protein OS=Triticum aestivum OX=4565 PE=4 SV=1	81 kDa	4.05	Normal soft	7 dpa	15.3
A0A3B6CDW4|A0A3B6CDW4_WHEAT	Uncharacterized protein OS=Triticum aestivum OX=4565 PE=4 SV=1	201 kDa	4.05	Normal soft	7 dpa	15.03
A0A3B5XXZ4|A0A3B5XXZ4_WHEAT	Uncharacterized protein OS=Triticum aestivum OX=4565 PE=4 SV=1	62 kDa	4.05	Normal soft	7 dpa	14.71
A0A3B6JDZ6|A0A3B6JDZ6_WHEAT	Uncharacterized protein OS=Triticum aestivum OX=4565 PE=4 SV=1	45 kDa	4.05	Normal soft	7 dpa	15.18
A0A3B6H2L0|A0A3B6H2L0_WHEAT	Peroxidase OS=Triticum aestivum OX=4565 PE=3 SV=1	39 kDa	4.05	Normal soft	7 dpa	14.23
A0A3B6AUB3|A0A3B6AUB3_WHEAT (+3)	GRAM domain-containing protein OS=Triticum aestivum OX=4565 PE=4 SV=1	25 kDa	4.05	Normal soft	7 dpa	15.61
A0A3B6LFE7|A0A3B6LFE7_WHEAT	Uncharacterized protein OS=Triticum aestivum OX=4565 PE=4 SV=1	23 kDa	4.05	Normal soft	7 dpa	13.61
A0A3B6KGY2|A0A3B6KGY2_WHEAT	Uncharacterized protein OS=Triticum aestivum OX=4565 PE=4 SV=1	563 kDa	4.05	Normal soft	7 dpa	15.03
W5GWI9|W5GWI9_WHEAT	SCP2 domain-containing protein OS=Triticum aestivum OX=4565 PE=4 SV=1	13 kDa	4.05	Normal soft	7 dpa	15.2
A0A3B5Y305|A0A3B5Y305_WHEAT (+1)	D helicase OS=Triticum aestivum OX=4565 PE=3 SV=1	85 kDa	4.05	Normal soft	7 dpa	15.82
A0A3B6N228|A0A3B6N228_WHEAT	Uncharacterized protein OS=Triticum aestivum OX=4565 PE=3 SV=1	39 kDa	4.05	Normal soft	7 dpa	14.48
A0A3B6JMF1|A0A3B6JMF1_WHEAT	Beta-galactosidase OS=Triticum aestivum OX=4565 PE=3 SV=1	92 kDa	4.05	Normal soft	7 dpa	15.01
A0A3B6DAQ7|A0A3B6DAQ7_WHEAT	Glycosyltransferase OS=Triticum aestivum OX=4565 PE=3 SV=1	51 kDa	4.05	Normal soft	7 dpa	13.65
W5I1R7|W5I1R7_WHEAT	KH type-2 domain-containing protein OS=Triticum aestivum OX=4565 PE=3 SV=1	25 kDa	4.05	Normal soft	7 dpa	14.99
A0A3B6R6V9|A0A3B6R6V9_WHEAT	Ferredoxin--DP reductase, chloroplastic OS=Triticum aestivum OX=4565 PE=3 SV=1	40 kDa	4.05	Normal soft	7 dpa	16.26
Q8H0K8|Q8H0K8_WHEAT	Xylase inhibitor OS=Triticum aestivum OX=4565 GN=xiI PE=1 SV=1	41 kDa	4.05	Normal soft	7 dpa	12.92
A0A3B6IKK3|A0A3B6IKK3_WHEAT (+1)	Uncharacterized protein OS=Triticum aestivum OX=4565 PE=4 SV=1	51 kDa	4.05	Normal soft	7 dpa	13.67
A0A3B6B8F0|A0A3B6B8F0_WHEAT	Amidase domain-containing protein OS=Triticum aestivum OX=4565 PE=4 SV=1	48 kDa	4.05	Normal soft	7 dpa	15.32
A0A3B6TC30|A0A3B6TC30_WHEAT	Uncharacterized protein OS=Triticum aestivum OX=4565 PE=4 SV=1	42 kDa	4.05	Normal soft	7 dpa	15.27
A0A3B6LN86|A0A3B6LN86_WHEAT (+1)	CN hydrolase domain-containing protein OS=Triticum aestivum OX=4565 PE=4 SV=1	46 kDa	4.05	Normal soft	7 dpa	14.49
A0A3B6GTI3|A0A3B6GTI3_WHEAT (+1)	Protein YIPF OS=Triticum aestivum OX=4565 PE=3 SV=1	34 kDa	4.05	Normal soft	7 dpa	15.27
A0A3B6LIC2|A0A3B6LIC2_WHEAT	Uncharacterized protein OS=Triticum aestivum OX=4565 PE=4 SV=1	30 kDa	4.05	Normal soft	7 dpa	15.26
A0A3B6EQI0|A0A3B6EQI0_WHEAT	AP-4 complex subunit epsilon OS=Triticum aestivum OX=4565 PE=3 SV=1	113 kDa	4.05	Normal soft	7 dpa	14.81
A0A1D5U7G3|A0A1D5U7G3_WHEAT (+1)	AAA domain-containing protein OS=Triticum aestivum OX=4565 GN=CAMPLR22A2D_LOCUS742 PE=3 SV=1	50 kDa	4.05	Normal soft	7 dpa	15.22
A0A3B5Z1Q9|A0A3B5Z1Q9_WHEAT (+1)	Uncharacterized protein OS=Triticum aestivum OX=4565 PE=4 SV=1	21 kDa	4.05	Normal soft	7 dpa	14.57
A0A3B6NNV3|A0A3B6NNV3_WHEAT (+4)	Uncharacterized protein OS=Triticum aestivum OX=4565 PE=4 SV=1	40 kDa	4.05	Normal soft	7 dpa	15.09
A0A3B6RSF4|A0A3B6RSF4_WHEAT	Uncharacterized protein OS=Triticum aestivum OX=4565 PE=3 SV=1	33 kDa	4.05	Normal soft	7 dpa	14.75
W5FJN8|W5FJN8_WHEAT	L-galactono-1,4-lactone dehydrogese OS=Triticum aestivum OX=4565 GN=GLDH PE=4 SV=1	66 kDa	4.05	Normal soft	7 dpa	15
A0A3B6PMV5|A0A3B6PMV5_WHEAT	Uncharacterized protein OS=Triticum aestivum OX=4565 PE=3 SV=1	110 kDa	4.05	Normal soft	7 dpa	15.3
A0A3B6NUN7|A0A3B6NUN7_WHEAT (+2)	Pyruvate dehydrogese E1 component subunit alpha OS=Triticum aestivum OX=4565 PE=4 SV=1	41 kDa	4.05	Normal soft	7 dpa	15.55
A0A3B6B8Q6|A0A3B6B8Q6_WHEAT (+1)	Dihydroorotate dehydrogese (quinone), mitochondrial OS=Triticum aestivum OX=4565 PE=3 SV=1	54 kDa	4.05	Normal soft	7 dpa	15.3
A0A077S298|A0A077S298_WHEAT (+1)	Uncharacterized protein OS=Triticum aestivum OX=4565 GN=TRAES_3BF028000060CFD_c1 PE=3 SV=1	18 kDa	4.05	Normal soft	7 dpa	16.51
F1DKC1|F1DKC1_WHEAT	Catalase OS=Triticum aestivum OX=4565 GN=CAT3 PE=2 SV=1	57 kDa	4.05	Normal soft	7 dpa	16.03
A0A3B6B303|A0A3B6B303_WHEAT (+1)	Uncharacterized protein OS=Triticum aestivum OX=4565 PE=3 SV=1	113 kDa	4.05	Normal soft	7 dpa	14.94
A0A3B6C4U9|A0A3B6C4U9_WHEAT	Malic enzyme OS=Triticum aestivum OX=4565 PE=3 SV=1	69 kDa	4.05	Normal soft	7 dpa	15.58
A0A3B6RN29|A0A3B6RN29_WHEAT (+1)	PALP domain-containing protein OS=Triticum aestivum OX=4565 PE=3 SV=1	53 kDa	4.05	Normal soft	7 dpa	15.38
A0A3B6MT04|A0A3B6MT04_WHEAT	CN hydrolase domain-containing protein OS=Triticum aestivum OX=4565 PE=4 SV=1	46 kDa	4.05	Normal soft	7 dpa	14.28
A0A3B5YTX4|A0A3B5YTX4_WHEAT	AMP-binding domain-containing protein OS=Triticum aestivum OX=4565 PE=4 SV=1	75 kDa	4.05	Normal soft	7 dpa	16.34
A0A3B5Y749|A0A3B5Y749_WHEAT (+2)	Uncharacterized protein OS=Triticum aestivum OX=4565 PE=3 SV=1	34 kDa	4.05	Normal soft	7 dpa	15.31
A0A3B6EEJ5|A0A3B6EEJ5_WHEAT (+6)	Importin N-termil domain-containing protein OS=Triticum aestivum OX=4565 PE=4 SV=1	120 kDa	4.05	Normal soft	7 dpa	14.82
A0A3B6AQM5|A0A3B6AQM5_WHEAT	FAD-binding PCMH-type domain-containing protein OS=Triticum aestivum OX=4565 PE=3 SV=1	57 kDa	4.05	Normal soft	7 dpa	16.01
A0A3B6SFG4|A0A3B6SFG4_WHEAT (+4)	Acyl-coenzyme A oxidase OS=Triticum aestivum OX=4565 PE=3 SV=1	76 kDa	4.05	Normal soft	7 dpa	15.46
A0A3B6EEA1|A0A3B6EEA1_WHEAT (+12)	Uncharacterized protein OS=Triticum aestivum OX=4565 PE=4 SV=1	125 kDa	4.05	Normal soft	7 dpa	15.17
A0A3B6SIH2|A0A3B6SIH2_WHEAT (+1)	DSBA domain-containing protein OS=Triticum aestivum OX=4565 PE=4 SV=1	27 kDa	4.05	Normal soft	7 dpa	14.84
A0A3B6NJV3|A0A3B6NJV3_WHEAT (+2)	Uncharacterized protein OS=Triticum aestivum OX=4565 PE=4 SV=1	247 kDa	4.05	Normal soft	7 dpa	15.26
A0A3B6GTZ6|A0A3B6GTZ6_WHEAT	Aldo_ket_red domain-containing protein OS=Triticum aestivum OX=4565 PE=4 SV=1	38 kDa	4.05	Normal soft	7 dpa	14.4
A0A3B6C0K5|A0A3B6C0K5_WHEAT (+1)	Peptidase A1 domain-containing protein OS=Triticum aestivum OX=4565 PE=3 SV=1	49 kDa	4.05	Normal soft	7 dpa	13.24
A0A3B5ZXA8|A0A3B5ZXA8_WHEAT	Aamy domain-containing protein OS=Triticum aestivum OX=4565 PE=4 SV=1	86 kDa	4.05	Normal soft	7 dpa	14.36
A0A3B5XZ31|A0A3B5XZ31_WHEAT (+1)	Uncharacterized protein OS=Triticum aestivum OX=4565 PE=4 SV=1	150 kDa	4.05	Normal soft	7 dpa	14.88
A0A3B6TZU9|A0A3B6TZU9_WHEAT (+1)	Non-specific lipid-transfer protein OS=Triticum aestivum OX=4565 PE=3 SV=1	11 kDa	4.05	Normal soft	7 dpa	16.37
A0A2P1AAS7|A0A2P1AAS7_WHEAT (+3)	ABCF1b OS=Triticum aestivum OX=4565 PE=2 SV=1	66 kDa	4.05	Normal soft	7 dpa	14.96
A0A3B6SG47|A0A3B6SG47_WHEAT	Uncharacterized protein OS=Triticum aestivum OX=4565 PE=4 SV=1	46 kDa	4.05	Normal soft	7 dpa	14.77
A0A3B6JMQ4|A0A3B6JMQ4_WHEAT	Senescence domain-containing protein OS=Triticum aestivum OX=4565 PE=4 SV=1	51 kDa	4.05	Normal soft	7 dpa	14.35
A0A3B6I2H3|A0A3B6I2H3_WHEAT	FKS1_dom1 domain-containing protein OS=Triticum aestivum OX=4565 PE=4 SV=1	219 kDa	4.05	Normal soft	7 dpa	15.17
A0A3B6TNC4|A0A3B6TNC4_WHEAT	Uncharacterized protein OS=Triticum aestivum OX=4565 PE=4 SV=1	86 kDa	4.05	Normal soft	7 dpa	15.17
A0A3B6CFH7|A0A3B6CFH7_WHEAT (+1)	N-acetyltransferase domain-containing protein OS=Triticum aestivum OX=4565 PE=4 SV=1	21 kDa	4.05	Normal soft	7 dpa	14.78
A0A3B6REZ7|A0A3B6REZ7_WHEAT (+1)	Uncharacterized protein OS=Triticum aestivum OX=4565 PE=4 SV=1	73 kDa	4.05	Normal soft	7 dpa	15.36
A0A3B6NSL4|A0A3B6NSL4_WHEAT (+2)	Uncharacterized protein OS=Triticum aestivum OX=4565 PE=4 SV=1	44 kDa	4.05	Normal soft	7 dpa	15.66
A0A2X0TKP9|A0A2X0TKP9_WHEAT (+1)	Uncharacterized protein OS=Triticum aestivum OX=4565 GN=CAMPLR22A2D_LOCUS2148 PE=3 SV=1	40 kDa	4.05	Normal soft	7 dpa	15.87
A0A3B6LYR0|A0A3B6LYR0_WHEAT	ATP-dependent D helicase 2 subunit KU80 OS=Triticum aestivum OX=4565 PE=3 SV=1	78 kDa	4.05	Normal soft	7 dpa	15.18
A0A080YUP7|A0A080YUP7_WHEAT (+4)	Very-long-chain (3R)-3-hydroxyacyl-CoA dehydratase OS=Triticum aestivum OX=4565 GN=TRAES_3BF266400020CFD_c1 PE=3 SV=1	24 kDa	4.05	Normal soft	7 dpa	15.56
A0A3B6SJY7|A0A3B6SJY7_WHEAT	PLD phosphodiesterase domain-containing protein OS=Triticum aestivum OX=4565 PE=4 SV=1	58 kDa	4.05	Normal soft	7 dpa	14.84
A0A3B6HQ14|A0A3B6HQ14_WHEAT (+1)	Uncharacterized protein OS=Triticum aestivum OX=4565 PE=3 SV=1	79 kDa	4.05	Normal soft	7 dpa	14.64
A0A3B6RRX8|A0A3B6RRX8_WHEAT	Protein kise domain-containing protein OS=Triticum aestivum OX=4565 PE=4 SV=1	119 kDa	4.05	Normal soft	7 dpa	14.08
A0A3B6IPQ3|A0A3B6IPQ3_WHEAT	HMA domain-containing protein OS=Triticum aestivum OX=4565 PE=4 SV=1	43 kDa	4.05	Normal soft	7 dpa	14.36
A0A3B6NJB4|A0A3B6NJB4_WHEAT (+2)	TPR_REGION domain-containing protein OS=Triticum aestivum OX=4565 PE=4 SV=1	74 kDa	4.05	Normal soft	7 dpa	15.15
A0A3B6RNB7|A0A3B6RNB7_WHEAT (+2)	D-3-phosphoglycerate dehydrogese OS=Triticum aestivum OX=4565 PE=3 SV=1	64 kDa	4.05	Normal soft	7 dpa	15.54
A0A3B6NRW8|A0A3B6NRW8_WHEAT (+1)	Uncharacterized protein OS=Triticum aestivum OX=4565 PE=4 SV=1	48 kDa	4.05	Normal soft	7 dpa	15.39
A0A3B6PPF9|A0A3B6PPF9_WHEAT	Peptidase_M48 domain-containing protein OS=Triticum aestivum OX=4565 PE=4 SV=1	51 kDa	4.05	Normal soft	7 dpa	14.45
A0A2X0S694|A0A2X0S694_WHEAT	Uncharacterized protein OS=Triticum aestivum OX=4565 GN=CAMPLR22A2D_LOCUS2837 PE=3 SV=1	39 kDa	4.05	Normal soft	7 dpa	13.51
A0A1D5SRA5|A0A1D5SRA5_WHEAT	Coatomer subunit gamma OS=Triticum aestivum OX=4565 PE=3 SV=1	99 kDa	4.05	Normal soft	7 dpa	15.42
W5DZS4|W5DZS4_WHEAT	D(P)-bd_dom domain-containing protein OS=Triticum aestivum OX=4565 PE=4 SV=1	39 kDa	4.05	Normal soft	7 dpa	15.62
B1B5D6|B1B5D6_WHEAT	Putative kise inhibitor OS=Triticum aestivum OX=4565 GN=WFT PE=2 SV=1	20 kDa	4.05	Normal soft	7 dpa	15.82
A0A3B5XYL4|A0A3B5XYL4_WHEAT (+4)	Uncharacterized protein OS=Triticum aestivum OX=4565 PE=4 SV=1	50 kDa	4.05	Normal soft	7 dpa	14.17
A0A3B6C250|A0A3B6C250_WHEAT	Uncharacterized protein OS=Triticum aestivum OX=4565 PE=3 SV=1	123 kDa	4.05	Normal soft	7 dpa	15.34
A0A3B6ENP5|A0A3B6ENP5_WHEAT (+2)	Thioredoxin domain-containing protein OS=Triticum aestivum OX=4565 PE=4 SV=1	24 kDa	4.05	Normal soft	7 dpa	14.66
A0A3B5Y2R1|A0A3B5Y2R1_WHEAT (+4)	Rab-GAP TBC domain-containing protein OS=Triticum aestivum OX=4565 PE=4 SV=1	93 kDa	4.05	Normal soft	7 dpa	15.3
A0A3B6GPH6|A0A3B6GPH6_WHEAT	RuvB-like helicase OS=Triticum aestivum OX=4565 PE=3 SV=1	50 kDa	4.05	Normal soft	7 dpa	15.42
A0A3B6JHJ7|A0A3B6JHJ7_WHEAT	Uncharacterized protein OS=Triticum aestivum OX=4565 PE=4 SV=1	37 kDa	4.05	Normal soft	7 dpa	12.65
A0A3B6RM15|A0A3B6RM15_WHEAT (+1)	Vacuolar proton pump subunit B OS=Triticum aestivum OX=4565 PE=3 SV=1	54 kDa	4.05	Normal soft	7 dpa	15.51
A0A3B6RHI3|A0A3B6RHI3_WHEAT (+3)	RRM domain-containing protein OS=Triticum aestivum OX=4565 PE=4 SV=1	36 kDa	4.05	Normal soft	7 dpa	13.88
A0A3B5ZWI4|A0A3B5ZWI4_WHEAT	Uncharacterized protein OS=Triticum aestivum OX=4565 PE=4 SV=1	17 kDa	4.05	Normal soft	7 dpa	14.19
A0A3B6QM40|A0A3B6QM40_WHEAT	Uncharacterized protein OS=Triticum aestivum OX=4565 PE=4 SV=1	42 kDa	4.05	Normal soft	7 dpa	15
A0A3B6QB45|A0A3B6QB45_WHEAT	Uncharacterized protein OS=Triticum aestivum OX=4565 PE=3 SV=1	59 kDa	4.05	Normal soft	7 dpa	14.8
A0A3B6C450|A0A3B6C450_WHEAT (+1)	PI31_Prot_N domain-containing protein OS=Triticum aestivum OX=4565 PE=4 SV=1	31 kDa	4.05	Normal soft	7 dpa	14.26
A0A3B6HXP8|A0A3B6HXP8_WHEAT	Uncharacterized protein OS=Triticum aestivum OX=4565 PE=4 SV=1	24 kDa	4.05	Normal soft	7 dpa	13.4
A0A3B6JNY1|A0A3B6JNY1_WHEAT	Uncharacterized protein OS=Triticum aestivum OX=4565 PE=4 SV=1	16 kDa	4.05	Normal soft	7 dpa	13.63
A0A3B5Z0V1|A0A3B5Z0V1_WHEAT (+1)	Transcription elongation factor spt6 OS=Triticum aestivum OX=4565 PE=3 SV=1	182 kDa	4.05	Normal soft	7 dpa	15.34
A0A3B6C120|A0A3B6C120_WHEAT	Nop domain-containing protein OS=Triticum aestivum OX=4565 PE=4 SV=1	60 kDa	4.05	Normal soft	7 dpa	14.9
A0A1D6CTY7|A0A1D6CTY7_WHEAT	Uncharacterized protein OS=Triticum aestivum OX=4565 PE=4 SV=1	16 kDa	4.05	Normal soft	7 dpa	15.45
A0A3B5XYW0|A0A3B5XYW0_WHEAT (+2)	SH3 domain-containing protein OS=Triticum aestivum OX=4565 PE=4 SV=1	41 kDa	4.05	Normal soft	7 dpa	15.95
A0A3B6LG60|A0A3B6LG60_WHEAT	TIP120 domain-containing protein OS=Triticum aestivum OX=4565 PE=4 SV=1	134 kDa	4.05	Normal soft	7 dpa	14.68
A0A3B5Y3C3|A0A3B5Y3C3_WHEAT (+1)	Bac_surface_Ag domain-containing protein OS=Triticum aestivum OX=4565 PE=4 SV=1	56 kDa	4.05	Normal soft	7 dpa	15.19
A0A3B6TRE9|A0A3B6TRE9_WHEAT	PEROXIDASE_4 domain-containing protein OS=Triticum aestivum OX=4565 PE=3 SV=1	32 kDa	4.05	Normal soft	7 dpa	16.12
Q9FUU6|Q9FUU6_WHEAT	Starch synthase, chloroplastic/amyloplastic OS=Triticum aestivum OX=4565 GN=GbssI PE=2 SV=1	66 kDa	4.05	Normal soft	7 dpa	13.39
A0A3B6NNK2|A0A3B6NNK2_WHEAT (+2)	CTP_transf_like domain-containing protein OS=Triticum aestivum OX=4565 PE=4 SV=1	42 kDa	4.05	Normal soft	7 dpa	14.74
A0A3B6I2G4|A0A3B6I2G4_WHEAT	Uncharacterized protein OS=Triticum aestivum OX=4565 PE=3 SV=1	186 kDa	4.05	Normal soft	7 dpa	15.84
A0A077RXS4|A0A077RXS4_WHEAT	AAA domain-containing protein OS=Triticum aestivum OX=4565 GN=TRAES_3BF045700010CFD_c1 PE=3 SV=1	48 kDa	4.05	Normal soft	7 dpa	14.91
C0KTS8|C0KTS8_WHEAT	Hypersensitive induced response protein 4 OS=Triticum aestivum OX=4565 GN=hir4 PE=2 SV=1	32 kDa	4.05	Normal soft	7 dpa	14.38
A0A3B6C840|A0A3B6C840_WHEAT (+1)	Aldose 1-epimerase OS=Triticum aestivum OX=4565 PE=3 SV=1	38 kDa	4.05	Normal soft	7 dpa	15.46
A0A3B6PRE5|A0A3B6PRE5_WHEAT (+1)	RRM domain-containing protein OS=Triticum aestivum OX=4565 PE=4 SV=1	18 kDa	4.05	Normal soft	7 dpa	14.89
A0A1D5UTR1|A0A1D5UTR1_WHEAT (+2)	Acetyl-coenzyme A synthetase OS=Triticum aestivum OX=4565 GN=CAMPLR22A2D_LOCUS2892 PE=3 SV=1	81 kDa	4.05	Normal soft	7 dpa	15.25
A0A3B6KT79|A0A3B6KT79_WHEAT	Aconitate hydratase OS=Triticum aestivum OX=4565 PE=3 SV=1	107 kDa	4.05	Normal soft	7 dpa	15.29
A0A3B6PNP6|A0A3B6PNP6_WHEAT	Uncharacterized protein OS=Triticum aestivum OX=4565 PE=3 SV=1	98 kDa	4.05	Normal soft	7 dpa	15.22
A0A3B5XVU2|A0A3B5XVU2_WHEAT (+2)	Pyridoxal phosphate homeostasis protein OS=Triticum aestivum OX=4565 PE=3 SV=1	26 kDa	4.05	Normal soft	7 dpa	14.75
A0A3B6LRK8|A0A3B6LRK8_WHEAT	Lipoxygese OS=Triticum aestivum OX=4565 PE=3 SV=1	97 kDa	4.05	Normal soft	7 dpa	16.42
A0A3B6RK39|A0A3B6RK39_WHEAT	Epimerase domain-containing protein OS=Triticum aestivum OX=4565 PE=4 SV=1	35 kDa	4.05	Normal soft	7 dpa	13.66
A0A3B6GQZ3|A0A3B6GQZ3_WHEAT	Uncharacterized protein OS=Triticum aestivum OX=4565 PE=4 SV=1	80 kDa	4.05	Normal soft	7 dpa	NA
A0A3B6DDR9|A0A3B6DDR9_WHEAT	Uncharacterized protein OS=Triticum aestivum OX=4565 PE=3 SV=1	40 kDa	4.05	Normal soft	7 dpa	15.54
A0A3B6A145|A0A3B6A145_WHEAT (+1)	FRIGIDA-like protein OS=Triticum aestivum OX=4565 PE=3 SV=1	68 kDa	4.05	Normal soft	7 dpa	15.35
A0A3B5ZRC0|A0A3B5ZRC0_WHEAT (+4)	Uncharacterized protein OS=Triticum aestivum OX=4565 PE=3 SV=1	16 kDa	4.05	Normal soft	7 dpa	16.27
A0A3B6IQW9|A0A3B6IQW9_WHEAT (+2)	FBPase domain-containing protein OS=Triticum aestivum OX=4565 PE=3 SV=1	44 kDa	4.05	Normal soft	7 dpa	14.93
A0A3B6REQ7|A0A3B6REQ7_WHEAT (+2)	Probable 6-phosphogluconolactose OS=Triticum aestivum OX=4565 PE=3 SV=1	34 kDa	4.05	Normal soft	7 dpa	14.76
A0A3B6B7I4|A0A3B6B7I4_WHEAT (+2)	Uncharacterized protein OS=Triticum aestivum OX=4565 PE=4 SV=1	29 kDa	4.05	Normal soft	7 dpa	15.55
A0A3B6BXQ0|A0A3B6BXQ0_WHEAT (+1)	Uncharacterized protein OS=Triticum aestivum OX=4565 PE=3 SV=1	45 kDa	4.05	Normal soft	7 dpa	14.73
A0A3B5YZS1|A0A3B5YZS1_WHEAT	Uncharacterized protein OS=Triticum aestivum OX=4565 PE=4 SV=1	31 kDa	4.05	Normal soft	7 dpa	15.16
A0A3B6H6X9|A0A3B6H6X9_WHEAT	Epimerase domain-containing protein OS=Triticum aestivum OX=4565 PE=4 SV=1	43 kDa	4.05	Normal soft	7 dpa	15.28
A0A3B6PFS0|A0A3B6PFS0_WHEAT	Eukaryotic translation initiation factor 3 subunit F OS=Triticum aestivum OX=4565 PE=3 SV=1	32 kDa	4.05	Normal soft	7 dpa	15.24
P05151|CYF_WHEAT	Cytochrome f OS=Triticum aestivum OX=4565 GN=petA PE=3 SV=3	35 kDa	4.05	Normal soft	7 dpa	15.75
A0A3B6REU6|A0A3B6REU6_WHEAT	Uridine kise OS=Triticum aestivum OX=4565 PE=3 SV=1	55 kDa	4.05	Normal soft	7 dpa	15.7
A0A3B6LYJ8|A0A3B6LYJ8_WHEAT (+1)	Epimerase domain-containing protein OS=Triticum aestivum OX=4565 PE=4 SV=1	36 kDa	4.05	Normal soft	7 dpa	15.39
A0A3B6ECH5|A0A3B6ECH5_WHEAT	Aminotran_1_2 domain-containing protein OS=Triticum aestivum OX=4565 PE=4 SV=1	44 kDa	4.05	Normal soft	7 dpa	16.25
A0A3B6HVT2|A0A3B6HVT2_WHEAT	Uncharacterized protein OS=Triticum aestivum OX=4565 PE=3 SV=1	55 kDa	4.05	Normal soft	7 dpa	15.55
A0A3B6H3F1|A0A3B6H3F1_WHEAT	Dolichyl-diphosphooligosaccharide--protein glycosyltransferase subunit 2 OS=Triticum aestivum OX=4565 PE=3 SV=1	75 kDa	4.05	Normal soft	7 dpa	15.03
W5ADS2|W5ADS2_WHEAT	Ubiquitin-like domain-containing protein OS=Triticum aestivum OX=4565 PE=4 SV=1	18 kDa	4.05	Normal soft	7 dpa	15.47
A0A2X0SQW4|A0A2X0SQW4_WHEAT (+1)	Uncharacterized protein OS=Triticum aestivum OX=4565 GN=CAMPLR22A2D_LOCUS3253 PE=4 SV=1	22 kDa	4.05	Normal soft	7 dpa	14.21
A0A3B6FL79|A0A3B6FL79_WHEAT (+1)	Importin subunit alpha OS=Triticum aestivum OX=4565 PE=3 SV=1	59 kDa	4.05	Normal soft	7 dpa	14.91
A0A1D5SRX8|A0A1D5SRX8_WHEAT	60S ribosomal protein L18a OS=Triticum aestivum OX=4565 PE=3 SV=1	21 kDa	4.05	Normal soft	7 dpa	15.15
W5FJN1|W5FJN1_WHEAT (+1)	Chalcone-flavonone isomerase family protein OS=Triticum aestivum OX=4565 GN=Chi-B1 PE=3 SV=1	24 kDa	4.05	Normal soft	7 dpa	15.53
A0A3B6PKJ3|A0A3B6PKJ3_WHEAT	SurE domain-containing protein OS=Triticum aestivum OX=4565 PE=3 SV=1	32 kDa	4.05	Normal soft	7 dpa	15.12
A0A3B6ASQ9|A0A3B6ASQ9_WHEAT	Xylose isomerase OS=Triticum aestivum OX=4565 PE=3 SV=1	54 kDa	4.05	Normal soft	7 dpa	14.69
A0A1D5V2T0|A0A1D5V2T0_WHEAT	DUF2470 domain-containing protein OS=Triticum aestivum OX=4565 GN=CAMPLR22A2D_LOCUS1857 PE=4 SV=1	37 kDa	4.05	Normal soft	7 dpa	14.92
A0A3B6MXH0|A0A3B6MXH0_WHEAT	MOSC domain-containing protein OS=Triticum aestivum OX=4565 PE=4 SV=1	36 kDa	4.05	Normal soft	7 dpa	0
A0A0A7ABX0|A0A0A7ABX0_WHEAT (+2)	Wheatwin-1-like protein OS=Triticum aestivum OX=4565 GN=PR-4-1 PE=2 SV=1	15 kDa	4.05	Normal soft	7 dpa	13.32
W5CUZ3|W5CUZ3_WHEAT	FVE OS=Triticum aestivum OX=4565 GN=FVE PE=4 SV=1	50 kDa	4.05	Normal soft	7 dpa	15.35
A0A3B6EE17|A0A3B6EE17_WHEAT	SGNH_hydro domain-containing protein OS=Triticum aestivum OX=4565 PE=4 SV=1	26 kDa	4.05	Normal soft	7 dpa	14.54
A0A3B6RB16|A0A3B6RB16_WHEAT	Uncharacterized protein OS=Triticum aestivum OX=4565 PE=4 SV=1	29 kDa	4.05	Normal soft	7 dpa	15.14
A0A3B6LF30|A0A3B6LF30_WHEAT	Uncharacterized protein OS=Triticum aestivum OX=4565 PE=4 SV=1	55 kDa	4.05	Normal soft	7 dpa	14.57
A0A3B5ZYT4|A0A3B5ZYT4_WHEAT	Uncharacterized protein OS=Triticum aestivum OX=4565 PE=3 SV=1	101 kDa	4.05	Normal soft	7 dpa	13.5
A0A3B6AZC8|A0A3B6AZC8_WHEAT	Aldo_ket_red domain-containing protein OS=Triticum aestivum OX=4565 PE=4 SV=1	36 kDa	4.05	Normal soft	7 dpa	13.61
A0A3B6MYY2|A0A3B6MYY2_WHEAT	Prefoldin subunit 4 OS=Triticum aestivum OX=4565 PE=3 SV=1	14 kDa	4.05	Normal soft	7 dpa	14.23
A0A3B6SB88|A0A3B6SB88_WHEAT (+1)	Starch synthase, chloroplastic/amyloplastic OS=Triticum aestivum OX=4565 PE=3 SV=1	85 kDa	4.05	Normal soft	7 dpa	14.86
A0A077S0B2|A0A077S0B2_WHEAT	Uncharacterized protein OS=Triticum aestivum OX=4565 GN=TRAES_3BF092700010CFD_c1 PE=4 SV=1	57 kDa	4.05	Normal soft	7 dpa	14.11
A0A3B6PKH5|A0A3B6PKH5_WHEAT (+1)	Glucose-6-phosphate 1-dehydrogese OS=Triticum aestivum OX=4565 PE=3 SV=1	58 kDa	4.05	Normal soft	7 dpa	14.62
A0A3B6KLZ6|A0A3B6KLZ6_WHEAT (+2)	D(P)-bd_dom domain-containing protein OS=Triticum aestivum OX=4565 PE=3 SV=1	47 kDa	4.05	Normal soft	7 dpa	15.05
A0A3B5Y5T6|A0A3B5Y5T6_WHEAT (+2)	ENTH domain-containing protein OS=Triticum aestivum OX=4565 PE=4 SV=1	62 kDa	4.05	Normal soft	7 dpa	NA
A0A3B6IQU2|A0A3B6IQU2_WHEAT (+1)	Bac_surface_Ag domain-containing protein OS=Triticum aestivum OX=4565 PE=4 SV=1	87 kDa	4.05	Normal soft	7 dpa	14.81
A0A3B6PI15|A0A3B6PI15_WHEAT (+2)	Uncharacterized protein OS=Triticum aestivum OX=4565 PE=4 SV=1	52 kDa	4.05	Normal soft	7 dpa	14.98
A0A3B6HUB8|A0A3B6HUB8_WHEAT	Peroxidase OS=Triticum aestivum OX=4565 PE=3 SV=1	34 kDa	4.05	Normal soft	7 dpa	15.01
A0A3B6A3E9|A0A3B6A3E9_WHEAT	Carboxypeptidase OS=Triticum aestivum OX=4565 PE=3 SV=1	48 kDa	4.05	Normal soft	7 dpa	14.32
A0A3B6AUY5|A0A3B6AUY5_WHEAT (+1)	PHD-type domain-containing protein OS=Triticum aestivum OX=4565 PE=4 SV=1	30 kDa	4.05	Normal soft	7 dpa	15.64
A0A077S6R6|A0A077S6R6_WHEAT	Uncharacterized protein OS=Triticum aestivum OX=4565 GN=TRAES_3BF116800010CFD_c1 PE=3 SV=1	62 kDa	4.05	Normal soft	7 dpa	15.37
A0A3B5XYW5|A0A3B5XYW5_WHEAT (+1)	Uncharacterized protein OS=Triticum aestivum OX=4565 PE=4 SV=1	54 kDa	4.05	Normal soft	7 dpa	15.1
A0A3B6JND6|A0A3B6JND6_WHEAT	Uncharacterized protein OS=Triticum aestivum OX=4565 PE=3 SV=1	53 kDa	4.05	Normal soft	7 dpa	15.43
A0A3B6TJG9|A0A3B6TJG9_WHEAT	Pyr_redox_2 domain-containing protein OS=Triticum aestivum OX=4565 PE=4 SV=1	47 kDa	4.05	Normal soft	7 dpa	16.15
A0A3B6I0Z6|A0A3B6I0Z6_WHEAT (+2)	Pescadillo homolog OS=Triticum aestivum OX=4565 PE=3 SV=1	68 kDa	4.05	Normal soft	7 dpa	15.3
A0A3B6E8Y3|A0A3B6E8Y3_WHEAT (+1)	Uncharacterized protein OS=Triticum aestivum OX=4565 PE=3 SV=1	119 kDa	4.05	Normal soft	7 dpa	14.71
A0A3B6ARM3|A0A3B6ARM3_WHEAT	Uncharacterized protein OS=Triticum aestivum OX=4565 PE=4 SV=1	40 kDa	4.05	Normal soft	7 dpa	15.26
A0A1D6CXF2|A0A1D6CXF2_WHEAT	Proteasome subunit alpha type OS=Triticum aestivum OX=4565 PE=3 SV=1	27 kDa	4.05	Normal soft	7 dpa	14.85
A0A3B6KFW6|A0A3B6KFW6_WHEAT	Alpha-L-AF_C domain-containing protein OS=Triticum aestivum OX=4565 PE=4 SV=1	72 kDa	4.05	Normal soft	7 dpa	14.18
A0A3B6KDW0|A0A3B6KDW0_WHEAT (+1)	Uncharacterized protein OS=Triticum aestivum OX=4565 PE=3 SV=1	45 kDa	4.05	Normal soft	7 dpa	15.14
A0A3B6TK04|A0A3B6TK04_WHEAT	RanBD1 domain-containing protein OS=Triticum aestivum OX=4565 PE=4 SV=1	51 kDa	4.05	Normal soft	7 dpa	15.3
A0A1D5XDB6|A0A1D5XDB6_WHEAT	Elongation factor 1-alpha OS=Triticum aestivum OX=4565 PE=3 SV=1	49 kDa	4.05	Normal soft	7 dpa	14.69
A0A3B6HZ84|A0A3B6HZ84_WHEAT (+1)	Pept_C1 domain-containing protein OS=Triticum aestivum OX=4565 PE=3 SV=1	38 kDa	4.05	Normal soft	7 dpa	15.8
A0A3B6LLR1|A0A3B6LLR1_WHEAT	Uncharacterized protein OS=Triticum aestivum OX=4565 PE=4 SV=1	11 kDa	4.05	Normal soft	7 dpa	14.32
A0A3B5Y3R7|A0A3B5Y3R7_WHEAT (+1)	LRRNT_2 domain-containing protein OS=Triticum aestivum OX=4565 PE=4 SV=1	22 kDa	4.05	Normal soft	7 dpa	16.01
W5B7W5|W5B7W5_WHEAT	Caleosin OS=Triticum aestivum OX=4565 GN=Clo2 PE=2 SV=1	28 kDa	4.05	Normal soft	7 dpa	13.76
A0A3B6FNE1|A0A3B6FNE1_WHEAT	Uncharacterized protein OS=Triticum aestivum OX=4565 PE=4 SV=1	54 kDa	4.05	Normal soft	7 dpa	14.95
A0A3B6FYW6|A0A3B6FYW6_WHEAT	Zinc finger protein OS=Triticum aestivum OX=4565 PE=4 SV=1	46 kDa	4.05	Normal soft	7 dpa	NA
A0A3B5XTY5|A0A3B5XTY5_WHEAT	Uncharacterized protein OS=Triticum aestivum OX=4565 PE=4 SV=1	38 kDa	4.05	Normal soft	7 dpa	15.25
A0A3B6PJB9|A0A3B6PJB9_WHEAT (+1)	Uncharacterized protein OS=Triticum aestivum OX=4565 PE=4 SV=1	70 kDa	4.05	Normal soft	7 dpa	14.97
A0A3B6GQP9|A0A3B6GQP9_WHEAT	PMR5N domain-containing protein OS=Triticum aestivum OX=4565 PE=4 SV=1	45 kDa	4.05	Normal soft	7 dpa	15.38
A0A3B5ZNM9|A0A3B5ZNM9_WHEAT (+1)	Peptidyl-prolyl cis-trans isomerase OS=Triticum aestivum OX=4565 PE=3 SV=1	20 kDa	4.05	Normal soft	7 dpa	15.3
A0A3B6EMB0|A0A3B6EMB0_WHEAT (+2)	Uncharacterized protein OS=Triticum aestivum OX=4565 PE=4 SV=1	44 kDa	4.05	Normal soft	7 dpa	15.33
A0A3B5XXV7|A0A3B5XXV7_WHEAT	Uncharacterized protein OS=Triticum aestivum OX=4565 PE=3 SV=1	93 kDa	4.05	Normal soft	7 dpa	14.57
A0A2X0S4L6|A0A2X0S4L6_WHEAT (+3)	PCI domain-containing protein OS=Triticum aestivum OX=4565 GN=CAMPLR22A2D_LOCUS2320 PE=4 SV=1	29 kDa	4.05	Normal soft	7 dpa	15.51
A0A3B6SPQ4|A0A3B6SPQ4_WHEAT	Uncharacterized protein OS=Triticum aestivum OX=4565 PE=4 SV=1	26 kDa	4.05	Normal soft	7 dpa	14.31
A0A3B6NT22|A0A3B6NT22_WHEAT (+3)	Uncharacterized protein OS=Triticum aestivum OX=4565 PE=3 SV=1	36 kDa	4.05	Normal soft	7 dpa	15.44
A0A3B5YTG6|A0A3B5YTG6_WHEAT (+1)	Uncharacterized protein OS=Triticum aestivum OX=4565 PE=4 SV=1	175 kDa	4.05	Normal soft	7 dpa	14.51
A0A3B5XUE8|A0A3B5XUE8_WHEAT	7,8-dihydroneopterin aldolase OS=Triticum aestivum OX=4565 PE=3 SV=1	15 kDa	4.05	Normal soft	7 dpa	15.45
A0A1D5SS05|A0A1D5SS05_WHEAT (+2)	MHD domain-containing protein OS=Triticum aestivum OX=4565 PE=3 SV=1	49 kDa	4.05	Normal soft	7 dpa	15.25
A0A3B6RAB8|A0A3B6RAB8_WHEAT (+1)	WD_REPEATS_REGION domain-containing protein OS=Triticum aestivum OX=4565 PE=4 SV=1	175 kDa	4.05	Normal soft	7 dpa	15.31
A0A3B6KSH4|A0A3B6KSH4_WHEAT	Beta-amylase OS=Triticum aestivum OX=4565 PE=3 SV=1	59 kDa	4.05	Normal soft	7 dpa	12.85
A0A3B5YSL2|A0A3B5YSL2_WHEAT	Uncharacterized protein OS=Triticum aestivum OX=4565 PE=4 SV=1	17 kDa	4.05	Normal soft	7 dpa	14.49
A0A3B6RDA2|A0A3B6RDA2_WHEAT	ThiF domain-containing protein OS=Triticum aestivum OX=4565 PE=4 SV=1	46 kDa	4.05	Normal soft	7 dpa	15.02
A0A3B6LI29|A0A3B6LI29_WHEAT	Uncharacterized protein OS=Triticum aestivum OX=4565 PE=3 SV=1	22 kDa	4.05	Normal soft	7 dpa	14.29
A0A3B6KAS9|A0A3B6KAS9_WHEAT (+1)	CN hydrolase domain-containing protein OS=Triticum aestivum OX=4565 PE=4 SV=1	33 kDa	4.05	Normal soft	7 dpa	15.24
A0A3B6KNX6|A0A3B6KNX6_WHEAT (+2)	FMN hydroxy acid dehydrogese domain-containing protein OS=Triticum aestivum OX=4565 PE=3 SV=1	40 kDa	4.05	Normal soft	7 dpa	15.89
A0A3B6PSA8|A0A3B6PSA8_WHEAT	CYTOSOL_AP domain-containing protein OS=Triticum aestivum OX=4565 PE=3 SV=1	55 kDa	4.05	Normal soft	7 dpa	14.66
A0A3B6MII9|A0A3B6MII9_WHEAT	Uncharacterized protein OS=Triticum aestivum OX=4565 PE=3 SV=1	48 kDa	4.05	Normal soft	7 dpa	15.15
[truncated: 179,610 more rows]

## Sheet: Table S2
Table S2. Pairwise comparisons of log2 intensity between normal soft and super soft groups for each protein at different kernel development stages.
Accession Number	Stage	estimate	SE	df	t ratio	P value	Log2 Fold Change (Normal soft/ Super soft)
A0A024CKY0|A0A024CKY0_WHEAT	7 dpa	-0.105	0.528384	13	-0.198719	1	-0.11
A0A024CKY0|A0A024CKY0_WHEAT	21 dpa	0.06	0.615297	13	0.0975138	1	0.07
A0A024CKY0|A0A024CKY0_WHEAT	Mature	0.168	0.353616	13	0.475091	0.999955	0.16
A0A060AJU4|A0A060AJU4_WHEAT (+1)	14 dpa	-1.2675	0.684203	27	-1.85252	0.698223	-1.63
A0A060AJU4|A0A060AJU4_WHEAT (+1)	28 dpa	0.295833	0.74824	27	0.395372	0.999994	-1.1
A0A060AJU4|A0A060AJU4_WHEAT (+1)	21 dpa	0.163333	0.74824	27	0.21829	1	-0.64
A0A060AJU4|A0A060AJU4_WHEAT (+1)	Mature	-0.462	0.608958	27	-0.758673	0.998658	-0.46
A0A060AJU4|A0A060AJU4_WHEAT (+1)	7 dpa	0.651667	0.915206	27	0.712044	0.999182	1.2
A0A077RAC7|A0A077RAC7_WHEAT (+1)	21 dpa	-0.250832	0.213331	12.9998	-1.17579	0.964136	-0.19
A0A077RAC7|A0A077RAC7_WHEAT (+1)	Mature	-0.122554	0.291188	12.9931	-0.420876	0.999984	-0.12
A0A077RAC7|A0A077RAC7_WHEAT (+1)	28 dpa	0.233423	0.294664	12.9771	0.792167	0.997429	0.21
A0A077RFB7|A0A077RFB7_WHEAT	7 dpa	-0.139833	0.291355	29.7386	-0.479942	0.999969	0
A0A077RFB7|A0A077RFB7_WHEAT	Mature	-0.04	0.259667	28.9578	-0.154044	1	0.03
A0A077RFB7|A0A077RFB7_WHEAT	21 dpa	0.185167	0.291355	29.7386	0.635537	0.999681	0.21
A0A077RFB7|A0A077RFB7_WHEAT	14 dpa	0.205167	0.291355	29.7386	0.704182	0.999275	0.22
A0A077RFB7|A0A077RFB7_WHEAT	28 dpa	0.640167	0.291355	29.7386	2.19721	0.480079	0.7
A0A077RHE0|A0A077RHE0_WHEAT (+4)	7 dpa	0.025	0.0406703	16.4909	0.614699	0.999683	0.03
A0A077RHE0|A0A077RHE0_WHEAT (+4)	14 dpa	0.125	0.0406703	16.4909	3.07349	0.135664	0.12
A0A077RPF9|A0A077RPF9_WHEAT	14 dpa	-0.215	0.506859	28	-0.424181	0.999989	-0.35
A0A077RPF9|A0A077RPF9_WHEAT	28 dpa	-0.1925	0.438851	28	-0.438645	0.999985	-0.32
A0A077RPF9|A0A077RPF9_WHEAT	Mature	0.022	0.358653	28	0.0613407	1	0.04
A0A077RPF9|A0A077RPF9_WHEAT	7 dpa	-0.0975	0.438851	28	-0.222171	1	0.11
A0A077RPF9|A0A077RPF9_WHEAT	21 dpa	0.26	0.402764	28	0.645539	0.999631	0.28
A0A077RPI9|A0A077RPI9_WHEAT	Mature	-0.156667	0.446597	23	-0.350801	0.999998	-0.15
A0A077RPI9|A0A077RPI9_WHEAT	21 dpa	-0.085	0.404369	23	-0.210204	1	-0.08
A0A077RPI9|A0A077RPI9_WHEAT	14 dpa	0.1825	0.686806	23	0.265723	1	0.18
A0A077RPI9|A0A077RPI9_WHEAT	28 dpa	0.245	0.441451	23	0.554988	0.999884	0.25
A0A077RPI9|A0A077RPI9_WHEAT	7 dpa	1.6325	0.511806	23	3.18969	0.0929405	1.6
A0A077RQD6|A0A077RQD6_WHEAT	7 dpa	-0.17	0.111846	32	-1.51994	0.874207	-0.23
A0A077RQD6|A0A077RQD6_WHEAT	Mature	0.016	0.0997064	32	0.160471	1	-0.02
A0A077RQD6|A0A077RQD6_WHEAT	21 dpa	0.035	0.111846	32	0.31293	0.999999	0.03
A0A077RQD6|A0A077RQD6_WHEAT	28 dpa	0.0375	0.111846	32	0.335282	0.999999	0.06
A0A077RQD6|A0A077RQD6_WHEAT	14 dpa	0.1125	0.111846	32	1.00585	0.989757	0.14
A0A077RRF3|A0A077RRF3_WHEAT (+3)	14 dpa	-0.1025	0.0877979	32	-1.16745	0.972287	-0.11
A0A077RRF3|A0A077RRF3_WHEAT (+3)	28 dpa	-0.0675	0.0877979	32	-0.768811	0.998591	-0.07
A0A077RRF3|A0A077RRF3_WHEAT (+3)	7 dpa	-0.0225	0.0877979	32	-0.25627	1	0.01
A0A077RRF3|A0A077RRF3_WHEAT (+3)	21 dpa	0.02	0.0877979	32	0.227796	1	0.01
A0A077RRF3|A0A077RRF3_WHEAT (+3)	Mature	0.106	0.0782684	32	1.35431	0.932151	0.11
A0A077RRR4|A0A077RRR4_WHEAT (+3)	21 dpa	-0.173073	0.263889	11.0094	-0.655858	0.999316	-0.26
A0A077RRR4|A0A077RRR4_WHEAT (+3)	14 dpa	0.201521	0.246148	9.53804	0.818701	0.996084	0.02
A0A077RRR4|A0A077RRR4_WHEAT (+3)	28 dpa	-0.0583287	0.259468	10.8843	-0.224801	1	0.15
A0A077RRR4|A0A077RRR4_WHEAT (+3)	Mature	0.236314	0.249204	9.99242	0.948278	0.989586	0.34
A0A077RRR4|A0A077RRR4_WHEAT (+3)	7 dpa	0.163912	0.263288	10.9805	0.622559	0.999544	0.39
A0A077RSB4|A0A077RSB4_WHEAT (+3)	7 dpa	-1.39049	0.353716	13.8481	-3.93109	0.034705	-1.08
A0A077RSB4|A0A077RSB4_WHEAT (+3)	21 dpa	-0.130835	0.292047	13.205	-0.447993	0.999973	0.09
A0A077RSB4|A0A077RSB4_WHEAT (+3)	14 dpa	0.131881	0.301757	13.6437	0.437045	0.999979	0.15
A0A077RSB4|A0A077RSB4_WHEAT (+3)	28 dpa	0.338314	0.296572	13.7865	1.14075	0.970609	0.3
A0A077RSB4|A0A077RSB4_WHEAT (+3)	Mature	0.292485	0.411445	13.9925	0.710873	0.998908	0.36
A0A077RSI3|A0A077RSI3_WHEAT	28 dpa	-0.114265	0.0826689	28.3035	-1.3822	0.922851	-0.12
A0A077RSI3|A0A077RSI3_WHEAT	7 dpa	-0.0592647	0.0826689	28.3035	-0.716892	0.999151	-0.06
A0A077RSI3|A0A077RSI3_WHEAT	14 dpa	-0.0317647	0.0826689	28.3035	-0.38424	0.999995	-0.03
A0A077RSI3|A0A077RSI3_WHEAT	21 dpa	0.0557353	0.0826689	28.3035	0.674199	0.999479	0.05
A0A077RSI3|A0A077RSI3_WHEAT	Mature	0.092	0.0737837	27.018	1.24689	0.95711	0.09
A0A077RSJ4|A0A077RSJ4_WHEAT (+1)	7 dpa	-0.143977	0.244061	21.8592	-0.589923	0.999803	-0.19
A0A077RSJ4|A0A077RSJ4_WHEAT (+1)	Mature	-0.161914	0.208212	19.3943	-0.777641	0.99816	-0.08
A0A077RSJ4|A0A077RSJ4_WHEAT (+1)	14 dpa	0.0696941	0.209595	19.1223	0.332517	0.999998	0.07
A0A077RSJ4|A0A077RSJ4_WHEAT (+1)	21 dpa	-0.0209816	0.209792	19.0977	-0.100012	1	0.08
A0A077RSJ4|A0A077RSJ4_WHEAT (+1)	28 dpa	0.0914549	0.209014	19.1725	0.437554	0.999983	0.14
A0A077RSP3|A0A077RSP3_WHEAT (+2)	14 dpa	-0.199209	0.113588	30.9622	-1.75379	0.757179	-0.2
A0A077RSP3|A0A077RSP3_WHEAT (+2)	21 dpa	-0.139209	0.113588	30.9622	-1.22556	0.96223	-0.13
A0A077RSP3|A0A077RSP3_WHEAT (+2)	7 dpa	-0.0217087	0.113588	30.9622	-0.191119	1	-0.03
A0A077RSP3|A0A077RSP3_WHEAT (+2)	Mature	0.02	0.101167	30.622	0.197693	1	0.03
A0A077RSP3|A0A077RSP3_WHEAT (+2)	28 dpa	0.0557913	0.113588	30.9622	0.491173	0.999963	0.07
A0A077RSQ1|A0A077RSQ1_WHEAT	21 dpa	-0.21	0.159718	32	-1.31481	0.942754	-0.18
A0A077RSQ1|A0A077RSQ1_WHEAT	14 dpa	-0.1675	0.159718	32	-1.04872	0.986344	-0.13
A0A077RSQ1|A0A077RSQ1_WHEAT	7 dpa	-0.0975	0.159718	32	-0.61045	0.999776	-0.01
A0A077RSQ1|A0A077RSQ1_WHEAT	Mature	0.026	0.142383	32	0.182607	1	0.06
A0A077RSQ1|A0A077RSQ1_WHEAT	28 dpa	0.2475	0.159718	32	1.5496	0.861531	0.33
A0A077RSR7|A0A077RSR7_WHEAT (+2)	Mature	0.165	0.0928488	16	1.77708	0.739665	0.13
A0A077RSR7|A0A077RSR7_WHEAT (+2)	21 dpa	0.22	0.0933337	16	2.35713	0.407042	0.27
A0A077RT14|A0A077RT14_WHEAT	7 dpa	-0.205833	0.168157	28	-1.22405	0.961888	-0.2
A0A077RT14|A0A077RT14_WHEAT	21 dpa	-0.0725	0.15433	28	-0.469774	0.999974	-0.07
A0A077RT14|A0A077RT14_WHEAT	28 dpa	0.0325	0.168157	28	0.193271	1	0.01
A0A077RT14|A0A077RT14_WHEAT	14 dpa	0.0925	0.194216	28	0.476273	0.99997	0.1
A0A077RT14|A0A077RT14_WHEAT	Mature	0.284	0.137427	28	2.06655	0.563458	0.29
A0A077RT77|A0A077RT77_WHEAT (+3)	21 dpa	-0.147142	0.109997	21.8555	-1.33769	0.933275	-0.14
A0A077RT77|A0A077RT77_WHEAT (+3)	14 dpa	0.0145456	0.131386	22.8544	0.110709	1	-0.06
A0A077RT77|A0A077RT77_WHEAT (+3)	28 dpa	-0.0646638	0.124103	22.7578	-0.521048	0.999931	-0.03
A0A077RT77|A0A077RT77_WHEAT (+3)	Mature	0.02	0.0909943	19.7631	0.219794	1	0.02
A0A077RT77|A0A077RT77_WHEAT (+3)	7 dpa	0.161212	0.131386	22.8544	1.22701	0.959854	0.17
A0A077RTE5|A0A077RTE5_WHEAT	7 dpa	-0.236052	0.0826	31.7706	-2.85777	0.160354	-0.24
A0A077RTE5|A0A077RTE5_WHEAT	Mature	-0.106	0.0735801	31.7033	-1.44061	0.904622	-0.11
A0A077RTE5|A0A077RTE5_WHEAT	21 dpa	-0.0935521	0.0826	31.7706	-1.13259	0.977172	-0.1
A0A077RTE5|A0A077RTE5_WHEAT	14 dpa	-0.0285521	0.0826	31.7706	-0.345667	0.999998	-0.03
A0A077RTE5|A0A077RTE5_WHEAT	28 dpa	0.123948	0.0826	31.7706	1.50058	0.882046	0.12
A0A077RTP7|A0A077RTP7_WHEAT (+2)	7 dpa	0.0375	0.203505	14	0.184271	1	0
A0A077RTP7|A0A077RTP7_WHEAT (+2)	Mature	0.0253333	0.170887	14	0.148246	1	0.01
A0A077RTP7|A0A077RTP7_WHEAT (+2)	21 dpa	0.135	0.31011	14	0.435329	0.99998	0.14
A0A077RTW4|A0A077RTW4_WHEAT	14 dpa	-0.301535	0.147582	30.507	-2.04318	0.577601	-0.19
A0A077RTW4|A0A077RTW4_WHEAT	21 dpa	-0.0690351	0.147582	30.507	-0.467776	0.999975	-0.07
A0A077RTW4|A0A077RTW4_WHEAT	7 dpa	-0.0965351	0.147582	30.507	-0.654114	0.999601	-0.06
A0A077RTW4|A0A077RTW4_WHEAT	Mature	0.096	0.131466	30.004	0.730229	0.999038	0.1
A0A077RTW4|A0A077RTW4_WHEAT	28 dpa	0.195965	0.147582	30.507	1.32784	0.939021	0.25
A0A077RU01|A0A077RU01_WHEAT	7 dpa	-0.215	0.296662	14	-0.724731	0.998735	-0.21
A0A077RU01|A0A077RU01_WHEAT	14 dpa	-0.166667	0.297357	14	-0.560493	0.999834	-0.21
A0A077RU01|A0A077RU01_WHEAT	Mature	-0.02	0.184317	14	-0.108508	1	-0.05
A0A077RU01|A0A077RU01_WHEAT	21 dpa	0.0766667	0.185063	14	0.414273	0.999987	0.05
A0A077RU01|A0A077RU01_WHEAT	28 dpa	0.255	0.266714	14	0.956079	0.99062	0.26
A0A077RU45|A0A077RU45_WHEAT (+1)	21 dpa	-0.14	0.127894	32	-1.09466	0.981778	-0.16
A0A077RU45|A0A077RU45_WHEAT (+1)	7 dpa	-0.195	0.127894	32	-1.5247	0.872222	-0.15
A0A077RU45|A0A077RU45_WHEAT (+1)	28 dpa	0.05	0.127894	32	0.390948	0.999995	0.01
A0A077RU45|A0A077RU45_WHEAT (+1)	Mature	0.076	0.114013	32	0.666593	0.999543	0.03
A0A077RU45|A0A077RU45_WHEAT (+1)	14 dpa	0.055	0.127894	32	0.430043	0.999988	0.04
A0A077RU68|A0A077RU68_WHEAT (+1)	Mature	-0.147899	0.11389	18.0076	-1.29862	0.941468	-0.17
A0A077RU68|A0A077RU68_WHEAT (+1)	14 dpa	-0.0674184	0.196996	18.1779	-0.342233	0.999998	-0.02
A0A077RU68|A0A077RU68_WHEAT (+1)	7 dpa	-0.00603622	0.149297	18.9564	-0.0404311	1	-0.01
A0A077RU68|A0A077RU68_WHEAT (+1)	21 dpa	0.0513808	0.157433	18.9996	0.326366	0.999999	0.06
A0A077RUF0|A0A077RUF0_WHEAT (+2)	Mature	-0.11424	0.168358	17.9386	-0.678558	0.999334	-0.1
A0A077RUF0|A0A077RUF0_WHEAT (+2)	21 dpa	-0.0242266	0.205043	17.9987	-0.118154	1	-0.04
A0A077RUF0|A0A077RUF0_WHEAT (+2)	28 dpa	0.173773	0.167161	17.8631	1.03956	0.984995	0.17
A0A077RUF0|A0A077RUF0_WHEAT (+2)	7 dpa	0.171228	0.20457	17.992	0.837013	0.996711	0.19
A0A077RUF0|A0A077RUF0_WHEAT (+2)	14 dpa	0.254758	0.226517	17.9946	1.12468	0.975135	0.22
A0A077RUH5|A0A077RUH5_WHEAT (+1)	7 dpa	-0.238333	0.306573	22	-0.777411	0.998257	-0.23
A0A077RUH5|A0A077RUH5_WHEAT (+1)	21 dpa	-0.343333	0.332714	22	-1.03192	0.986587	-0.16
A0A077RUH5|A0A077RUH5_WHEAT (+1)	14 dpa	0.025	0.376253	22	0.0664447	1	-0.03
A0A077RUH5|A0A077RUH5_WHEAT (+1)	28 dpa	0.0616667	0.306052	22	0.201491	1	0.05
A0A077RUH5|A0A077RUH5_WHEAT (+1)	Mature	-0.164167	0.309424	22	-0.530555	0.999918	0.42
A0A077RUM9|A0A077RUM9_WHEAT (+1)	14 dpa	-0.36421	0.328764	31.0275	-1.10782	0.98016	-0.6
A0A077RUM9|A0A077RUM9_WHEAT (+1)	28 dpa	-0.59421	0.328764	31.0275	-1.80741	0.725836	-0.41
A0A077RUM9|A0A077RUM9_WHEAT (+1)	7 dpa	0.25079	0.328764	31.0275	0.762827	0.998661	0.19
A0A077RUM9|A0A077RUM9_WHEAT (+1)	21 dpa	0.14829	0.328764	31.0275	0.451052	0.999982	0.22
A0A077RUM9|A0A077RUM9_WHEAT (+1)	Mature	0.364	0.292809	30.7104	1.24313	0.958746	0.34
A0A077RUU2|A0A077RUU2_WHEAT (+1)	7 dpa	-0.216667	0.349936	22	-0.61916	0.999709	-0.37
A0A077RUU2|A0A077RUU2_WHEAT (+1)	21 dpa	0.181667	0.430537	22	0.421954	0.999988	0.12
A0A077RUU2|A0A077RUU2_WHEAT (+1)	Mature	0.28	0.351457	22	0.796684	0.997901	0.28
A0A077RUU2|A0A077RUU2_WHEAT (+1)	28 dpa	0.593333	0.431014	22	1.3766	0.921981	0.5
A0A077RUU2|A0A077RUU2_WHEAT (+1)	14 dpa	0.595	0.321265	22	1.85205	0.69806	0.91
A0A077RVB3|A0A077RVB3_WHEAT (+1)	21 dpa	-0.134086	0.304723	31.8939	-0.440024	0.999986	-0.25
A0A077RVB3|A0A077RVB3_WHEAT (+1)	28 dpa	-0.179086	0.304723	31.8939	-0.587699	0.999836	-0.21
A0A077RVB3|A0A077RVB3_WHEAT (+1)	Mature	0.068	0.271498	31.8641	0.250463	1	-0.1
A0A077RVB3|A0A077RVB3_WHEAT (+1)	7 dpa	-0.0765855	0.304723	31.8939	-0.251328	1	-0.01
A0A077RVB3|A0A077RVB3_WHEAT (+1)	14 dpa	0.260914	0.304723	31.8939	0.856235	0.996799	0.12
A0A077RVD7|A0A077RVD7_WHEAT	7 dpa	-0.255151	0.111054	31.9404	-2.29754	0.417501	-0.2
A0A077RVD7|A0A077RVD7_WHEAT	14 dpa	-0.00765119	0.111054	31.9404	-0.0688962	1	-0.04
A0A077RVD7|A0A077RVD7_WHEAT	28 dpa	-0.00515119	0.111054	31.9404	-0.0463846	1	0
A0A077RVD7|A0A077RVD7_WHEAT	21 dpa	0.0673488	0.111054	31.9404	0.606452	0.999788	0.06
A0A077RVD7|A0A077RVD7_WHEAT	Mature	0.174	0.0989568	31.924	1.75834	0.754744	0.2
A0A077RVF4|A0A077RVF4_WHEAT	7 dpa	-0.177968	0.133219	27.2633	-1.33591	0.935917	-0.18
A0A077RVF4|A0A077RVF4_WHEAT	21 dpa	-0.0929684	0.133219	27.2633	-0.697864	0.999305	-0.12
A0A077RVF4|A0A077RVF4_WHEAT	Mature	0.036	0.119067	25.6392	0.302352	0.999999	0.04
A0A077RVF4|A0A077RVF4_WHEAT	28 dpa	0.149532	0.133219	27.2633	1.12245	0.977811	0.13
A0A077RVF4|A0A077RVF4_WHEAT	14 dpa	0.182032	0.133219	27.2633	1.36641	0.927261	0.16
A0A077RVJ9|A0A077RVJ9_WHEAT (+1)	7 dpa	-0.25673	0.159847	25.4688	-1.6061	0.833319	-0.23
A0A077RVJ9|A0A077RVJ9_WHEAT (+1)	21 dpa	-0.0301922	0.184793	26.6357	-0.163384	1	-0.01
A0A077RVJ9|A0A077RVJ9_WHEAT (+1)	14 dpa	-0.0167301	0.159847	25.4688	-0.104664	1	0.03
A0A077RVJ9|A0A077RVJ9_WHEAT (+1)	Mature	0.036	0.142226	24.812	0.253118	1	0.05
A0A077RVJ9|A0A077RVJ9_WHEAT (+1)	28 dpa	0.709354	0.206795	26.9585	3.43022	0.0511168	0.71
A0A077RW01|A0A077RW01_WHEAT (+1)	14 dpa	-0.1	0.104068	32	-0.960906	0.992576	-0.1
A0A077RW01|A0A077RW01_WHEAT (+1)	7 dpa	-0.1	0.104068	32	-0.960906	0.992576	-0.1
A0A077RW01|A0A077RW01_WHEAT (+1)	Mature	0.024	0.0927729	32	0.258696	1	0.01
A0A077RW01|A0A077RW01_WHEAT (+1)	21 dpa	0.0575	0.104068	32	0.552521	0.999902	0.05
A0A077RW01|A0A077RW01_WHEAT (+1)	28 dpa	0.11	0.104068	32	1.057	0.985595	0.14
A0A077RW30|A0A077RW30_WHEAT (+1)	7 dpa	-0.180994	0.0966904	31.7232	-1.87189	0.686583	-0.15
A0A077RW30|A0A077RW30_WHEAT (+1)	21 dpa	-0.0559939	0.0966904	31.7232	-0.579105	0.999855	-0.06
A0A077RW30|A0A077RW30_WHEAT (+1)	14 dpa	0.0265061	0.0966904	31.7232	0.274134	1	0.02
A0A077RW30|A0A077RW30_WHEAT (+1)	Mature	0.064	0.086128	31.6411	0.74308	0.998915	0.05
A0A077RW30|A0A077RW30_WHEAT (+1)	28 dpa	0.0640061	0.0966904	31.7232	0.661969	0.999567	0.06
A0A077RWA0|A0A077RWA0_WHEAT (+2)	7 dpa	-0.17	0.166055	32	-1.02376	0.988424	-0.1
A0A077RWA0|A0A077RWA0_WHEAT (+2)	21 dpa	-0.1075	0.166055	32	-0.647375	0.999639	-0.05
A0A077RWA0|A0A077RWA0_WHEAT (+2)	Mature	0.004	0.148032	32	0.0270212	1	0.01
A0A077RWA0|A0A077RWA0_WHEAT (+2)	14 dpa	0.0875	0.166055	32	0.526933	0.999934	0.05
A0A077RWA0|A0A077RWA0_WHEAT (+2)	28 dpa	0.36	0.166055	32	2.16795	0.497139	0.33
A0A077RWB4|A0A077RWB4_WHEAT	14 dpa	-16.8567	0.126669	17	-133.077	1.62759e-13	-16.86
A0A077RWB4|A0A077RWB4_WHEAT	21 dpa	-0.285	0.150999	17	-1.88743	0.676862	-0.28
A0A077RWB4|A0A077RWB4_WHEAT	Mature	0.2	0.174537	17	1.14589	0.971621	0.2
A0A077RWB4|A0A077RWB4_WHEAT	28 dpa	0.26	0.19422	17	1.33869	0.930018	0.26
A0A077RWI8|A0A077RWI8_WHEAT (+2)	28 dpa	0.0104036	0.309145	8.42666	0.0336526	1	-0.13
A0A077RWI8|A0A077RWI8_WHEAT (+2)	7 dpa	0.151326	0.339393	7.92286	0.445872	0.999959	-0.03
A0A077RWI8|A0A077RWI8_WHEAT (+2)	21 dpa	-0.0787988	0.27349	8.87846	-0.288123	0.999999	0
A0A077RWI8|A0A077RWI8_WHEAT (+2)	Mature	0.184527	0.244204	8.98427	0.755629	0.997706	0.17
A0A077RWS5|A0A077RWS5_WHEAT (+2)	7 dpa	-0.251784	0.220332	29.5082	-1.14275	0.975478	-0.29
A0A077RWS5|A0A077RWS5_WHEAT (+2)	21 dpa	-0.234284	0.220332	29.5082	-1.06332	0.984743	-0.25
A0A077RWS5|A0A077RWS5_WHEAT (+2)	Mature	0.122	0.196405	28.6445	0.621164	0.999732	0.12
A0A077RWS5|A0A077RWS5_WHEAT (+2)	28 dpa	0.123216	0.220332	29.5082	0.559231	0.999888	0.16
A0A077RWS5|A0A077RWS5_WHEAT (+2)	14 dpa	0.163216	0.220332	29.5082	0.740775	0.998918	0.21
A0A077RWU3|A0A077RWU3_WHEAT (+2)	7 dpa	-0.673316	0.17044	31.9658	-3.95047	0.0127044	-0.81
A0A077RWU3|A0A077RWU3_WHEAT (+2)	21 dpa	-0.120816	0.17044	31.9658	-0.708851	0.999254	-0.17
A0A077RWU3|A0A077RWU3_WHEAT (+2)	Mature	-0.104	0.151888	31.9566	-0.684714	0.999433	-0.1
A0A077RWU3|A0A077RWU3_WHEAT (+2)	28 dpa	0.319184	0.17044	31.9658	1.87271	0.686084	0.3
A0A077RWU3|A0A077RWU3_WHEAT (+2)	14 dpa	0.114184	0.17044	31.9658	0.669936	0.999524	0.32
A0A077RWY7|A0A077RWY7_WHEAT (+2)	21 dpa	-0.255	0.167096	27	-1.52607	0.869945	-0.22
A0A077RWY7|A0A077RWY7_WHEAT (+2)	Mature	-0.0816667	0.167504	27	-0.487551	0.999963	-0.11
A0A077RWY7|A0A077RWY7_WHEAT (+2)	28 dpa	-0.1675	0.152948	27	-1.09514	0.98107	-0.09
A0A077RWY7|A0A077RWY7_WHEAT (+2)	14 dpa	-0.115	0.152948	27	-0.751889	0.998749	-0.06
A0A077RWY7|A0A077RWY7_WHEAT (+2)	7 dpa	-0.05	0.166641	27	-0.300046	0.999999	0.03
A0A077RX33|A0A077RX33_WHEAT	7 dpa	-0.38	0.122739	27	-3.096	0.10456	-0.33
A0A077RX33|A0A077RX33_WHEAT	21 dpa	-0.0866667	0.144797	27	-0.598537	0.999797	-0.13
A0A077RX33|A0A077RX33_WHEAT	Mature	0.048	0.109242	27	0.43939	0.999985	0.01
A0A077RX33|A0A077RX33_WHEAT	28 dpa	0.158333	0.16383	27	0.966448	0.991931	0.1
A0A077RX33|A0A077RX33_WHEAT	14 dpa	0.1125	0.122739	27	0.916578	0.994471	0.13
A0A077RX53|A0A077RX53_WHEAT (+5)	7 dpa	-0.33	0.219192	27	-1.50553	0.878421	-0.38
A0A077RX53|A0A077RX53_WHEAT (+5)	Mature	-0.12	0.175483	27	-0.683828	0.999406	-0.15
A0A077RX53|A0A077RX53_WHEAT (+5)	21 dpa	-0.0175	0.190499	27	-0.0918641	1	0
A0A077RX53|A0A077RX53_WHEAT (+5)	28 dpa	0.0925	0.174391	27	0.530418	0.999925	0.02
A0A077RX53|A0A077RX53_WHEAT (+5)	14 dpa	0.2325	0.174391	27	1.33321	0.936563	0.16
A0A077RX76|A0A077RX76_WHEAT	Mature	-0.320434	0.402788	11.0036	-0.79554	0.997082	-0.41
A0A077RX76|A0A077RX76_WHEAT	21 dpa	-0.329236	0.36889	12.9996	-0.892504	0.993959	-0.04
A0A077RX76|A0A077RX76_WHEAT	14 dpa	0.152773	0.294624	12.1667	0.518535	0.999903	0.07
A0A077RX76|A0A077RX76_WHEAT	7 dpa	-0.0867287	0.359393	12.9732	-0.24132	1	0.11
A0A077RXK6|A0A077RXK6_WHEAT (+4)	14 dpa	-0.1325	0.097311	13	-1.36161	0.919315	-0.12
A0A077RXK6|A0A077RXK6_WHEAT (+4)	Mature	-0.005	0.137808	13	-0.0362823	1	-0.01
A0A077RXK6|A0A077RXK6_WHEAT (+4)	21 dpa	0.0816667	0.101322	13	0.80601	0.997084	0.07
A0A077RXK6|A0A077RXK6_WHEAT (+4)	28 dpa	0.12	0.113137	13	1.06066	0.980896	0.16
A0A077RXK6|A0A077RXK6_WHEAT (+4)	7 dpa	0.265	0.13411	13	1.976	0.62663	0.24
A0A077RXS4|A0A077RXS4_WHEAT	7 dpa	-0.07	0.0768949	32	-0.910333	0.994972	-0.08
A0A077RXS4|A0A077RXS4_WHEAT	21 dpa	0.015	0.0768949	32	0.195071	1	0.03
A0A077RXS4|A0A077RXS4_WHEAT	28 dpa	0.045	0.0768949	32	0.585214	0.999842	0.04
A0A077RXS4|A0A077RXS4_WHEAT	14 dpa	0.0425	0.0768949	32	0.552702	0.999902	0.04
A0A077RXS4|A0A077RXS4_WHEAT	Mature	0.128	0.0685488	32	1.86728	0.689454	0.12
A0A077RY89|A0A077RY89_WHEAT (+5)	7 dpa	-0.1375	0.116751	18	-1.17772	0.966943	-0.17
A0A077RY89|A0A077RY89_WHEAT (+5)	14 dpa	-0.03	0.100356	18	-0.298937	0.999999	0
A0A077RY89|A0A077RY89_WHEAT (+5)	21 dpa	0.07	0.123347	18	0.567504	0.999842	0.07
A0A077RY89|A0A077RY89_WHEAT (+5)	Mature	0.133333	0.108314	18	1.23099	0.95694	0.13
A0A077RY89|A0A077RY89_WHEAT (+5)	28 dpa	0.405	0.136934	18	2.95763	0.159437	0.41
A0A077RY90|A0A077RY90_WHEAT	28 dpa	-0.747575	0.335207	29.6682	-2.23019	0.459796	-0.67
A0A077RY90|A0A077RY90_WHEAT	7 dpa	0.172425	0.335207	29.6682	0.514384	0.999944	0.01
A0A077RY90|A0A077RY90_WHEAT	Mature	0.064	0.298767	28.8621	0.214214	1	0.08
A0A077RY90|A0A077RY90_WHEAT	14 dpa	0.182425	0.335207	29.6682	0.544216	0.999911	0.22
A0A077RY90|A0A077RY90_WHEAT	21 dpa	0.394925	0.335207	29.6682	1.17815	0.970244	0.42
A0A077RYX7|A0A077RYX7_WHEAT	7 dpa	-0.11378	0.0729689	25.1548	-1.55929	0.854791	-0.11
A0A077RYX7|A0A077RYX7_WHEAT	28 dpa	-0.0687798	0.0729689	25.1548	-0.942591	0.993105	-0.06
A0A077RYX7|A0A077RYX7_WHEAT	21 dpa	-0.0512798	0.0729689	25.1548	-0.702762	0.999243	-0.05
A0A077RYX7|A0A077RYX7_WHEAT	14 dpa	0.00622023	0.0729689	25.1548	0.085245	1	0.01
A0A077RYX7|A0A077RYX7_WHEAT	Mature	0.056	0.0654598	22.9481	0.855487	0.996482	0.06
A0A077RZ08|A0A077RZ08_WHEAT	21 dpa	-0.3025	0.137636	32	-2.19783	0.478349	-0.32
A0A077RZ08|A0A077RZ08_WHEAT	28 dpa	-0.135	0.137636	32	-0.980848	0.991413	-0.11
A0A077RZ08|A0A077RZ08_WHEAT	14 dpa	-0.105	0.137636	32	-0.762882	0.998673	-0.1
A0A077RZ08|A0A077RZ08_WHEAT	Mature	0.06	0.122697	32	0.489009	0.999965	0.09
A0A077RZ08|A0A077RZ08_WHEAT	7 dpa	0.39	0.137636	32	2.83356	0.16785	0.46
A0A077RZ13|A0A077RZ13_WHEAT (+1)	28 dpa	-0.278875	0.172737	31.7977	-1.61445	0.831446	-0.28
A0A077RZ13|A0A077RZ13_WHEAT (+1)	Mature	-0.146	0.153879	31.7388	-0.948796	0.993206	-0.13
A0A077RZ13|A0A077RZ13_WHEAT (+1)	7 dpa	-0.0863755	0.172737	31.7977	-0.500039	0.999957	-0.09
A0A077RZ13|A0A077RZ13_WHEAT (+1)	21 dpa	0.0186245	0.172737	31.7977	0.10782	1	-0.01
A0A077RZ13|A0A077RZ13_WHEAT (+1)	14 dpa	0.0886245	0.172737	31.7977	0.51306	0.999947	0.1
A0A077RZ28|A0A077RZ28_WHEAT (+2)	7 dpa	0.3	0.245291	17	1.22304	0.957989	0.19
A0A077RZ28|A0A077RZ28_WHEAT (+2)	Mature	0.296667	0.1693	17	1.75231	0.753735	0.35
A0A077RZL6|A0A077RZL6_WHEAT (+1)	21 dpa	-0.151536	0.13903	12.9205	-1.08995	0.977283	-0.16
A0A077RZL6|A0A077RZL6_WHEAT (+1)	14 dpa	-0.0300576	0.1301	12.8544	-0.231035	1	-0.07
A0A077RZL6|A0A077RZL6_WHEAT (+1)	7 dpa	0.0957038	0.166265	12.6783	0.575611	0.999779	0.12
A0A077RZL6|A0A077RZL6_WHEAT (+1)	Mature	0.197109	0.189505	12.9256	1.04013	0.983096	0.16
A0A077RZL6|A0A077RZL6_WHEAT (+1)	28 dpa	0.127629	0.152009	13	0.839615	0.99608	0.21
A0A077RZP0|A0A077RZP0_WHEAT	28 dpa	-0.598374	0.633262	26.8867	-0.944908	0.993114	-0.61
A0A077RZP0|A0A077RZP0_WHEAT	14 dpa	-0.531339	0.494381	24.6629	-1.07476	0.982923	-0.18
A0A077RZP0|A0A077RZP0_WHEAT	Mature	-0.004	0.440442	23.6569	-0.00908178	1	0
A0A077RZP0|A0A077RZP0_WHEAT	7 dpa	0.466161	0.494381	24.6629	0.942919	0.993048	0.29
A0A077RZP0|A0A077RZP0_WHEAT	21 dpa	1.61181	0.567974	26.3458	2.83783	0.174757	1.33
A0A077S025|A0A077S025_WHEAT	7 dpa	-0.1525	0.0822484	32	-1.85414	0.697578	-0.16
A0A077S025|A0A077S025_WHEAT	14 dpa	0.1075	0.0822484	32	1.30702	0.944706	0.1
A0A077S025|A0A077S025_WHEAT	21 dpa	0.1025	0.0822484	32	1.24622	0.958377	0.1
A0A077S025|A0A077S025_WHEAT	Mature	0.082	0.0733212	32	1.11837	0.979009	0.1
A0A077S025|A0A077S025_WHEAT	28 dpa	0.1325	0.0822484	32	1.61097	0.833189	0.13
A0A077S042|A0A077S042_WHEAT (+5)	7 dpa	-0.342672	0.212941	8.99755	-1.60923	0.816758	-0.34
A0A077S042|A0A077S042_WHEAT (+5)	21 dpa	-0.0193635	0.162484	8.99985	-0.119172	1	-0.08
A0A077S042|A0A077S042_WHEAT (+5)	Mature	-0.0268548	0.148699	8.99979	-0.180598	1	-0.02
A0A077S042|A0A077S042_WHEAT (+5)	28 dpa	0.0594829	0.188365	8.99902	0.315786	0.999998	0.05
A0A077S0B2|A0A077S0B2_WHEAT	7 dpa	-0.119396	0.15251	31.0619	-0.782871	0.998365	-0.22
A0A077S0B2|A0A077S0B2_WHEAT	28 dpa	-0.186896	0.15251	31.0619	-1.22546	0.962268	-0.14
A0A077S0B2|A0A077S0B2_WHEAT	14 dpa	-0.064396	0.15251	31.0619	-0.42224	0.99999	-0.09
A0A077S0B2|A0A077S0B2_WHEAT	Mature	0.072	0.135831	30.7568	0.530071	0.99993	0.08
A0A077S0B2|A0A077S0B2_WHEAT	21 dpa	0.165604	0.15251	31.0619	1.08585	0.98263	0.18
A0A077S144|A0A077S144_WHEAT (+2)	7 dpa	-0.3775	0.224556	32	-1.6811	0.797549	-0.34
A0A077S144|A0A077S144_WHEAT (+2)	21 dpa	-0.155	0.224556	32	-0.690252	0.999396	-0.22
A0A077S144|A0A077S144_WHEAT (+2)	28 dpa	0.215	0.224556	32	0.957446	0.992765	0.19
A0A077S144|A0A077S144_WHEAT (+2)	14 dpa	0.21	0.224556	32	0.93518	0.993888	0.22
A0A077S144|A0A077S144_WHEAT (+2)	Mature	0.316	0.200183	32	1.57856	0.848506	0.34
A0A077S148|A0A077S148_WHEAT	7 dpa	-0.204227	0.0890998	31.9541	-2.29212	0.420718	-0.19
A0A077S148|A0A077S148_WHEAT	28 dpa	-0.0267274	0.0890998	31.9541	-0.299971	0.999999	-0.05
A0A077S148|A0A077S148_WHEAT	14 dpa	0.0207726	0.0890998	31.9541	0.233139	1	0
A0A077S148|A0A077S148_WHEAT	21 dpa	-0.00672735	0.0890998	31.9541	-0.0755035	1	0
A0A077S148|A0A077S148_WHEAT	Mature	0.12	0.079398	31.9416	1.51137	0.877726	0.14
A0A077S1C1|A0A077S1C1_WHEAT (+4)	7 dpa	-0.98	0.634532	9	-1.54445	0.845074	-0.64
A0A077S1C1|A0A077S1C1_WHEAT (+4)	Mature	0.2475	0.546459	9	0.452916	0.999959	0.37
A0A077S1E6|A0A077S1E6_WHEAT (+3)	7 dpa	-0.0650619	0.14648	17.97	-0.444168	0.99998	-0.07
A0A077S1E6|A0A077S1E6_WHEAT (+3)	21 dpa	-0.0293084	0.0918381	17.998	-0.319131	0.999999	0.01
A0A077S1E6|A0A077S1E6_WHEAT (+3)	14 dpa	0.0549267	0.0971216	17.9967	0.565546	0.999846	0.04
A0A077S1E6|A0A077S1E6_WHEAT (+3)	28 dpa	0.275113	0.0849421	17.9936	3.23884	0.0965421	0.22
A0A077S1P1|A0A077S1P1_WHEAT	7 dpa	-0.28	0.103451	32	-2.7066	0.21352	-0.28
A0A077S1P1|A0A077S1P1_WHEAT	14 dpa	0.0175	0.103451	32	0.169163	1	0.02
A0A077S1P1|A0A077S1P1_WHEAT	21 dpa	0.0625	0.103451	32	0.604153	0.999794	0.07
A0A077S1P1|A0A077S1P1_WHEAT	28 dpa	0.1225	0.103451	32	1.18414	0.969676	0.08
A0A077S1P1|A0A077S1P1_WHEAT	Mature	0.136	0.0922222	32	1.4747	0.892216	0.13
A0A077S290|A0A077S290_WHEAT (+1)	7 dpa	-0.1375	0.160442	32	-0.85701	0.99678	-0.06
A0A077S290|A0A077S290_WHEAT (+1)	21 dpa	0	0.160442	32	0	1	-0.01
A0A077S290|A0A077S290_WHEAT (+1)	Mature	0.006	0.143027	32	0.04195	1	0.01
A0A077S290|A0A077S290_WHEAT (+1)	14 dpa	0.3325	0.160442	32	2.07241	0.558309	0.33
A0A077S290|A0A077S290_WHEAT (+1)	28 dpa	0.3425	0.160442	32	2.13473	0.518255	0.35
A0A077S298|A0A077S298_WHEAT (+1)	7 dpa	-0.643755	0.265792	29.4293	-2.42202	0.349323	-0.68
A0A077S298|A0A077S298_WHEAT (+1)	21 dpa	-0.198755	0.265792	29.4293	-0.747783	0.998834	-0.2
A0A077S298|A0A077S298_WHEAT (+1)	Mature	-0.03	0.236946	28.5374	-0.126611	1	-0.04
A0A077S298|A0A077S298_WHEAT (+1)	14 dpa	0.071245	0.265792	29.4293	0.268048	1	0.14
A0A077S298|A0A077S298_WHEAT (+1)	28 dpa	0.381245	0.265792	29.4293	1.43437	0.906113	0.39
A0A077S2A9|A0A077S2A9_WHEAT	7 dpa	-0.287104	0.182889	27.899	-1.56983	0.851166	-0.14
A0A077S2A9|A0A077S2A9_WHEAT	28 dpa	0.067896	0.182889	27.899	0.371242	0.999997	0.04
A0A077S2A9|A0A077S2A9_WHEAT	Mature	0.148	0.163315	26.4785	0.906223	0.994879	0.09
A0A077S2A9|A0A077S2A9_WHEAT	14 dpa	0.122896	0.182889	27.899	0.671971	0.99949	0.15
A0A077S2A9|A0A077S2A9_WHEAT	21 dpa	0.245396	0.182889	27.899	1.34178	0.934513	0.16
A0A077S2F2|A0A077S2F2_WHEAT (+3)	7 dpa	-0.11	0.112118	32	-0.98111	0.991397	-0.06
A0A077S2F2|A0A077S2F2_WHEAT (+3)	21 dpa	0.04	0.112118	32	0.356767	0.999998	0.01
A0A077S2F2|A0A077S2F2_WHEAT (+3)	28 dpa	0.0725	0.112118	32	0.64664	0.999643	0.07
A0A077S2F2|A0A077S2F2_WHEAT (+3)	Mature	0.062	0.0999487	32	0.620318	0.999745	0.08
A0A077S2F2|A0A077S2F2_WHEAT (+3)	14 dpa	0.0925	0.112118	32	0.825024	0.997581	0.11
A0A077S2R7|A0A077S2R7_WHEAT (+1)	7 dpa	-0.325253	0.152247	30.7146	-2.13635	0.517806	-0.26
A0A077S2R7|A0A077S2R7_WHEAT (+1)	21 dpa	-0.0927535	0.152247	30.7146	-0.60923	0.999777	-0.08
A0A077S2R7|A0A077S2R7_WHEAT (+1)	Mature	-0.008	0.135609	30.2863	-0.058993	1	-0.03
A0A077S2R7|A0A077S2R7_WHEAT (+1)	14 dpa	0.0122465	0.152247	30.7146	0.0804385	1	0.01
A0A077S2R7|A0A077S2R7_WHEAT (+1)	28 dpa	0.162247	0.152247	30.7146	1.06568	0.984646	0.18
A0A077S347|A0A077S347_WHEAT	28 dpa	-0.549192	0.269899	31.3809	-2.03481	0.582763	-0.56
A0A077S347|A0A077S347_WHEAT	14 dpa	-0.119192	0.269899	31.3809	-0.441617	0.999985	-0.13
A0A077S347|A0A077S347_WHEAT	7 dpa	0.200808	0.269899	31.3809	0.744013	0.998902	0.18
A0A077S347|A0A077S347_WHEAT	21 dpa	0.238308	0.269899	31.3809	0.882954	0.995961	0.27
A0A077S347|A0A077S347_WHEAT	Mature	0.352	0.240379	31.186	1.46435	0.895865	0.3
A0A077S3J6|A0A077S3J6_WHEAT (+5)	7 dpa	-1.28	0.853311	13	-1.50004	0.870379	-0.83
A0A077S3J6|A0A077S3J6_WHEAT (+5)	14 dpa	0.1975	0.707099	13	0.27931	1	0.05
A0A077S3J6|A0A077S3J6_WHEAT (+5)	21 dpa	0.48	0.844735	13	0.568226	0.999805	0.48
A0A077S3J6|A0A077S3J6_WHEAT (+5)	28 dpa	1.23	0.87021	13	1.41345	0.902534	1.24
A0A077S3J6|A0A077S3J6_WHEAT (+5)	Mature	1.31667	0.767453	13	1.71563	0.770616	1.74
A0A077S3V2|A0A077S3V2_WHEAT	Mature	-0.188	0.14877	32	-1.2637	0.954723	-0.2
A0A077S3V2|A0A077S3V2_WHEAT	28 dpa	-0.1625	0.166883	32	-0.973734	0.991844	-0.15
A0A077S3V2|A0A077S3V2_WHEAT	14 dpa	-0.065	0.166883	32	-0.389494	0.999995	-0.09
A0A077S3V2|A0A077S3V2_WHEAT	7 dpa	-0.08	0.166883	32	-0.479377	0.99997	-0.08
A0A077S3V2|A0A077S3V2_WHEAT	21 dpa	0.0275	0.166883	32	0.164786	1	0.03
A0A077S3X6|A0A077S3X6_WHEAT (+1)	7 dpa	-0.231064	0.10442	31.9619	-2.21284	0.469012	-0.15
A0A077S3X6|A0A077S3X6_WHEAT (+1)	21 dpa	-0.0985635	0.10442	31.9619	-0.943919	0.993463	-0.06
A0A077S3X6|A0A077S3X6_WHEAT (+1)	14 dpa	0.0139365	0.10442	31.9619	0.133466	1	-0.01
A0A077S3X6|A0A077S3X6_WHEAT (+1)	28 dpa	0.0739365	0.10442	31.9619	0.708071	0.99926	0.05
A0A077S3X6|A0A077S3X6_WHEAT (+1)	Mature	0.014	0.0930524	31.9516	0.150453	1	0.05
A0A077S474|A0A077S474_WHEAT (+2)	14 dpa	-16.1633	0.142859	18	-113.141	2.53131e-14	-16.17
A0A077S474|A0A077S474_WHEAT (+2)	21 dpa	-0.263333	0.176536	18	-1.49167	0.87891	-0.25
A0A077S474|A0A077S474_WHEAT (+2)	28 dpa	0.37	0.195021	18	1.89723	0.67103	0.25
A0A077S4K0|A0A077S4K0_WHEAT	28 dpa	-1.82314	0.932892	20.4902	-1.95429	0.636251	-2.09
A0A077S4K0|A0A077S4K0_WHEAT	7 dpa	0.804197	0.672959	20.5173	1.19502	0.964993	0.08
A0A077S4K0|A0A077S4K0_WHEAT	Mature	0.339725	0.554095	18.7921	0.613117	0.99971	0.34
A0A077S4K0|A0A077S4K0_WHEAT	21 dpa	0.91731	0.676473	20.387	1.35602	0.927274	0.57
A0A077S4K0|A0A077S4K0_WHEAT	14 dpa	0.467273	0.67492	20.4302	0.692338	0.999267	0.59
A0A077S5F7|A0A077S5F7_WHEAT (+2)	21 dpa	-0.182918	0.106303	15.3323	-1.72072	0.769729	-0.08
A0A077S5F7|A0A077S5F7_WHEAT (+2)	7 dpa	-0.152988	0.103337	14.0835	-1.48048	0.879463	-0.04
A0A077S5F7|A0A077S5F7_WHEAT (+2)	14 dpa	0.0684572	0.11304	17.4205	0.605602	0.999727	0.03
A0A077S5F7|A0A077S5F7_WHEAT (+2)	Mature	0.237559	0.105985	15.2417	2.24144	0.471472	0.13
A0A077S5F7|A0A077S5F7_WHEAT (+2)	28 dpa	0.228365	0.0996412	12.7762	2.29187	0.451122	0.25
A0A077S5S5|A0A077S5S5_WHEAT (+1)	Mature	-0.732833	0.603254	16.9947	-1.2148	0.959624	-0.71
A0A077S5S5|A0A077S5S5_WHEAT (+1)	14 dpa	-0.525065	0.802656	16.945	-0.654159	0.999486	-0.64
A0A077S5S5|A0A077S5S5_WHEAT (+1)	7 dpa	0.83947	0.573109	16.9955	1.46476	0.888441	0.97
A0A077S6B3|A0A077S6B3_WHEAT	7 dpa	-0.24	0.0993177	32	-2.41649	0.34971	-0.18
A0A077S6B3|A0A077S6B3_WHEAT	21 dpa	-0.15	0.0993177	32	-1.51031	0.87818	-0.13
A0A077S6B3|A0A077S6B3_WHEAT	14 dpa	-0.065	0.0993177	32	-0.654466	0.999606	-0.08
A0A077S6B3|A0A077S6B3_WHEAT	Mature	0.012	0.0885378	32	0.135535	1	0
A0A077S6B3|A0A077S6B3_WHEAT	28 dpa	0.0575	0.0993177	32	0.57895	0.999855	0.04
A0A077S6R6|A0A077S6R6_WHEAT	21 dpa	-0.182714	0.127609	26.978	-1.43183	0.906135	-0.15
A0A077S6R6|A0A077S6R6_WHEAT	7 dpa	-0.144495	0.127363	26.9733	-1.13452	0.976171	-0.14
A0A077S6R6|A0A077S6R6_WHEAT	14 dpa	-0.00336124	0.116933	26.9527	-0.0287451	1	0
A0A077S6R6|A0A077S6R6_WHEAT	Mature	0.155862	0.12791	26.9824	1.21853	0.962687	0.17
A0A077S6R6|A0A077S6R6_WHEAT	28 dpa	0.396639	0.116933	26.9527	3.39203	0.0556471	0.43
A0A077S7C3|A0A077S7C3_WHEAT	7 dpa	-0.470833	0.357224	28	-1.31803	0.940884	-0.74
A0A077S7C3|A0A077S7C3_WHEAT	28 dpa	-0.59	0.357224	28	-1.65162	0.811767	-0.36
A0A077S7C3|A0A077S7C3_WHEAT	14 dpa	-0.278333	0.357093	28	-0.779442	0.998368	-0.25
A0A077S7C3|A0A077S7C3_WHEAT	21 dpa	0.3125	0.3269	28	0.955948	0.992603	0.26
A0A077S7C3|A0A077S7C3_WHEAT	Mature	0.3735	0.311583	28	1.19872	0.966495	0.4
A0A080YTU1|A0A080YTU1_WHEAT	7 dpa	-17.8067	0.132556	16	-134.333	2.26485e-14	-17.88
A0A080YTU1|A0A080YTU1_WHEAT	Mature	0.0483333	0.163771	16	0.295128	0.999999	0.04
A0A080YTU1|A0A080YTU1_WHEAT	14 dpa	0.125	0.153356	16	0.815095	0.99715	0.14
A0A080YTZ8|A0A080YTZ8_WHEAT (+2)	28 dpa	-0.2575	0.148866	32	-1.72974	0.770995	-0.29
A0A080YTZ8|A0A080YTZ8_WHEAT (+2)	7 dpa	-0.1975	0.148866	32	-1.32669	0.939692	-0.2
A0A080YTZ8|A0A080YTZ8_WHEAT (+2)	21 dpa	0.01	0.148866	32	0.0671743	1	0.02
A0A080YTZ8|A0A080YTZ8_WHEAT (+2)	Mature	0.032	0.132709	32	0.24113	1	0.03
A0A080YTZ8|A0A080YTZ8_WHEAT (+2)	14 dpa	0.0875	0.148866	32	0.587775	0.999836	0.09
A0A080YU48|A0A080YU48_WHEAT	14 dpa	-0.602135	0.419661	31.7077	-1.43481	0.906652	-0.63
A0A080YU48|A0A080YU48_WHEAT	28 dpa	-0.857135	0.419661	31.7077	-2.04245	0.577745	-0.62
A0A080YU48|A0A080YU48_WHEAT	7 dpa	0.0278646	0.419661	31.7077	0.066398	1	0.01
A0A080YU48|A0A080YU48_WHEAT	Mature	0.074	0.373812	31.6205	0.19796	1	0.07
A0A080YU48|A0A080YU48_WHEAT	21 dpa	0.295365	0.419661	31.7077	0.703818	0.999293	0.11
A0A080YU49|A0A080YU49_WHEAT	7 dpa	-0.13	0.120238	32	-1.08119	0.983222	-0.13
A0A080YU49|A0A080YU49_WHEAT	21 dpa	-0.145	0.120238	32	-1.20595	0.965998	-0.05
A0A080YU49|A0A080YU49_WHEAT	28 dpa	-0.0125	0.120238	32	-0.103961	1	-0.01
A0A080YU49|A0A080YU49_WHEAT	Mature	0.068	0.107187	32	0.634405	0.999694	0.06
A0A080YU49|A0A080YU49_WHEAT	14 dpa	0.03	0.120238	32	0.249506	1	0.07
A0A080YUG4|A0A080YUG4_WHEAT (+3)	21 dpa	-0.0975	0.118061	32	-0.825847	0.997563	-0.1
A0A080YUG4|A0A080YUG4_WHEAT (+3)	7 dpa	-0.065	0.118061	32	-0.550564	0.999905	-0.03
A0A080YUG4|A0A080YUG4_WHEAT (+3)	14 dpa	-0.02	0.118061	32	-0.169404	1	-0.03
A0A080YUG4|A0A080YUG4_WHEAT (+3)	Mature	0.014	0.105246	32	0.133021	1	0
A0A080YUG4|A0A080YUG4_WHEAT (+3)	28 dpa	0.095	0.118061	32	0.804671	0.997999	0.11
A0A080YUL6|A0A080YUL6_WHEAT (+3)	7 dpa	-0.716667	0.628418	17	-1.14043	0.972446	-0.7
A0A080YUL6|A0A080YUL6_WHEAT (+3)	Mature	0.06	0.687967	17	0.0872134	1	0
A0A080YUL6|A0A080YUL6_WHEAT (+3)	14 dpa	0.0175	0.734246	17	0.023834	1	0.29
A0A080YUL6|A0A080YUL6_WHEAT (+3)	28 dpa	0.96	0.787696	17	1.21874	0.958848	1.01
A0A080YUL6|A0A080YUL6_WHEAT (+3)	21 dpa	2.245	1.09759	17	2.0454	0.582706	2.15
A0A080YUP7|A0A080YUP7_WHEAT (+4)	Mature	-0.399384	0.274125	16.3393	-1.45694	0.890769	-0.3
A0A080YUP7|A0A080YUP7_WHEAT (+4)	14 dpa	-0.30621	0.273982	16.3199	-1.11763	0.97541	-0.26
A0A080YUP7|A0A080YUP7_WHEAT (+4)	21 dpa	0.123682	0.288569	17.1005	0.428604	0.999984	0.11
A0A080YUP7|A0A080YUP7_WHEAT (+4)	7 dpa	0.0746381	0.28793	17.1524	0.259222	1	0.25
A0A080YUP7|A0A080YUP7_WHEAT (+4)	28 dpa	0.153762	0.29915	17.8426	0.513998	0.99993	0.39
A0A080YUW6|A0A080YUW6_WHEAT	7 dpa	-0.156861	0.296331	31.8571	-0.529343	0.999931	-0.18
A0A080YUW6|A0A080YUW6_WHEAT	21 dpa	-0.114361	0.296331	31.8571	-0.385922	0.999995	-0.12
A0A080YUW6|A0A080YUW6_WHEAT	28 dpa	-0.0168606	0.296331	31.8571	-0.0568978	1	-0.01
A0A080YUW6|A0A080YUW6_WHEAT	Mature	0.19	0.264002	31.8163	0.719691	0.999158	0.1
A0A080YUW6|A0A080YUW6_WHEAT	14 dpa	0.310639	0.296331	31.8571	1.04829	0.98637	0.25
A0A080YUW8|A0A080YUW8_WHEAT	14 dpa	-0.225	0.102456	12	-2.19606	0.504704	-0.22
A0A096UL77|A0A096UL77_WHEAT (+1)	21 dpa	-0.164736	0.115606	28.0906	-1.42498	0.908898	-0.17
A0A096UL77|A0A096UL77_WHEAT (+1)	Mature	-0.158	0.103208	26.7336	-1.53089	0.8678	-0.15
A0A096UL77|A0A096UL77_WHEAT (+1)	28 dpa	-0.0922363	0.115606	28.0906	-0.797852	0.998051	-0.12
A0A096UL77|A0A096UL77_WHEAT (+1)	7 dpa	-0.0172363	0.115606	28.0906	-0.149095	1	-0.04
A0A096UL77|A0A096UL77_WHEAT (+1)	14 dpa	0.167764	0.115606	28.0906	1.45117	0.899686	0.15
A0A096ULG3|A0A096ULG3_WHEAT (+2)	7 dpa	-0.18705	0.0975967	31.8134	-1.91657	0.658552	-0.16
A0A096ULG3|A0A096ULG3_WHEAT (+2)	Mature	-0.02	0.0869436	31.7594	-0.230034	1	-0.01
A0A096ULG3|A0A096ULG3_WHEAT (+2)	21 dpa	-0.0145504	0.0975967	31.8134	-0.149087	1	-0.01
A0A096ULG3|A0A096ULG3_WHEAT (+2)	14 dpa	0.000449616	0.0975967	31.8134	0.00460688	1	0
A0A096ULG3|A0A096ULG3_WHEAT (+2)	28 dpa	0.23795	0.0975967	31.8134	2.43809	0.338265	0.25
A0A096ULI5|A0A096ULI5_WHEAT (+1)	7 dpa	-0.46	0.20671	32	-2.22533	0.461246	-0.32
A0A096ULI5|A0A096ULI5_WHEAT (+1)	21 dpa	-0.1325	0.20671	32	-0.640993	0.999667	-0.14
A0A096ULI5|A0A096ULI5_WHEAT (+1)	Mature	-0.15	0.184274	32	-0.814004	0.997816	-0.13
A0A096ULI5|A0A096ULI5_WHEAT (+1)	14 dpa	-0.025	0.20671	32	-0.120942	1	-0.09
A0A096ULI5|A0A096ULI5_WHEAT (+1)	28 dpa	0.0525	0.20671	32	0.253978	1	0.08
A0A096UMY8|A0A096UMY8_WHEAT	28 dpa	-0.8875	0.35723	29	-2.48439	0.317294	-0.86
A0A096UMY8|A0A096UMY8_WHEAT	14 dpa	0.153333	0.390157	29	0.393004	0.999994	-0.37
A0A096UMY8|A0A096UMY8_WHEAT	21 dpa	0.3175	0.35723	29	0.888782	0.995669	0.2
A0A096UMY8|A0A096UMY8_WHEAT	Mature	0.544	0.318194	29	1.70965	0.781411	0.6
A0A096UMY8|A0A096UMY8_WHEAT	7 dpa	0.31	0.44882	29	0.6907	0.999373	1.25
A0A096UNF8|A0A096UNF8_WHEAT (+2)	21 dpa	-0.615447	0.243716	16.9916	-2.52526	0.321188	-0.7
A0A096UNF8|A0A096UNF8_WHEAT (+2)	7 dpa	-0.0874262	0.244392	16.9829	-0.357729	0.999997	-0.04
A0A096UNF8|A0A096UNF8_WHEAT (+2)	14 dpa	0.0884048	0.219703	16.9992	0.402383	0.999991	0.08
A0A096UNF8|A0A096UNF8_WHEAT (+2)	28 dpa	0.19	0.163491	16.8705	1.16214	0.968995	0.13
A0A096UNH3|A0A096UNH3_WHEAT (+3)	28 dpa	-0.24	0.157536	27	-1.52346	0.871039	-0.25
A0A096UNH3|A0A096UNH3_WHEAT (+3)	14 dpa	-0.2325	0.118024	27	-1.96994	0.625197	-0.21
A0A096UNH3|A0A096UNH3_WHEAT (+3)	7 dpa	-0.135	0.118024	27	-1.14384	0.974892	-0.07
A0A096UNH3|A0A096UNH3_WHEAT (+3)	21 dpa	-0.0233333	0.139234	27	-0.167583	1	-0.06
A0A096UNH3|A0A096UNH3_WHEAT (+3)	Mature	0.1	0.105045	27	0.951969	0.992748	0.11
A0A096UQN3|A0A096UQN3_WHEAT (+2)	7 dpa	-0.0646701	0.567308	31.7998	-0.113995	1	-0.2
A0A096UQN3|A0A096UQN3_WHEAT (+2)	Mature	-0.222	0.505376	31.7416	-0.439277	0.999986	-0.15
A0A096UQN3|A0A096UQN3_WHEAT (+2)	14 dpa	-0.17467	0.567308	31.7998	-0.307893	0.999999	-0.03
A0A096UQN3|A0A096UQN3_WHEAT (+2)	28 dpa	0.0503299	0.567308	31.7998	0.0887171	1	0.03
A0A096UQN3|A0A096UQN3_WHEAT (+2)	21 dpa	0.99033	0.567308	31.7998	1.74566	0.76197	0.74
A0A096UQP3|A0A096UQP3_WHEAT (+1)	7 dpa	-0.202953	0.263723	31.9865	-0.769569	0.99858	-0.14
A0A096UQP3|A0A096UQP3_WHEAT (+1)	21 dpa	-0.0204531	0.263723	31.9865	-0.0775551	1	-0.09
A0A096UQP3|A0A096UQP3_WHEAT (+1)	Mature	0.012	0.235046	31.983	0.0510538	1	0.02
A0A096UQP3|A0A096UQP3_WHEAT (+1)	14 dpa	0.319547	0.263723	31.9865	1.21168	0.964978	0.3
A0A096UQP3|A0A096UQP3_WHEAT (+1)	28 dpa	0.359547	0.263723	31.9865	1.36335	0.929552	0.37
A0A096URP1|A0A096URP1_WHEAT (+1)	7 dpa	-0.625924	0.331688	26.1537	-1.88709	0.677044	-0.6
A0A096URP1|A0A096URP1_WHEAT (+1)	Mature	-0.26	0.296987	24.2037	-0.875458	0.995906	-0.26
A0A096URP1|A0A096URP1_WHEAT (+1)	21 dpa	-0.218424	0.331688	26.1537	-0.658524	0.999555	-0.19
A0A096URP1|A0A096URP1_WHEAT (+1)	14 dpa	0.396576	0.331688	26.1537	1.19563	0.966608	0.41
A0A096URP1|A0A096URP1_WHEAT (+1)	28 dpa	0.481576	0.331688	26.1537	1.45189	0.898681	0.51
A0A096USR9|A0A096USR9_WHEAT (+1)	Mature	-0.188	0.176709	32	-1.0639	0.984947	-0.21
A0A096USR9|A0A096USR9_WHEAT (+1)	7 dpa	-0.1875	0.198224	32	-0.945898	0.993366	-0.17
A0A096USR9|A0A096USR9_WHEAT (+1)	28 dpa	-0.015	0.198224	32	-0.0756719	1	0.01
A0A096USR9|A0A096USR9_WHEAT (+1)	14 dpa	0.1	0.198224	32	0.504479	0.999954	0.1
A0A096USR9|A0A096USR9_WHEAT (+1)	21 dpa	0.1475	0.198224	32	0.744107	0.998907	0.13
A0A096UTL6|A0A096UTL6_WHEAT	7 dpa	-0.0713627	0.215278	18.6691	-0.33149	0.999998	-0.06
A0A096UTL6|A0A096UTL6_WHEAT	21 dpa	-0.0313627	0.215278	18.6691	-0.145684	1	-0.04
A0A096UTL6|A0A096UTL6_WHEAT	Mature	0.234	0.197082	15.818	1.18732	0.964093	0.22
A0A096UTL6|A0A096UTL6_WHEAT	14 dpa	0.306137	0.215278	18.6691	1.42205	0.905149	0.33
A0A096UTL6|A0A096UTL6_WHEAT	28 dpa	0.468637	0.215278	18.6691	2.17689	0.502497	0.47
A0A0A7ABX0|A0A0A7ABX0_WHEAT (+2)	28 dpa	-0.621733	0.42558	31.9993	-1.46091	0.897381	-0.47
A0A0A7ABX0|A0A0A7ABX0_WHEAT (+2)	21 dpa	-0.216733	0.42558	31.9993	-0.509264	0.99995	-0.35
A0A0A7ABX0|A0A0A7ABX0_WHEAT (+2)	7 dpa	-0.289233	0.42558	31.9993	-0.67962	0.999467	-0.15
A0A0A7ABX0|A0A0A7ABX0_WHEAT (+2)	14 dpa	0.490767	0.42558	31.9993	1.15317	0.974386	0.24
A0A0A7ABX0|A0A0A7ABX0_WHEAT (+2)	Mature	0.422	0.379367	31.9991	1.11238	0.979736	0.42
A0A0C4BIL4|A0A0C4BIL4_WHEAT (+1)	14 dpa	-0.236057	0.384966	12.9761	-0.61319	0.99964	-0.29
A0A0C4BIL4|A0A0C4BIL4_WHEAT (+1)	28 dpa	-0.0665188	0.386463	12.9998	-0.172122	1	-0.06
A0A0C4BIL4|A0A0C4BIL4_WHEAT (+1)	21 dpa	-0.0782022	0.350784	12.9882	-0.222936	1	-0.05
A0A0C4BIL4|A0A0C4BIL4_WHEAT (+1)	Mature	0.217112	0.384966	12.9761	0.563978	0.999816	0.13
A0A0C4BIR6|A0A0C4BIR6_WHEAT	7 dpa	-0.115	0.0711591	32	-1.6161	0.830698	-0.12
A0A0C4BIR6|A0A0C4BIR6_WHEAT	21 dpa	-0.0225	0.0711591	32	-0.316193	0.999999	-0.02
A0A0C4BIR6|A0A0C4BIR6_WHEAT	28 dpa	0.0325	0.0711591	32	0.456723	0.99998	0.03
A0A0C4BIR6|A0A0C4BIR6_WHEAT	14 dpa	0.0575	0.0711591	32	0.808049	0.997934	0.06
A0A0C4BIR6|A0A0C4BIR6_WHEAT	Mature	0.082	0.0634355	32	1.29265	0.948181	0.08
A0A0C4BIW4|A0A0C4BIW4_WHEAT	7 dpa	-0.167735	0.134824	31.9974	-1.24411	0.958806	-0.17
A0A0C4BIW4|A0A0C4BIW4_WHEAT	28 dpa	-0.112735	0.134824	31.9974	-0.836166	0.997323	-0.11
A0A0C4BIW4|A0A0C4BIW4_WHEAT	21 dpa	-0.050235	0.134824	31.9974	-0.372597	0.999997	-0.06
A0A0C4BIW4|A0A0C4BIW4_WHEAT	14 dpa	-0.057735	0.134824	31.9974	-0.428226	0.999989	-0.05
A0A0C4BIW4|A0A0C4BIW4_WHEAT	Mature	-0.03	0.120178	31.9967	-0.24963	1	-0.03
A0A0C4BIZ6|A0A0C4BIZ6_WHEAT	7 dpa	-0.297663	0.181716	30.756	-1.63807	0.819469	-0.33
A0A0C4BIZ6|A0A0C4BIZ6_WHEAT	Mature	-0.06	0.161855	30.3425	-0.370701	0.999997	-0.08
A0A0C4BIZ6|A0A0C4BIZ6_WHEAT	21 dpa	0.0648366	0.181716	30.756	0.356802	0.999998	0.04
A0A0C4BIZ6|A0A0C4BIZ6_WHEAT	28 dpa	0.112337	0.181716	30.756	0.618198	0.999749	0.1
A0A0C4BIZ6|A0A0C4BIZ6_WHEAT	14 dpa	0.257337	0.181716	30.756	1.41615	0.912737	0.26
A0A0C4BJ10|A0A0C4BJ10_WHEAT (+2)	14 dpa	-0.0303715	0.390482	13.7056	-0.0777797	1	-0.17
A0A0C4BJ10|A0A0C4BJ10_WHEAT (+2)	21 dpa	-0.00487653	0.283211	13.9217	-0.0172188	1	-0.03
A0A0C4BJ10|A0A0C4BJ10_WHEAT (+2)	Mature	0.0752474	0.282936	13.9052	0.265952	1	0.02
A0A0C4BJ10|A0A0C4BJ10_WHEAT (+2)	7 dpa	0.305384	0.35408	13.8572	0.862472	0.9954	0.08
A0A0C4BJ10|A0A0C4BJ10_WHEAT (+2)	28 dpa	0.542893	0.269085	13.9483	2.01755	0.601833	0.48
A0A0C4BJ32|A0A0C4BJ32_WHEAT	7 dpa	-0.321361	0.147768	29.3491	-2.17476	0.494309	-0.41
A0A0C4BJ32|A0A0C4BJ32_WHEAT	21 dpa	-0.116361	0.147768	29.3491	-0.787455	0.998261	-0.16
A0A0C4BJ32|A0A0C4BJ32_WHEAT	Mature	-0.048	0.13174	28.4284	-0.364353	0.999997	-0.1
A0A0C4BJ32|A0A0C4BJ32_WHEAT	14 dpa	0.013639	0.147768	29.3491	0.0922998	1	0
A0A0C4BJ32|A0A0C4BJ32_WHEAT	28 dpa	0.333639	0.147768	29.3491	2.25785	0.443234	0.32
A0A0C4BJE5|A0A0C4BJE5_WHEAT	7 dpa	-0.221746	0.136231	29.449	-1.62771	0.824242	-0.18
A0A0C4BJE5|A0A0C4BJE5_WHEAT	21 dpa	-0.121746	0.136231	29.449	-0.893668	0.995511	-0.13
A0A0C4BJE5|A0A0C4BJE5_WHEAT	Mature	-0.038	0.121444	28.5641	-0.312902	0.999999	-0.04
A0A0C4BJE5|A0A0C4BJE5_WHEAT	14 dpa	0.118254	0.136231	29.449	0.86804	0.996377	0.08
A0A0C4BJE5|A0A0C4BJE5_WHEAT	28 dpa	0.243254	0.136231	29.449	1.7856	0.738496	0.24
A0A0C4BJJ8|A0A0C4BJJ8_WHEAT (+1)	7 dpa	-0.175	0.114207	32	-1.5323	0.86901	-0.17
A0A0C4BJJ8|A0A0C4BJJ8_WHEAT (+1)	28 dpa	-0.0975	0.114207	32	-0.85371	0.996871	-0.09
A0A0C4BJJ8|A0A0C4BJJ8_WHEAT (+1)	14 dpa	-0.0825	0.114207	32	-0.72237	0.999134	-0.07
A0A0C4BJJ8|A0A0C4BJJ8_WHEAT (+1)	Mature	-0.054	0.101811	32	-0.530392	0.99993	-0.06
A0A0C4BJJ8|A0A0C4BJJ8_WHEAT (+1)	21 dpa	0.0275	0.114207	32	0.24079	1	0.04
A0A0C4BK41|A0A0C4BK41_WHEAT	7 dpa	-0.114754	0.0731356	28.3999	-1.56906	0.851693	-0.11
A0A0C4BK41|A0A0C4BK41_WHEAT	21 dpa	-0.0147544	0.0731356	28.3999	-0.201741	1	-0.02
A0A0C4BK41|A0A0C4BK41_WHEAT	Mature	0.07	0.0652675	27.1472	1.07251	0.983536	0.08
A0A0C4BK41|A0A0C4BK41_WHEAT	14 dpa	0.130246	0.0731356	28.3999	1.78088	0.741064	0.13
A0A0C4BK41|A0A0C4BK41_WHEAT	28 dpa	0.207746	0.0731356	28.3999	2.84055	0.17051	0.21
A0A0C4BK42|A0A0C4BK42_WHEAT (+1)	7 dpa	-0.1975	0.133864	32	-1.47538	0.891956	-0.19
A0A0C4BK42|A0A0C4BK42_WHEAT (+1)	14 dpa	-0.0975	0.133864	32	-0.728354	0.999076	-0.11
A0A0C4BK42|A0A0C4BK42_WHEAT (+1)	21 dpa	-0.025	0.133864	32	-0.186757	1	-0.02
A0A0C4BK42|A0A0C4BK42_WHEAT (+1)	28 dpa	0.035	0.133864	32	0.26146	1	0.02
A0A0C4BK42|A0A0C4BK42_WHEAT (+1)	Mature	0.062	0.119334	32	0.51955	0.999941	0.06
A0A0C4BK54|A0A0C4BK54_WHEAT (+2)	7 dpa	-0.305745	0.14356	31.9129	-2.12973	0.521486	-0.31
A0A0C4BK54|A0A0C4BK54_WHEAT (+2)	Mature	-0.13	0.127913	31.8887	-1.01632	0.988984	-0.19
A0A0C4BK54|A0A0C4BK54_WHEAT (+2)	21 dpa	-0.0332453	0.14356	31.9129	-0.231577	1	-0.03
A0A0C4BK54|A0A0C4BK54_WHEAT (+2)	14 dpa	0.126755	0.14356	31.9129	0.882937	0.995979	0.15
A0A0C4BK54|A0A0C4BK54_WHEAT (+2)	28 dpa	0.144255	0.14356	31.9129	1.00484	0.989822	0.17
A0A0C4BK99|A0A0C4BK99_WHEAT (+1)	7 dpa	-0.3325	0.136987	32	-2.42723	0.3439	-0.32
A0A0C4BK99|A0A0C4BK99_WHEAT (+1)	14 dpa	-0.2525	0.136987	32	-1.84324	0.704272	-0.25
A0A0C4BK99|A0A0C4BK99_WHEAT (+1)	21 dpa	-0.0725	0.136987	32	-0.529246	0.999931	-0.08
A0A0C4BK99|A0A0C4BK99_WHEAT (+1)	Mature	-0.078	0.122119	32	-0.638722	0.999676	-0.07
A0A0C4BK99|A0A0C4BK99_WHEAT (+1)	28 dpa	0.1325	0.136987	32	0.967243	0.992221	0.13
A0A0C4BKB7|A0A0C4BKB7_WHEAT	7 dpa	-0.095	0.104393	32	-0.91002	0.994985	-0.05
A0A0C4BKB7|A0A0C4BKB7_WHEAT	21 dpa	-0.0025	0.104393	32	-0.0239479	1	-0.01
A0A0C4BKB7|A0A0C4BKB7_WHEAT	28 dpa	-0.0025	0.104393	32	-0.0239479	1	0
A0A0C4BKB7|A0A0C4BKB7_WHEAT	14 dpa	0.08	0.104393	32	0.766333	0.998626	0.07
A0A0C4BKB7|A0A0C4BKB7_WHEAT	Mature	0.218	0.0930625	32	2.34251	0.391141	0.23
A0A0C4BKH5|A0A0C4BKH5_WHEAT (+1)	21 dpa	-0.1425	0.38173	31	-0.3733	0.999996	-0.21
A0A0C4BKH5|A0A0C4BKH5_WHEAT (+1)	28 dpa	-0.105	0.38173	31	-0.275063	1	-0.17
A0A0C4BKH5|A0A0C4BKH5_WHEAT (+1)	7 dpa	-0.015	0.38173	31	-0.0392948	1	0
A0A0C4BKH5|A0A0C4BKH5_WHEAT (+1)	14 dpa	-0.0275	0.38173	31	-0.0720404	1	0.01
A0A0C4BKH5|A0A0C4BKH5_WHEAT (+1)	Mature	-0.4405	0.363564	31	-1.21162	0.964812	0.02
A0A0C4BKI1|A0A0C4BKI1_WHEAT	7 dpa	-0.322344	0.123345	31.243	-2.61335	0.253361	-0.35
A0A0C4BKI1|A0A0C4BKI1_WHEAT	21 dpa	-0.0973439	0.123345	31.243	-0.789199	0.998264	-0.09
A0A0C4BKI1|A0A0C4BKI1_WHEAT	Mature	-0.07	0.109853	31.001	-0.637213	0.999679	-0.09
A0A0C4BKI1|A0A0C4BKI1_WHEAT	14 dpa	0.0726561	0.123345	31.243	0.589048	0.999832	0.09
A0A0C4BKI1|A0A0C4BKI1_WHEAT	28 dpa	0.137656	0.123345	31.243	1.11602	0.979202	0.12
A0A0C4BKL3|A0A0C4BKL3_WHEAT	Mature	-0.15	0.0760497	32	-1.97239	0.622891	-0.15
A0A0C4BKL3|A0A0C4BKL3_WHEAT	7 dpa	-0.13	0.0853091	32	-1.52387	0.872569	-0.12
A0A0C4BKL3|A0A0C4BKL3_WHEAT	21 dpa	-0.02	0.0853091	32	-0.234441	1	-0.03
A0A0C4BKL3|A0A0C4BKL3_WHEAT	28 dpa	0.025	0.0853091	32	0.293052	1	0.03
A0A0C4BKL3|A0A0C4BKL3_WHEAT	14 dpa	0.0875	0.0853091	32	1.02568	0.988273	0.09
A0A0C4BKM5|A0A0C4BKM5_WHEAT (+1)	7 dpa	-0.2675	0.0882727	32	-3.03038	0.112601	-0.27
A0A0C4BKM5|A0A0C4BKM5_WHEAT (+1)	28 dpa	0.015	0.0882727	32	0.169928	1	0.01
A0A0C4BKM5|A0A0C4BKM5_WHEAT (+1)	21 dpa	0.0425	0.0882727	32	0.481462	0.999969	0.04
A0A0C4BKM5|A0A0C4BKM5_WHEAT (+1)	Mature	0.068	0.0786916	32	0.864132	0.996575	0.07
A0A0C4BKM5|A0A0C4BKM5_WHEAT (+1)	14 dpa	0.155	0.0882727	32	1.75592	0.756148	0.15
A0A0F7GA49|A0A0F7GA49_WHEAT	28 dpa	-0.813505	0.32319	31.8519	-2.51711	0.297675	-0.84
A0A0F7GA49|A0A0F7GA49_WHEAT	7 dpa	-0.0560049	0.32319	31.8519	-0.173288	1	-0.06
A0A0F7GA49|A0A0F7GA49_WHEAT	14 dpa	-0.00600494	0.32319	31.8519	-0.0185802	1	-0.05
A0A0F7GA49|A0A0F7GA49_WHEAT	21 dpa	0.108995	0.32319	31.8519	0.337248	0.999999	0.11
A0A0F7GA49|A0A0F7GA49_WHEAT	Mature	0.27	0.287929	31.8095	0.937733	0.993758	0.27
A0A0H3WFR0|A0A0H3WFR0_WHEAT (+1)	7 dpa	-0.315	0.246308	27	-1.27889	0.950127	-0.17
A0A0H3WFR0|A0A0H3WFR0_WHEAT (+1)	21 dpa	0.00666667	0.290573	27	0.0229432	1	-0.04
A0A0H3WFR0|A0A0H3WFR0_WHEAT (+1)	14 dpa	-0.08	0.246308	27	-0.324797	0.999999	-0.02
A0A0H3WFR0|A0A0H3WFR0_WHEAT (+1)	28 dpa	0.326667	0.328768	27	0.99361	0.990204	0.31
A0A0H3WFR0|A0A0H3WFR0_WHEAT (+1)	Mature	0.272	0.219223	27	1.24075	0.958362	0.32
A0A0H4MAT1|A0A0H4MAT1_WHEAT	28 dpa	-0.560013	0.417476	31.6881	-1.34143	0.935667	-0.54
A0A0H4MAT1|A0A0H4MAT1_WHEAT	14 dpa	-0.405013	0.417476	31.6881	-0.970148	0.992036	-0.25
A0A0H4MAT1|A0A0H4MAT1_WHEAT	21 dpa	0.269987	0.417476	31.6881	0.646712	0.999641	0.22
A0A0H4MAT1|A0A0H4MAT1_WHEAT	Mature	0.39	0.37186	31.5947	1.04878	0.986303	0.32
A0A0H4MAT1|A0A0H4MAT1_WHEAT	7 dpa	0.777487	0.417476	31.6881	1.86235	0.692493	0.56
A0A0H4TM98|A0A0H4TM98_WHEAT	7 dpa	-0.438333	0.496668	22	-0.882548	0.995517	-0.38
A0A0H4TM98|A0A0H4TM98_WHEAT	Mature	-0.256667	0.477422	22	-0.53761	0.999909	-0.13
A0A0H4TM98|A0A0H4TM98_WHEAT	21 dpa	0.37	0.537754	22	0.688047	0.999324	0.37
A0A0H4TM98|A0A0H4TM98_WHEAT	28 dpa	0.805833	0.496668	22	1.62248	0.823814	0.68
A0A0H4TM98|A0A0H4TM98_WHEAT	14 dpa	-0.13	0.78646	22	-0.165298	1	1.77
A0A0K1YXN8|A0A0K1YXN8_WHEAT (+1)	7 dpa	-0.178553	0.0811554	20.3039	-2.20014	0.486664	-0.2
A0A0K1YXN8|A0A0K1YXN8_WHEAT (+1)	21 dpa	-0.041053	0.0811554	20.3039	-0.505857	0.999943	-0.07
A0A0K1YXN8|A0A0K1YXN8_WHEAT (+1)	Mature	0.048	0.0738058	17.4382	0.650355	0.999517	0.04
A0A0K1YXN8|A0A0K1YXN8_WHEAT (+1)	14 dpa	0.168947	0.0811554	20.3039	2.08177	0.558088	0.13
A0A0K1YXN8|A0A0K1YXN8_WHEAT (+1)	28 dpa	0.291447	0.0811554	20.3039	3.59122	0.0445817	0.23
A0A0M3LQU0|A0A0M3LQU0_WHEAT	14 dpa	-1.05	0.484729	18	-2.16616	0.509715	-1.05
A0A0M3LQU0|A0A0M3LQU0_WHEAT	7 dpa	-0.675	0.381424	18	-1.76969	0.744603	-0.68
A0A0M3LQU0|A0A0M3LQU0_WHEAT	Mature	0.0785	0.237453	18	0.330592	0.999998	0.1
A0A0M3LQU0|A0A0M3LQU0_WHEAT	21 dpa	0.69	0.377438	18	1.82812	0.711496	0.83
A0A125RLL8|A0A125RLL8_WHEAT	Mature	0.018	0.164378	30.4681	0.109504	1	0.05
A0A125RLL8|A0A125RLL8_WHEAT	14 dpa	0.117127	0.184554	30.8486	0.634648	0.999689	0.08
A0A125RLL8|A0A125RLL8_WHEAT	7 dpa	0.0471269	0.184554	30.8486	0.255356	1	0.11
A0A125RLL8|A0A125RLL8_WHEAT	28 dpa	0.147127	0.184554	30.8486	0.797202	0.998117	0.14
A0A125RLL8|A0A125RLL8_WHEAT	21 dpa	0.144627	0.184554	30.8486	0.783656	0.998349	0.14
A0A140KPV0|A0A140KPV0_WHEAT	28 dpa	-0.38	0.217629	32	-1.74609	0.761765	-0.25
A0A140KPV0|A0A140KPV0_WHEAT	Mature	0.03	0.194008	32	0.154633	1	0.04
A0A140KPV0|A0A140KPV0_WHEAT	14 dpa	0.185	0.217629	32	0.850071	0.99697	0.15
A0A140KPV0|A0A140KPV0_WHEAT	21 dpa	0.0175	0.217629	32	0.0804121	1	0.19
A0A140KPV0|A0A140KPV0_WHEAT	7 dpa	0.465	0.217629	32	2.13666	0.517022	0.44
A0A172Q4F0|A0A172Q4F0_WHEAT (+2)	7 dpa	-0.375	0.303372	22	-1.2361	0.957722	-0.14
A0A172Q4F0|A0A172Q4F0_WHEAT (+2)	Mature	-0.173333	0.410691	22	-0.422053	0.999988	-0.12
A0A172Q4F0|A0A172Q4F0_WHEAT (+2)	21 dpa	-0.0241667	0.262514	22	-0.0920588	1	-0.05
A0A172Q4F0|A0A172Q4F0_WHEAT (+2)	14 dpa	0.0408333	0.264225	22	0.15454	1	-0.03
A0A172Q4F0|A0A172Q4F0_WHEAT (+2)	28 dpa	0.35	0.240836	22	1.45327	0.896195	0.26
A0A173FEH2|A0A173FEH2_WHEAT (+2)	7 dpa	-0.165	0.121051	32	-1.36306	0.92964	-0.17
A0A173FEH2|A0A173FEH2_WHEAT (+2)	21 dpa	-0.0925	0.121051	32	-0.76414	0.998656	-0.08
A0A173FEH2|A0A173FEH2_WHEAT (+2)	14 dpa	-0.0025	0.121051	32	-0.0206524	1	0.01
A0A173FEH2|A0A173FEH2_WHEAT (+2)	Mature	0.028	0.107912	32	0.25947	1	0.04
A0A173FEH2|A0A173FEH2_WHEAT (+2)	28 dpa	0.1125	0.121051	32	0.92936	0.994158	0.12
A0A1B5GE57|A0A1B5GE57_WHEAT	28 dpa	-0.270515	0.297388	31.7745	-0.909637	0.994991	-0.26
A0A1B5GE57|A0A1B5GE57_WHEAT	21 dpa	0.194485	0.297388	31.7745	0.653979	0.999607	0.17
A0A1B5GE57|A0A1B5GE57_WHEAT	Mature	0.296	0.264914	31.7084	1.11734	0.979099	0.27
A0A1B5GE57|A0A1B5GE57_WHEAT	7 dpa	0.486985	0.297388	31.7745	1.63754	0.820015	0.45
A0A1B5GE57|A0A1B5GE57_WHEAT	14 dpa	0.409485	0.297388	31.7745	1.37694	0.925471	0.45
A0A1B5GEP8|A0A1B5GEP8_WHEAT	7 dpa	-0.165209	0.184471	18.9745	-0.89558	0.994742	-0.2
A0A1B5GEP8|A0A1B5GEP8_WHEAT	21 dpa	0.0747912	0.184471	18.9745	0.405435	0.999991	0.04
A0A1B5GEP8|A0A1B5GEP8_WHEAT	Mature	0.13	0.168655	16.1115	0.770805	0.998126	0.13
A0A1B5GEP8|A0A1B5GEP8_WHEAT	14 dpa	0.272291	0.184471	18.9745	1.47606	0.885728	0.21
A0A1B5GEP8|A0A1B5GEP8_WHEAT	28 dpa	0.317291	0.184471	18.9745	1.72	0.772206	0.24
A0A1B5GFV1|A0A1B5GFV1_WHEAT	21 dpa	-0.455742	0.366439	14.0178	-1.24371	0.951443	-0.32
A0A1B5GFV1|A0A1B5GFV1_WHEAT	7 dpa	-0.288242	0.366439	14.0178	-0.786604	0.997659	-0.1
A0A1B5GFV1|A0A1B5GFV1_WHEAT	14 dpa	-0.0782419	0.366439	14.0178	-0.21352	1	0.15
A0A1B5GFV1|A0A1B5GFV1_WHEAT	Mature	0.0219281	0.359459	13.7546	0.0610032	1	0.28
A0A1B5GFV1|A0A1B5GFV1_WHEAT	28 dpa	0.264258	0.366439	14.0178	0.721152	0.998782	0.34
A0A1D5RQJ7|A0A1D5RQJ7_WHEAT (+1)	14 dpa	-0.375	0.430534	19	-0.871011	0.995699	-0.36
A0A1D5RQJ7|A0A1D5RQJ7_WHEAT (+1)	21 dpa	0.116667	0.293123	19	0.398013	0.999992	0.1
A0A1D5RQJ7|A0A1D5RQJ7_WHEAT (+1)	7 dpa	0.3775	0.314831	19	1.19905	0.963633	0.18
A0A1D5RQJ7|A0A1D5RQJ7_WHEAT (+1)	28 dpa	0.18	0.466018	19	0.386251	0.999994	0.18
A0A1D5RQJ7|A0A1D5RQJ7_WHEAT (+1)	Mature	0.1415	0.233048	19	0.607171	0.999734	0.2
A0A1D5RRD3|A0A1D5RRD3_WHEAT	7 dpa	-0.428751	0.19169	31.9859	-2.23669	0.454257	-0.35
A0A1D5RRD3|A0A1D5RRD3_WHEAT	Mature	-0.19	0.170845	31.9822	-1.11212	0.979765	-0.17
A0A1D5RRD3|A0A1D5RRD3_WHEAT	21 dpa	-0.141251	0.19169	31.9859	-0.736872	0.998987	-0.07
A0A1D5RRD3|A0A1D5RRD3_WHEAT	14 dpa	0.338749	0.19169	31.9859	1.76717	0.749656	0.28
A0A1D5RRD3|A0A1D5RRD3_WHEAT	28 dpa	0.318749	0.19169	31.9859	1.66284	0.80714	0.34
A0A1D5RU47|A0A1D5RU47_WHEAT (+1)	28 dpa	-0.375	0.165987	22	-2.25921	0.449812	-0.37
A0A1D5RU47|A0A1D5RU47_WHEAT (+1)	14 dpa	-0.201667	0.180832	22	-1.11521	0.977649	-0.2
A0A1D5RU47|A0A1D5RU47_WHEAT (+1)	21 dpa	0.0833333	0.182138	22	0.457528	0.999976	0.08
A0A1D5RU47|A0A1D5RU47_WHEAT (+1)	7 dpa	0.0816667	0.222686	22	0.366735	0.999996	0.08
A0A1D5RU47|A0A1D5RU47_WHEAT (+1)	Mature	0.21	0.221294	22	0.948964	0.992467	0.21
A0A1D5S072|A0A1D5S072_WHEAT	7 dpa	-0.2175	0.0981675	32	-2.2156	0.467275	-0.22
A0A1D5S072|A0A1D5S072_WHEAT	Mature	-0.03	0.0875125	32	-0.342808	0.999998	-0.03
A0A1D5S072|A0A1D5S072_WHEAT	14 dpa	-0.015	0.0981675	32	-0.1528	1	-0.02
A0A1D5S072|A0A1D5S072_WHEAT	21 dpa	0.005	0.0981675	32	0.0509333	1	-0.01
A0A1D5S072|A0A1D5S072_WHEAT	28 dpa	0.11	0.0981675	32	1.12053	0.978741	0.1
A0A1D5S088|A0A1D5S088_WHEAT (+1)	7 dpa	-0.1775	0.0859351	32	-2.06551	0.562761	-0.19
A0A1D5S088|A0A1D5S088_WHEAT (+1)	21 dpa	-0.0875	0.0859351	32	-1.01821	0.98885	-0.1
A0A1D5S088|A0A1D5S088_WHEAT (+1)	14 dpa	-0.0275	0.0859351	32	-0.320009	0.999999	-0.02
A0A1D5S088|A0A1D5S088_WHEAT (+1)	Mature	0.042	0.0766078	32	0.548247	0.999908	0.02
A0A1D5S088|A0A1D5S088_WHEAT (+1)	28 dpa	0.2675	0.0859351	32	3.11281	0.0944478	0.27
A0A1D5S805|A0A1D5S805_WHEAT	7 dpa	-0.281165	0.102522	31.855	-2.74248	0.199944	-0.28
A0A1D5S805|A0A1D5S805_WHEAT	21 dpa	-0.0936652	0.102522	31.855	-0.913608	0.994833	-0.09
A0A1D5S805|A0A1D5S805_WHEAT	Mature	-0.028	0.0913371	31.8136	-0.306557	0.999999	-0.02
A0A1D5S805|A0A1D5S805_WHEAT	14 dpa	0.0263348	0.102522	31.855	0.256869	1	0.03
A0A1D5S805|A0A1D5S805_WHEAT	28 dpa	0.161335	0.102522	31.855	1.57366	0.850714	0.14
A0A1D5SEC3|A0A1D5SEC3_WHEAT	7 dpa	-0.405925	0.101108	31.6442	-4.01477	0.0108703	-0.4
A0A1D5SEC3|A0A1D5SEC3_WHEAT	28 dpa	-0.0309254	0.101108	31.6442	-0.305865	0.999999	-0.02
A0A1D5SEC3|A0A1D5SEC3_WHEAT	21 dpa	-0.000925399	0.101108	31.6442	-0.00915258	1	-0.02
A0A1D5SEC3|A0A1D5SEC3_WHEAT	Mature	0.1	0.0900577	31.5368	1.1104	0.979917	0.11
A0A1D5SEC3|A0A1D5SEC3_WHEAT	14 dpa	0.176575	0.101108	31.6442	1.7464	0.761524	0.16
A0A1D5SG47|A0A1D5SG47_WHEAT	Mature	-0.258	0.128929	32	-2.0011	0.604393	-0.22
A0A1D5SG47|A0A1D5SG47_WHEAT	7 dpa	-0.245	0.144627	32	-1.69402	0.790634	-0.2
A0A1D5SG47|A0A1D5SG47_WHEAT	14 dpa	0.05	0.144627	32	0.345718	0.999998	0.02
A0A1D5SG47|A0A1D5SG47_WHEAT	21 dpa	0.06	0.144627	32	0.414861	0.999991	0.06
A0A1D5SG47|A0A1D5SG47_WHEAT	28 dpa	0.3525	0.144627	32	2.43731	0.338501	0.35
A0A1D5SGL2|A0A1D5SGL2_WHEAT	28 dpa	0.035	0.154187	32	0.226996	1	0.04
A0A1D5SGL2|A0A1D5SGL2_WHEAT	14 dpa	0.0925	0.154187	32	0.599919	0.999806	0.09
A0A1D5SGL2|A0A1D5SGL2_WHEAT	7 dpa	0.125	0.154187	32	0.810702	0.997882	0.14
A0A1D5SGL2|A0A1D5SGL2_WHEAT	Mature	0.156	0.137452	32	1.13494	0.976893	0.16
A0A1D5SGL2|A0A1D5SGL2_WHEAT	21 dpa	0.22	0.154187	32	1.42683	0.909486	0.22
A0A1D5SH22|A0A1D5SH22_WHEAT	14 dpa	-0.3425	0.19955	27	-1.71636	0.777198	-0.26
A0A1D5SH22|A0A1D5SH22_WHEAT	28 dpa	-0.165	0.158526	27	-1.04084	0.986524	-0.18
A0A1D5SH22|A0A1D5SH22_WHEAT	Mature	0.002	0.151162	27	0.0132308	1	0.01
A0A1D5SH22|A0A1D5SH22_WHEAT	21 dpa	0.136667	0.186936	27	0.731089	0.998994	0.11
A0A1D5SH22|A0A1D5SH22_WHEAT	7 dpa	0.2	0.158526	27	1.26163	0.953982	0.19
A0A1D5SLI4|A0A1D5SLI4_WHEAT	7 dpa	-0.231297	0.0827224	31.2873	-2.79606	0.181372	-0.24
A0A1D5SLI4|A0A1D5SLI4_WHEAT	Mature	-0.056	0.0736742	31.0605	-0.760104	0.998699	-0.06
A0A1D5SLI4|A0A1D5SLI4_WHEAT	21 dpa	-0.0587967	0.0827224	31.2873	-0.710772	0.999233	-0.06
A0A1D5SLI4|A0A1D5SLI4_WHEAT	14 dpa	0.0587033	0.0827224	31.2873	0.709641	0.999242	0.05
A0A1D5SLI4|A0A1D5SLI4_WHEAT	28 dpa	0.0787033	0.0827224	31.2873	0.951414	0.993047	0.07
A0A1D5SRA5|A0A1D5SRA5_WHEAT	7 dpa	-0.1825	0.0921594	32	-1.98026	0.617827	-0.16
A0A1D5SRA5|A0A1D5SRA5_WHEAT	21 dpa	-0.0325	0.0921594	32	-0.35265	0.999998	-0.04
A0A1D5SRA5|A0A1D5SRA5_WHEAT	Mature	0.012	0.0821565	32	0.146063	1	0.01
A0A1D5SRA5|A0A1D5SRA5_WHEAT	14 dpa	0.04	0.0921594	32	0.434031	0.999987	0.04
A0A1D5SRA5|A0A1D5SRA5_WHEAT	28 dpa	0.1875	0.0921594	32	2.03452	0.582797	0.19
A0A1D5SRF8|A0A1D5SRF8_WHEAT (+3)	7 dpa	-0.211734	0.122728	31.6308	-1.72523	0.773438	-0.22
A0A1D5SRF8|A0A1D5SRF8_WHEAT (+3)	Mature	0.092	0.109314	31.519	0.841611	0.997177	0.02
A0A1D5SRF8|A0A1D5SRF8_WHEAT (+3)	21 dpa	0.0932659	0.122728	31.6308	0.759939	0.998708	0.07
A0A1D5SRF8|A0A1D5SRF8_WHEAT (+3)	14 dpa	0.0932659	0.122728	31.6308	0.759939	0.998708	0.12
A0A1D5SRF8|A0A1D5SRF8_WHEAT (+3)	28 dpa	0.155766	0.122728	31.6308	1.26919	0.953451	0.14
A0A1D5SRX8|A0A1D5SRX8_WHEAT	7 dpa	-0.0848966	0.116165	28.7523	-0.730826	0.999018	-0.13
A0A1D5SRX8|A0A1D5SRX8_WHEAT	14 dpa	-0.0973966	0.116165	28.7523	-0.838431	0.997183	-0.12
A0A1D5SRX8|A0A1D5SRX8_WHEAT	21 dpa	-0.0498966	0.116165	28.7523	-0.429531	0.999988	-0.07
A0A1D5SRX8|A0A1D5SRX8_WHEAT	Mature	0.068	0.103627	27.621	0.656201	0.999577	0.04
A0A1D5SRX8|A0A1D5SRX8_WHEAT	28 dpa	0.0526034	0.116165	28.7523	0.452832	0.999981	0.1
A0A1D5SS05|A0A1D5SS05_WHEAT (+2)	7 dpa	-0.14	0.129005	27	-1.08523	0.982172	-0.16
A0A1D5SS05|A0A1D5SS05_WHEAT (+2)	21 dpa	0.0675	0.129357	27	0.521811	0.999935	0.03
A0A1D5SS05|A0A1D5SS05_WHEAT (+2)	Mature	0.015	0.129673	27	0.115676	1	0.03
A0A1D5SS05|A0A1D5SS05_WHEAT (+2)	14 dpa	0.0425	0.118404	27	0.358939	0.999997	0.08
A0A1D5SS05|A0A1D5SS05_WHEAT (+2)	28 dpa	0.21	0.118404	27	1.77358	0.745012	0.21
A0A1D5SSE7|A0A1D5SSE7_WHEAT	28 dpa	0.03	0.120155	32	0.249678	1	0.02
A0A1D5SSE7|A0A1D5SSE7_WHEAT	21 dpa	0.04	0.120155	32	0.332904	0.999999	0.07
A0A1D5SSE7|A0A1D5SSE7_WHEAT	7 dpa	0.155	0.120155	32	1.29	0.948805	0.13
A0A1D5SSE7|A0A1D5SSE7_WHEAT	14 dpa	0.105	0.120155	32	0.873873	0.996278	0.13
A0A1D5SSE7|A0A1D5SSE7_WHEAT	Mature	0.164	0.107113	32	1.53109	0.869524	0.16
A0A1D5SSY7|A0A1D5SSY7_WHEAT (+1)	Mature	0.11	0.0886747	16	1.24049	0.953708	0.07
A0A1D5SSY7|A0A1D5SSY7_WHEAT (+1)	21 dpa	0.14	0.112453	16	1.24497	0.952738	0.08
A0A1D5SUB6|A0A1D5SUB6_WHEAT	7 dpa	-0.130869	0.119346	30.5009	-1.09655	0.981393	-0.08
A0A1D5SUB6|A0A1D5SUB6_WHEAT	Mature	-0.032	0.106314	29.9957	-0.300995	0.999999	-0.07
A0A1D5SUB6|A0A1D5SUB6_WHEAT	21 dpa	-0.0233689	0.119346	30.5009	-0.195807	1	-0.04
A0A1D5SUB6|A0A1D5SUB6_WHEAT	14 dpa	0.0766311	0.119346	30.5009	0.64209	0.999657	0.06
A0A1D5SUB6|A0A1D5SUB6_WHEAT	28 dpa	0.124131	0.119346	30.5009	1.04009	0.98696	0.09
A0A1D5SV65|A0A1D5SV65_WHEAT (+1)	7 dpa	-0.565	0.380082	30	-1.48652	0.887052	-0.57
A0A1D5SV65|A0A1D5SV65_WHEAT (+1)	21 dpa	0.0325	0.380082	30	0.0855078	1	-0.03
A0A1D5SV65|A0A1D5SV65_WHEAT (+1)	Mature	0.0175	0.384104	30	0.0455605	1	0.16
A0A1D5SV65|A0A1D5SV65_WHEAT (+1)	14 dpa	0.545	0.380082	30	1.4339	0.90646	0.45
A0A1D5SV65|A0A1D5SV65_WHEAT (+1)	28 dpa	0.5675	0.380082	30	1.4931	0.884472	0.59
A0A1D5SW13|A0A1D5SW13_WHEAT (+1)	Mature	-0.175833	0.16462	27	-1.06812	0.98396	-0.19
A0A1D5SW13|A0A1D5SW13_WHEAT (+1)	7 dpa	-0.13	0.163772	27	-0.793786	0.998101	-0.18
A0A1D5SW13|A0A1D5SW13_WHEAT (+1)	14 dpa	-0.15	0.150315	27	-0.997907	0.989906	-0.11
A0A1D5SW13|A0A1D5SW13_WHEAT (+1)	28 dpa	-0.13	0.150315	27	-0.864853	0.996384	-0.1
A0A1D5SW13|A0A1D5SW13_WHEAT (+1)	21 dpa	0.17	0.164219	27	1.0352	0.987012	0.13
A0A1D5SXM7|A0A1D5SXM7_WHEAT (+1)	7 dpa	-0.12867	0.0761269	29.8532	-1.69021	0.792146	-0.11
A0A1D5SXM7|A0A1D5SXM7_WHEAT (+1)	21 dpa	0.0138295	0.0761269	29.8532	0.181664	1	0.02
A0A1D5SXM7|A0A1D5SXM7_WHEAT (+1)	14 dpa	0.0688295	0.0761269	29.8532	0.904141	0.99513	0.06
A0A1D5SXM7|A0A1D5SXM7_WHEAT (+1)	Mature	0.07	0.0678414	29.1137	1.03182	0.987523	0.07
A0A1D5SXM7|A0A1D5SXM7_WHEAT (+1)	28 dpa	0.16633	0.0761269	29.8532	2.1849	0.487673	0.19
A0A1D5T8I8|A0A1D5T8I8_WHEAT (+1)	7 dpa	-0.3725	0.157896	32	-2.35915	0.381616	-0.34
A0A1D5T8I8|A0A1D5T8I8_WHEAT (+1)	21 dpa	-0.265	0.157896	32	-1.67832	0.799023	-0.16
A0A1D5T8I8|A0A1D5T8I8_WHEAT (+1)	Mature	-0.118	0.140758	32	-0.838317	0.997271	-0.07
A0A1D5T8I8|A0A1D5T8I8_WHEAT (+1)	28 dpa	0.035	0.157896	32	0.221665	1	0.02
A0A1D5T8I8|A0A1D5T8I8_WHEAT (+1)	14 dpa	0.0375	0.157896	32	0.237498	1	0.05
A0A1D5TKM2|A0A1D5TKM2_WHEAT	21 dpa	-0.339405	0.0948977	31.7323	-3.57654	0.0326422	-0.36
A0A1D5TKM2|A0A1D5TKM2_WHEAT	7 dpa	-0.169405	0.0948977	31.7323	-1.78513	0.739131	-0.18
A0A1D5TKM2|A0A1D5TKM2_WHEAT	Mature	-0.064	0.0845318	31.653	-0.757112	0.998745	-0.1
A0A1D5TKM2|A0A1D5TKM2_WHEAT	14 dpa	-0.0244051	0.0948977	31.7323	-0.257172	1	-0.02
A0A1D5TKM2|A0A1D5TKM2_WHEAT	28 dpa	0.108095	0.0948977	31.7323	1.13907	0.976307	0.1
A0A1D5TKQ6|A0A1D5TKQ6_WHEAT	7 dpa	-0.41	0.148079	27	-2.7688	0.197249	-0.4
A0A1D5TKQ6|A0A1D5TKQ6_WHEAT	Mature	-0.094	0.131795	27	-0.713226	0.999172	-0.09
A0A1D5TKQ6|A0A1D5TKQ6_WHEAT	14 dpa	0.0625	0.148079	27	0.422073	0.999989	0.03
A0A1D5TKQ6|A0A1D5TKQ6_WHEAT	21 dpa	0.236667	0.174691	27	1.35477	0.93056	0.23
A0A1D5TKQ6|A0A1D5TKQ6_WHEAT	28 dpa	0.321667	0.197653	27	1.62743	0.823556	0.37
A0A1D5TPB6|A0A1D5TPB6_WHEAT	7 dpa	-0.187857	0.0852685	31.9714	-2.20312	0.475059	-0.19
A0A1D5TPB6|A0A1D5TPB6_WHEAT	21 dpa	-0.0153566	0.0852685	31.9714	-0.180097	1	-0.02
A0A1D5TPB6|A0A1D5TPB6_WHEAT	28 dpa	0.00464338	0.0852685	31.9714	0.054456	1	0
A0A1D5TPB6|A0A1D5TPB6_WHEAT	Mature	0.002	0.0759895	31.9637	0.0263194	1	0.01
A0A1D5TPB6|A0A1D5TPB6_WHEAT	14 dpa	0.0196434	0.0852685	31.9714	0.230371	1	0.02
A0A1D5TTT2|A0A1D5TTT2_WHEAT	Mature	-0.568	0.341318	29.7441	-1.66414	0.805862	-0.58
A0A1D5TTT2|A0A1D5TTT2_WHEAT	7 dpa	-0.582146	0.38312	30.316	-1.51948	0.873881	-0.53
A0A1D5TTT2|A0A1D5TTT2_WHEAT	21 dpa	-0.172146	0.38312	30.316	-0.449325	0.999982	-0.12
A0A1D5TTT2|A0A1D5TTT2_WHEAT	28 dpa	-0.0196458	0.38312	30.316	-0.0512784	1	0.01
A0A1D5TTT2|A0A1D5TTT2_WHEAT	14 dpa	0.295354	0.38312	30.316	0.770917	0.998537	0.28
A0A1D5U0A3|A0A1D5U0A3_WHEAT	Mature	-0.304	0.310204	32	-0.980002	0.991465	-0.34
A0A1D5U0A3|A0A1D5U0A3_WHEAT	28 dpa	0.1125	0.347972	32	0.323302	0.999999	-0.03
A0A1D5U0A3|A0A1D5U0A3_WHEAT	21 dpa	0.0775	0.347972	32	0.222719	1	0.04
A0A1D5U0A3|A0A1D5U0A3_WHEAT	7 dpa	-0.04	0.347972	32	-0.114952	1	0.04
A0A1D5U0A3|A0A1D5U0A3_WHEAT	14 dpa	0.485	0.347972	32	1.39379	0.920334	0.46
A0A1D5U586|A0A1D5U586_WHEAT	7 dpa	-0.069144	0.120244	31.9801	-0.575029	0.999863	-0.07
A0A1D5U586|A0A1D5U586_WHEAT	28 dpa	0.013356	0.120244	31.9801	0.111074	1	0.01
A0A1D5U586|A0A1D5U586_WHEAT	21 dpa	0.070856	0.120244	31.9801	0.589267	0.999833	0.09
A0A1D5U586|A0A1D5U586_WHEAT	14 dpa	0.135856	0.120244	31.9801	1.12983	0.977559	0.15
A0A1D5U586|A0A1D5U586_WHEAT	Mature	0.114	0.107164	31.9748	1.06379	0.984955	0.18
A0A1D5U703|A0A1D5U703_WHEAT (+1)	14 dpa	-0.1575	0.0730649	32	-2.15562	0.504956	-0.14
A0A1D5U703|A0A1D5U703_WHEAT (+1)	7 dpa	-0.1175	0.0730649	32	-1.60816	0.834549	-0.1
A0A1D5U703|A0A1D5U703_WHEAT (+1)	21 dpa	-0.06	0.0730649	32	-0.821188	0.997665	-0.07
A0A1D5U703|A0A1D5U703_WHEAT (+1)	28 dpa	0.025	0.0730649	32	0.342162	0.999998	0.02
A0A1D5U703|A0A1D5U703_WHEAT (+1)	Mature	0.072	0.0651345	32	1.10541	0.980559	0.1
A0A1D5U7G3|A0A1D5U7G3_WHEAT (+1)	28 dpa	-0.1425	0.254152	32	-0.560688	0.999889	-0.16
A0A1D5U7G3|A0A1D5U7G3_WHEAT (+1)	Mature	-0.116	0.226567	32	-0.511991	0.999948	-0.12
A0A1D5U7G3|A0A1D5U7G3_WHEAT (+1)	21 dpa	0.0375	0.254152	32	0.147549	1	0.02
A0A1D5U7G3|A0A1D5U7G3_WHEAT (+1)	7 dpa	-0.0025	0.254152	32	-0.00983663	1	0.02
A0A1D5U7G3|A0A1D5U7G3_WHEAT (+1)	14 dpa	0.58	0.254152	32	2.2821	0.426674	0.59
A0A1D5UB33|A0A1D5UB33_WHEAT	28 dpa	-0.0840697	0.252826	31.5648	-0.33252	0.999999	-0.07
A0A1D5UB33|A0A1D5UB33_WHEAT	14 dpa	-0.19657	0.252826	31.5648	-0.77749	0.998457	-0.06
A0A1D5UB33|A0A1D5UB33_WHEAT	7 dpa	0.17843	0.252826	31.5648	0.705743	0.999277	0.16
A0A1D5UB33|A0A1D5UB33_WHEAT	21 dpa	0.44593	0.252826	31.5648	1.76378	0.751545	0.41
A0A1D5UB33|A0A1D5UB33_WHEAT	Mature	0.372	0.225185	31.4314	1.65197	0.8126	0.43
A0A1D5UGB6|A0A1D5UGB6_WHEAT	7 dpa	-0.3925	0.155434	32	-2.52519	0.293545	-0.42
A0A1D5UGB6|A0A1D5UGB6_WHEAT	21 dpa	-0.0725	0.155434	32	-0.466437	0.999976	-0.09
A0A1D5UGB6|A0A1D5UGB6_WHEAT	Mature	-0.002	0.138563	32	-0.0144339	1	-0.02
A0A1D5UGB6|A0A1D5UGB6_WHEAT	28 dpa	0.03	0.155434	32	0.193008	1	0.01
A0A1D5UGB6|A0A1D5UGB6_WHEAT	14 dpa	0.2775	0.155434	32	1.78533	0.739056	0.29
A0A1D5UH45|A0A1D5UH45_WHEAT	28 dpa	-0.67	0.426286	31	-1.57171	0.851346	-0.62
A0A1D5UH45|A0A1D5UH45_WHEAT	14 dpa	-0.375	0.426286	31	-0.879691	0.996057	-0.36
A0A1D5UH45|A0A1D5UH45_WHEAT	Mature	-0.446	0.379927	31	-1.17391	0.97114	-0.25
A0A1D5UH45|A0A1D5UH45_WHEAT	21 dpa	0.1225	0.426286	31	0.287366	1	0.16
A0A1D5UH45|A0A1D5UH45_WHEAT	7 dpa	0.3525	0.464852	31	0.758306	0.998721	0.88
A0A1D5UH46|A0A1D5UH46_WHEAT	14 dpa	-0.0859296	0.217028	31.4698	-0.395938	0.999994	-0.16
A0A1D5UH46|A0A1D5UH46_WHEAT	28 dpa	-0.10343	0.217028	31.4698	-0.476572	0.999972	-0.13
A0A1D5UH46|A0A1D5UH46_WHEAT	7 dpa	0.00157042	0.217028	31.4698	0.00723604	1	-0.02
A0A1D5UH46|A0A1D5UH46_WHEAT	Mature	0.048	0.193294	31.3049	0.248326	1	0.04
A0A1D5UH46|A0A1D5UH46_WHEAT	21 dpa	0.23157	0.217028	31.4698	1.06701	0.984594	0.2
A0A1D5UH61|A0A1D5UH61_WHEAT (+1)	7 dpa	-0.145	0.126264	32	-1.14839	0.975063	-0.16
A0A1D5UH61|A0A1D5UH61_WHEAT (+1)	Mature	-0.1	0.112559	32	-0.888422	0.995795	-0.09
A0A1D5UH61|A0A1D5UH61_WHEAT (+1)	14 dpa	0.0175	0.126264	32	0.138599	1	0.02
A0A1D5UH61|A0A1D5UH61_WHEAT (+1)	21 dpa	0.1125	0.126264	32	0.890992	0.995704	0.11
A0A1D5UH61|A0A1D5UH61_WHEAT (+1)	28 dpa	0.0925	0.126264	32	0.732594	0.999033	0.11
A0A1D5UH99|A0A1D5UH99_WHEAT (+1)	14 dpa	-0.452619	0.408089	17.6868	-1.10912	0.977114	-0.52
A0A1D5UH99|A0A1D5UH99_WHEAT (+1)	7 dpa	-0.369795	0.32696	17.9334	-1.13101	0.97422	-0.37
A0A1D5UH99|A0A1D5UH99_WHEAT (+1)	Mature	0.311663	0.207559	17.849	1.50156	0.874845	0.18
A0A1D5UH99|A0A1D5UH99_WHEAT (+1)	21 dpa	0.252101	0.325107	17.9707	0.775439	0.998138	0.25
A0A1D5UHV1|A0A1D5UHV1_WHEAT	28 dpa	-0.738516	0.233564	30.9601	-3.16194	0.0860204	-0.72
A0A1D5UHV1|A0A1D5UHV1_WHEAT	Mature	0.02	0.208082	30.9489	0.0961157	1	-0.06
A0A1D5UHV1|A0A1D5UHV1_WHEAT	14 dpa	-0.088516	0.233564	30.9601	-0.378979	0.999996	0
A0A1D5UHV1|A0A1D5UHV1_WHEAT	21 dpa	0.176484	0.233564	30.9601	0.755612	0.998756	0.14
A0A1D5UHV1|A0A1D5UHV1_WHEAT	7 dpa	0.186756	0.254477	30.982	0.733883	0.99901	0.89
A0A1D5UHV4|A0A1D5UHV4_WHEAT (+2)	7 dpa	-0.0551337	0.123259	31.5559	-0.447301	0.999983	-0.05
A0A1D5UHV4|A0A1D5UHV4_WHEAT (+2)	14 dpa	0.0248663	0.123259	31.5559	0.201741	1	0.03
A0A1D5UHV4|A0A1D5UHV4_WHEAT (+2)	21 dpa	0.00486632	0.123259	31.5559	0.0394805	1	0.03
A0A1D5UHV4|A0A1D5UHV4_WHEAT (+2)	28 dpa	0.0648663	0.123259	31.5559	0.526262	0.999934	0.07
A0A1D5UHV4|A0A1D5UHV4_WHEAT (+2)	Mature	0.11	0.109783	31.4196	1.00198	0.989987	0.09
A0A1D5UIC2|A0A1D5UIC2_WHEAT	7 dpa	-0.4675	0.199042	32	-2.34875	0.387557	-0.38
A0A1D5UIC2|A0A1D5UIC2_WHEAT	21 dpa	-0.0325	0.199042	32	-0.163282	1	0.06
A0A1D5UIC2|A0A1D5UIC2_WHEAT	Mature	0.098	0.177438	32	0.552304	0.999902	0.14
A0A1D5UIC2|A0A1D5UIC2_WHEAT	14 dpa	0.11	0.199042	32	0.552646	0.999902	0.19
A0A1D5UIC2|A0A1D5UIC2_WHEAT	28 dpa	0.27	0.199042	32	1.3565	0.931531	0.3
A0A1D5UII2|A0A1D5UII2_WHEAT (+1)	28 dpa	-0.655	0.377193	32	-1.73651	0.767191	-0.6
A0A1D5UII2|A0A1D5UII2_WHEAT (+1)	7 dpa	-0.2925	0.377193	32	-0.775464	0.998494	-0.29
A0A1D5UII2|A0A1D5UII2_WHEAT (+1)	21 dpa	-0.0225	0.377193	32	-0.0596511	1	0.04
A0A1D5UII2|A0A1D5UII2_WHEAT (+1)	14 dpa	0.0275	0.377193	32	0.0729069	1	0.13
A0A1D5UII2|A0A1D5UII2_WHEAT (+1)	Mature	0.164	0.336253	32	0.487728	0.999966	0.18
A0A1D5UIJ5|A0A1D5UIJ5_WHEAT	7 dpa	-0.128528	0.154476	30.9279	-0.832028	0.997397	-0.12
A0A1D5UIJ5|A0A1D5UIJ5_WHEAT	28 dpa	-0.0335282	0.154476	30.9279	-0.217045	1	-0.03
A0A1D5UIJ5|A0A1D5UIJ5_WHEAT	Mature	0.006	0.137585	30.5756	0.0436093	1	0
A0A1D5UIJ5|A0A1D5UIJ5_WHEAT	14 dpa	0.0189718	0.154476	30.9279	0.122814	1	0.02
A0A1D5UIJ5|A0A1D5UIJ5_WHEAT	21 dpa	0.0964718	0.154476	30.9279	0.62451	0.999727	0.1
A0A1D5UIU1|A0A1D5UIU1_WHEAT (+1)	7 dpa	-0.05	0.10964	32	-0.456039	0.999981	-0.05
A0A1D5UIU1|A0A1D5UIU1_WHEAT (+1)	14 dpa	0.07	0.10964	32	0.638455	0.999678	0.04
A0A1D5UIU1|A0A1D5UIU1_WHEAT (+1)	Mature	0.04	0.0977394	32	0.409251	0.999992	0.04
A0A1D5UIU1|A0A1D5UIU1_WHEAT (+1)	21 dpa	0.1175	0.10964	32	1.07169	0.984187	0.15
A0A1D5UIU1|A0A1D5UIU1_WHEAT (+1)	28 dpa	0.3525	0.10964	32	3.21508	0.0754524	0.33
A0A1D5UIV5|A0A1D5UIV5_WHEAT (+7)	7 dpa	-0.2475	0.0945119	25.1216	-2.61872	0.259966	-0.25
A0A1D5UIV5|A0A1D5UIV5_WHEAT (+7)	21 dpa	-0.155	0.0945119	25.1216	-1.64001	0.816592	-0.15
A0A1D5UIV5|A0A1D5UIV5_WHEAT (+7)	Mature	-0.03	0.0847916	22.907	-0.353809	0.999997	-0.02
A0A1D5UIV5|A0A1D5UIV5_WHEAT (+7)	14 dpa	0.0725	0.0945119	25.1216	0.767099	0.998502	0.06
A0A1D5UIV5|A0A1D5UIV5_WHEAT (+7)	28 dpa	0.0825	0.0945119	25.1216	0.872906	0.99604	0.08
A0A1D5UJQ9|A0A1D5UJQ9_WHEAT (+1)	21 dpa	-0.486591	0.258546	16.9997	-1.88203	0.680027	-0.44
A0A1D5UJQ9|A0A1D5UJQ9_WHEAT (+1)	28 dpa	0.25764	0.232074	16.9977	1.11016	0.976708	0.26
A0A1D5UJQ9|A0A1D5UJQ9_WHEAT (+1)	14 dpa	0.354079	0.189194	16.9812	1.87152	0.686177	0.28
A0A1D5UJQ9|A0A1D5UJQ9_WHEAT (+1)	7 dpa	0.487226	0.258546	16.9997	1.88449	0.678588	0.49
A0A1D5UJR2|A0A1D5UJR2_WHEAT (+1)	28 dpa	-0.171667	0.294004	9	-0.583891	0.999678	-0.21
A0A1D5UJR2|A0A1D5UJR2_WHEAT (+1)	21 dpa	-0.09	0.462194	9	-0.194723	1	-0.03
A0A1D5UJR2|A0A1D5UJR2_WHEAT (+1)	7 dpa	0.05	0.462194	9	0.10818	1	0.05
A0A1D5UJS1|A0A1D5UJS1_WHEAT	7 dpa	-0.2225	0.285748	32	-0.778658	0.998445	-0.26
A0A1D5UJS1|A0A1D5UJS1_WHEAT	21 dpa	-0.225	0.285748	32	-0.787407	0.998306	-0.24
A0A1D5UJS1|A0A1D5UJS1_WHEAT	14 dpa	-0.1275	0.285748	32	-0.446197	0.999984	-0.14
A0A1D5UJS1|A0A1D5UJS1_WHEAT	Mature	-0.044	0.254733	32	-0.17273	1	-0.07
A0A1D5UJS1|A0A1D5UJS1_WHEAT	28 dpa	0.39	0.285748	32	1.36484	0.929122	0.4
A0A1D5UJW2|A0A1D5UJW2_WHEAT (+2)	7 dpa	-0.349846	0.1316	26.9079	-2.6584	0.240108	-0.33
A0A1D5UJW2|A0A1D5UJW2_WHEAT (+2)	28 dpa	-0.222346	0.1316	26.9079	-1.68956	0.791643	-0.21
A0A1D5UJW2|A0A1D5UJW2_WHEAT (+2)	21 dpa	-0.214846	0.1316	26.9079	-1.63257	0.820981	-0.2
A0A1D5UJW2|A0A1D5UJW2_WHEAT (+2)	14 dpa	-0.0898458	0.1316	26.9079	-0.682719	0.999413	-0.06
A0A1D5UJW2|A0A1D5UJW2_WHEAT (+2)	Mature	-0.018	0.117684	25.1751	-0.152952	1	-0.03
A0A1D5UK00|A0A1D5UK00_WHEAT (+4)	7 dpa	-0.363333	0.163248	28	-2.22566	0.463797	-0.26
A0A1D5UK00|A0A1D5UK00_WHEAT (+4)	Mature	-0.082	0.133415	28	-0.614624	0.999752	-0.03
A0A1D5UK00|A0A1D5UK00_WHEAT (+4)	21 dpa	0.095	0.149824	28	0.634078	0.999681	0.11
A0A1D5UK00|A0A1D5UK00_WHEAT (+4)	14 dpa	0.1475	0.188546	28	0.782302	0.998321	0.14
A0A1D5UK00|A0A1D5UK00_WHEAT (+4)	28 dpa	0.1725	0.163248	28	1.05668	0.985202	0.15
A0A1D5UK17|A0A1D5UK17_WHEAT	28 dpa	-0.133489	0.134384	31.908	-0.993337	0.990608	-0.13
A0A1D5UK17|A0A1D5UK17_WHEAT	14 dpa	-0.0959887	0.134384	31.908	-0.714286	0.999207	-0.1
A0A1D5UK17|A0A1D5UK17_WHEAT	7 dpa	-0.0634887	0.134384	31.908	-0.472442	0.999974	-0.06
A0A1D5UK17|A0A1D5UK17_WHEAT	21 dpa	-0.0559887	0.134384	31.908	-0.416632	0.999991	-0.04
A0A1D5UK17|A0A1D5UK17_WHEAT	Mature	0.046	0.119735	31.8822	0.384181	0.999996	-0.03
A0A1D5UK41|A0A1D5UK41_WHEAT (+2)	7 dpa	-0.135	0.256581	32	-0.52615	0.999935	-0.15
A0A1D5UK41|A0A1D5UK41_WHEAT (+2)	14 dpa	-0.1375	0.256581	32	-0.535893	0.999924	-0.12
A0A1D5UK41|A0A1D5UK41_WHEAT (+2)	21 dpa	-0.01	0.256581	32	-0.0389741	1	-0.02
A0A1D5UK41|A0A1D5UK41_WHEAT (+2)	28 dpa	0.1075	0.256581	32	0.418971	0.999991	0.11
A0A1D5UK41|A0A1D5UK41_WHEAT (+2)	Mature	0.234	0.228732	32	1.02303	0.98848	0.37
A0A1D5UKF1|A0A1D5UKF1_WHEAT (+8)	Mature	-0.273684	0.204187	21.8847	-1.34036	0.932547	-0.21
A0A1D5UKF1|A0A1D5UKF1_WHEAT (+8)	28 dpa	0.154295	0.203817	21.8694	0.757024	0.998574	0.06
A0A1D5UKF1|A0A1D5UKF1_WHEAT (+8)	14 dpa	0.126583	0.203817	21.8694	0.621063	0.999701	0.11
A0A1D5UKF1|A0A1D5UKF1_WHEAT (+8)	21 dpa	0.186726	0.219525	21.9537	0.850589	0.996575	0.16
A0A1D5UKF1|A0A1D5UKF1_WHEAT (+8)	7 dpa	0.523356	0.248117	21.9996	2.10931	0.53991	0.46
A0A1D5UKU8|A0A1D5UKU8_WHEAT	7 dpa	-0.396293	0.20887	31.9351	-1.89732	0.670692	-0.5
A0A1D5UKU8|A0A1D5UKU8_WHEAT	Mature	-0.034	0.186115	31.9173	-0.182683	1	-0.15
A0A1D5UKU8|A0A1D5UKU8_WHEAT	21 dpa	0.00120716	0.20887	31.9351	0.00577948	1	-0.04
A0A1D5UKU8|A0A1D5UKU8_WHEAT	14 dpa	0.0212072	0.20887	31.9351	0.101533	1	0.13
A0A1D5UKU8|A0A1D5UKU8_WHEAT	28 dpa	0.0937072	0.20887	31.9351	0.448639	0.999983	0.17
A0A1D5UKU9|A0A1D5UKU9_WHEAT (+1)	7 dpa	-0.3375	0.236322	30	-1.42814	0.908452	-0.26
A0A1D5UKU9|A0A1D5UKU9_WHEAT (+1)	28 dpa	-0.0975	0.236322	30	-0.412572	0.999992	-0.05
A0A1D5UKU9|A0A1D5UKU9_WHEAT (+1)	21 dpa	0.07	0.236322	30	0.296206	1	0.11
A0A1D5UKU9|A0A1D5UKU9_WHEAT (+1)	14 dpa	0.1625	0.236322	30	0.687621	0.999402	0.13
A0A1D5UKU9|A0A1D5UKU9_WHEAT (+1)	Mature	0.134667	0.247046	30	0.545108	0.99991	0.78
A0A1D5UKX4|A0A1D5UKX4_WHEAT (+1)	Mature	-0.356	0.235891	32	-1.50917	0.878643	-0.35
A0A1D5UKX4|A0A1D5UKX4_WHEAT (+1)	14 dpa	-0.0975	0.264612	32	-0.368464	0.999997	-0.1
A0A1D5UKX4|A0A1D5UKX4_WHEAT (+1)	7 dpa	-0.005	0.264612	32	-0.0188956	1	0
A0A1D5UKX4|A0A1D5UKX4_WHEAT (+1)	21 dpa	0.12	0.264612	32	0.453494	0.999981	0.12
A0A1D5UKX4|A0A1D5UKX4_WHEAT (+1)	28 dpa	0.115	0.264612	32	0.434598	0.999987	0.12
A0A1D5UKZ4|A0A1D5UKZ4_WHEAT	Mature	-0.626	0.303197	32	-2.06466	0.563309	-0.5
A0A1D5UKZ4|A0A1D5UKZ4_WHEAT	7 dpa	-0.3175	0.340113	32	-0.933514	0.993966	-0.28
A0A1D5UKZ4|A0A1D5UKZ4_WHEAT	28 dpa	-0.33	0.340113	32	-0.970266	0.992047	-0.26
A0A1D5UKZ4|A0A1D5UKZ4_WHEAT	21 dpa	-0.1375	0.340113	32	-0.404278	0.999993	-0.15
A0A1D5UKZ4|A0A1D5UKZ4_WHEAT	14 dpa	0.1675	0.340113	32	0.492484	0.999963	0.17
A0A1D5ULC8|A0A1D5ULC8_WHEAT (+1)	7 dpa	-0.159088	0.124399	21.9182	-1.27886	0.948337	-0.16
A0A1D5ULC8|A0A1D5ULC8_WHEAT (+1)	21 dpa	-0.0270667	0.151765	21.9928	-0.178346	1	-0.09
A0A1D5ULC8|A0A1D5ULC8_WHEAT (+1)	14 dpa	0.0688093	0.14311	21.978	0.480813	0.999964	0.06
A0A1D5ULC8|A0A1D5ULC8_WHEAT (+1)	Mature	0.172282	0.134608	21.9741	1.27987	0.948123	0.17
A0A1D5ULC8|A0A1D5ULC8_WHEAT (+1)	28 dpa	0.232796	0.114287	21.8769	2.03695	0.584751	0.18
A0A1D5ULR8|A0A1D5ULR8_WHEAT	28 dpa	-0.9275	0.459221	28	-2.01973	0.593331	-0.95
A0A1D5ULR8|A0A1D5ULR8_WHEAT	14 dpa	-0.139167	0.398576	28	-0.34916	0.999998	-0.17
A0A1D5ULR8|A0A1D5ULR8_WHEAT	7 dpa	0.0225	0.364717	28	0.0616917	1	-0.02
A0A1D5ULR8|A0A1D5ULR8_WHEAT	21 dpa	0.16	0.398576	28	0.401429	0.999993	0.23
A0A1D5ULR8|A0A1D5ULR8_WHEAT	Mature	0.496	0.324744	28	1.52736	0.869785	0.4
A0A1D5ULT3|A0A1D5ULT3_WHEAT	7 dpa	-0.1025	0.213277	12	-0.480595	0.999948	-0.1
A0A1D5ULT3|A0A1D5ULT3_WHEAT	Mature	-0.05	0.309197	12	-0.161709	1	-0.06
A0A1D5ULT3|A0A1D5ULT3_WHEAT	21 dpa	0.09	0.325157	12	0.276789	1	0.09
A0A1D5ULT3|A0A1D5ULT3_WHEAT	14 dpa	0.213333	0.228712	12	0.93276	0.991492	0.21
A0A1D5ULT3|A0A1D5ULT3_WHEAT	28 dpa	0.303333	0.22829	12	1.32872	0.92769	0.3
A0A1D5UM13|A0A1D5UM13_WHEAT	14 dpa	-0.12097	0.273177	25.657	-0.442826	0.999983	-0.1
A0A1D5UM13|A0A1D5UM13_WHEAT	21 dpa	0.198918	0.296094	26.2641	0.67181	0.999479	0.08
A0A1D5UM13|A0A1D5UM13_WHEAT	7 dpa	0.0554057	0.296284	26.1945	0.187002	1	0.14
A0A1D5UM13|A0A1D5UM13_WHEAT	Mature	0.177681	0.296282	26.382	0.599702	0.999792	0.21
A0A1D5UM13|A0A1D5UM13_WHEAT	28 dpa	0.12403	0.273177	25.657	0.45403	0.999979	0.24
A0A1D5UM70|A0A1D5UM70_WHEAT	21 dpa	-0.253386	0.183916	14.0639	-1.37773	0.915583	-0.21
A0A1D5UM70|A0A1D5UM70_WHEAT	28 dpa	-0.233386	0.183916	14.0639	-1.26898	0.945676	-0.15
A0A1D5UM70|A0A1D5UM70_WHEAT	14 dpa	-0.0883864	0.183916	14.0639	-0.48058	0.999953	0.01
A0A1D5UM70|A0A1D5UM70_WHEAT	Mature	0.028	0.172856	11.8951	0.161984	1	0.01
A0A1D5UM70|A0A1D5UM70_WHEAT	7 dpa	-0.0808864	0.183916	14.0639	-0.4398	0.999978	0.08
A0A1D5UMI8|A0A1D5UMI8_WHEAT (+5)	21 dpa	0.122455	0.0863758	21.9628	1.4177	0.908699	0.16
A0A1D5UMI8|A0A1D5UMI8_WHEAT (+5)	28 dpa	0.157348	0.0741486	21.9941	2.12207	0.532075	0.2
A0A1D5UMU8|A0A1D5UMU8_WHEAT (+1)	7 dpa	-0.223253	0.109939	31.6698	-2.0307	0.585347	-0.23
A0A1D5UMU8|A0A1D5UMU8_WHEAT (+1)	Mature	0.004	0.0979253	31.5706	0.0408475	1	0
A0A1D5UMU8|A0A1D5UMU8_WHEAT (+1)	21 dpa	0.0192472	0.109939	31.6698	0.175072	1	0.04
A0A1D5UMU8|A0A1D5UMU8_WHEAT (+1)	14 dpa	0.0317472	0.109939	31.6698	0.288771	1	0.05
A0A1D5UMU8|A0A1D5UMU8_WHEAT (+1)	28 dpa	0.319247	0.109939	31.6698	2.90386	0.14646	0.35
A0A1D5UNV1|A0A1D5UNV1_WHEAT (+2)	7 dpa	-0.0075	0.190718	23	-0.0393251	1	-0.07
A0A1D5UNV1|A0A1D5UNV1_WHEAT (+2)	14 dpa	0.0583333	0.190901	23	0.305568	0.999999	0.06
A0A1D5UNV1|A0A1D5UNV1_WHEAT (+2)	28 dpa	0.0575	0.222002	23	0.259007	1	0.13
A0A1D5UNV1|A0A1D5UNV1_WHEAT (+2)	Mature	0.1675	0.191645	23	0.87401	0.995886	0.15
A0A1D5UNV1|A0A1D5UNV1_WHEAT (+2)	21 dpa	0.18	0.220264	23	0.8172	0.9975	0.18
A0A1D5UP90|A0A1D5UP90_WHEAT	14 dpa	-0.065	0.144819	32	-0.448838	0.999983	-0.1
A0A1D5UP90|A0A1D5UP90_WHEAT	28 dpa	-0.085	0.144819	32	-0.586941	0.999838	-0.08
A0A1D5UP90|A0A1D5UP90_WHEAT	21 dpa	0.1025	0.144819	32	0.707782	0.999263	0.1
A0A1D5UP90|A0A1D5UP90_WHEAT	7 dpa	0.105	0.144819	32	0.725045	0.999108	0.12
A0A1D5UP90|A0A1D5UP90_WHEAT	Mature	0.196	0.1291	32	1.5182	0.874931	0.18
A0A1D5UPG4|A0A1D5UPG4_WHEAT (+1)	14 dpa	-0.0578731	0.121119	20.2834	-0.477822	0.999965	-0.08
A0A1D5UPG4|A0A1D5UPG4_WHEAT (+1)	21 dpa	-0.0173716	0.128758	21.1272	-0.134916	1	-0.01
A0A1D5UPG4|A0A1D5UPG4_WHEAT (+1)	7 dpa	-0.0356406	0.156777	21.9847	-0.227333	1	0.01
A0A1D5UPG4|A0A1D5UPG4_WHEAT (+1)	28 dpa	0.2025	0.112041	19.3824	1.80737	0.723755	0.2
A0A1D5UPS6|A0A1D5UPS6_WHEAT (+1)	14 dpa	-15.2033	0.156806	17	-96.9561	1.62759e-13	-15.2
A0A1D5UPS6|A0A1D5UPS6_WHEAT (+1)	21 dpa	0.309979	0.274902	17	1.1276	0.974318	0.31
A0A1D5UPW5|A0A1D5UPW5_WHEAT (+1)	7 dpa	-0.1875	0.0946305	32	-1.98139	0.617102	-0.19
A0A1D5UPW5|A0A1D5UPW5_WHEAT (+1)	21 dpa	-0.1775	0.0946305	32	-1.87572	0.684212	-0.18
A0A1D5UPW5|A0A1D5UPW5_WHEAT (+1)	14 dpa	-0.14	0.0946305	32	-1.47944	0.890406	-0.14
A0A1D5UPW5|A0A1D5UPW5_WHEAT (+1)	28 dpa	0.045	0.0946305	32	0.475534	0.999972	0.05
A0A1D5UPW5|A0A1D5UPW5_WHEAT (+1)	Mature	0.144	0.0843594	32	1.70698	0.783591	0.15
A0A1D5UPX2|A0A1D5UPX2_WHEAT (+3)	28 dpa	-0.181082	0.264224	31.2848	-0.685336	0.999425	-0.23
A0A1D5UPX2|A0A1D5UPX2_WHEAT (+3)	7 dpa	-0.0860821	0.264224	31.2848	-0.325792	0.999999	-0.09
A0A1D5UPX2|A0A1D5UPX2_WHEAT (+3)	14 dpa	0.133918	0.264224	31.2848	0.506835	0.999952	0.13
A0A1D5UPX2|A0A1D5UPX2_WHEAT (+3)	21 dpa	0.273918	0.264224	31.2848	1.03669	0.987319	0.15
A0A1D5UPX2|A0A1D5UPX2_WHEAT (+3)	Mature	0.516	0.235323	31.0571	2.19273	0.482069	0.52
A0A1D5UQH2|A0A1D5UQH2_WHEAT (+1)	28 dpa	-14.9234	0.105277	21.4088	-141.754	4.11893e-14	-14.94
A0A1D5UQH2|A0A1D5UQH2_WHEAT (+1)	7 dpa	-0.205931	0.105277	21.4088	-1.95608	0.63494	-0.22
A0A1D5UQH2|A0A1D5UQH2_WHEAT (+1)	14 dpa	-0.0292813	0.113069	21.7354	-0.258969	1	-0.08
A0A1D5UQH2|A0A1D5UQH2_WHEAT (+1)	21 dpa	-0.0658445	0.12719	21.9758	-0.517686	0.999933	-0.05
A0A1D5UQH2|A0A1D5UQH2_WHEAT (+1)	Mature	0.118062	0.10539	21.6959	1.12023	0.976918	0.08
A0A1D5UQZ5|A0A1D5UQZ5_WHEAT (+2)	7 dpa	-0.4275	0.125831	32	-3.39742	0.049746	-0.45
A0A1D5UQZ5|A0A1D5UQZ5_WHEAT (+2)	Mature	-0.008	0.112173	32	-0.0713183	1	-0.02
A0A1D5UQZ5|A0A1D5UQZ5_WHEAT (+2)	21 dpa	0.0025	0.125831	32	0.019868	1	0
A0A1D5UQZ5|A0A1D5UQZ5_WHEAT (+2)	28 dpa	0.0425	0.125831	32	0.337755	0.999999	0.04
A0A1D5UQZ5|A0A1D5UQZ5_WHEAT (+2)	14 dpa	0.055	0.125831	32	0.437095	0.999986	0.05
A0A1D5UR27|A0A1D5UR27_WHEAT	Mature	-0.11	0.278346	17	-0.395192	0.999992	-0.19
A0A1D5UR27|A0A1D5UR27_WHEAT	21 dpa	-0.115	0.251581	17	-0.457108	0.999973	-0.1
A0A1D5UR27|A0A1D5UR27_WHEAT	14 dpa	-0.0566667	0.219636	17	-0.258003	1	-0.1
A0A1D5UR27|A0A1D5UR27_WHEAT	28 dpa	-0.085	0.231949	17	-0.366461	0.999996	-0.03
A0A1D5URK7|A0A1D5URK7_WHEAT	7 dpa	-0.153051	0.243727	29.4184	-0.627958	0.99971	-0.21
A0A1D5URK7|A0A1D5URK7_WHEAT	Mature	0.046	0.217278	28.5225	0.211711	1	0.02
A0A1D5URK7|A0A1D5URK7_WHEAT	14 dpa	0.114449	0.243727	29.4184	0.469579	0.999974	0.05
A0A1D5URK7|A0A1D5URK7_WHEAT	21 dpa	0.199449	0.243727	29.4184	0.818329	0.99767	0.17
A0A1D5URK7|A0A1D5URK7_WHEAT	28 dpa	0.249449	0.243727	29.4184	1.02348	0.988226	0.3
A0A1D5URN5|A0A1D5URN5_WHEAT	7 dpa	-0.288292	0.139229	22.1329	-2.07063	0.563719	-0.28
A0A1D5URN5|A0A1D5URN5_WHEAT	21 dpa	-0.0432924	0.139229	22.1329	-0.310944	0.999999	-0.06
A0A1D5URN5|A0A1D5URN5_WHEAT	14 dpa	0.0342076	0.139229	22.1329	0.245693	1	0.01
A0A1D5URN5|A0A1D5URN5_WHEAT	28 dpa	0.184208	0.139229	22.1329	1.32305	0.937385	0.19
A0A1D5URN5|A0A1D5URN5_WHEAT	Mature	0.416	0.12585	19.3946	3.30552	0.0814087	0.31
A0A1D5URZ6|A0A1D5URZ6_WHEAT	28 dpa	-0.19	0.187269	32	-1.01458	0.989122	-0.19
A0A1D5URZ6|A0A1D5URZ6_WHEAT	7 dpa	-0.1325	0.187269	32	-0.707539	0.999265	-0.18
A0A1D5URZ6|A0A1D5URZ6_WHEAT	21 dpa	-0.145	0.187269	32	-0.774288	0.998511	-0.1
A0A1D5URZ6|A0A1D5URZ6_WHEAT	Mature	-0.06	0.166943	32	-0.359405	0.999998	-0.08
A0A1D5URZ6|A0A1D5URZ6_WHEAT	14 dpa	0.0575	0.187269	32	0.307045	0.999999	0.01
A0A1D5US94|A0A1D5US94_WHEAT	14 dpa	-0.965	0.331463	32	-2.91134	0.143874	-0.63
A0A1D5US94|A0A1D5US94_WHEAT	28 dpa	-0.44	0.331463	32	-1.32745	0.939494	-0.51
A0A1D5US94|A0A1D5US94_WHEAT	21 dpa	0.1075	0.331463	32	0.32432	0.999999	0.06
A0A1D5US94|A0A1D5US94_WHEAT	Mature	0.398	0.295486	32	1.34693	0.934225	0.35
A0A1D5US94|A0A1D5US94_WHEAT	7 dpa	1.045	0.331463	32	3.15269	0.0866006	0.77
A0A1D5UT53|A0A1D5UT53_WHEAT (+1)	21 dpa	-0.145	0.21068	13	-0.688248	0.99911	-0.17
A0A1D5UT53|A0A1D5UT53_WHEAT (+1)	14 dpa	-0.12	0.164114	13	-0.731201	0.998587	-0.12
A0A1D5UT53|A0A1D5UT53_WHEAT (+1)	28 dpa	-0.09	0.162132	13	-0.555102	0.999838	-0.09
A0A1D5UT53|A0A1D5UT53_WHEAT (+1)	7 dpa	0.0125	0.137307	13	0.0910367	1	-0.04
A0A1D5UT53|A0A1D5UT53_WHEAT (+1)	Mature	0.0466667	0.127967	13	0.364679	0.999995	0.01
A0A1D5UTR1|A0A1D5UTR1_WHEAT (+2)	21 dpa	-0.141713	0.1481	17.9678	-0.956875	0.991449	-0.2
A0A1D5UTR1|A0A1D5UTR1_WHEAT (+2)	Mature	-0.125069	0.148029	17.9688	-0.844897	0.996476	-0.13
A0A1D5UTR1|A0A1D5UTR1_WHEAT (+2)	7 dpa	-0.179277	0.139569	17.9401	-1.2845	0.944924	-0.12
A0A1D5UTR1|A0A1D5UTR1_WHEAT (+2)	14 dpa	0.232216	0.14849	17.9759	1.56385	0.84855	0.23
A0A1D5UTR1|A0A1D5UTR1_WHEAT (+2)	28 dpa	0.252685	0.121363	17.867	2.08206	0.55995	0.26
A0A1D5UTZ4|A0A1D5UTZ4_WHEAT	14 dpa	-0.173109	0.190816	26.8426	-0.907202	0.994859	-0.11
A0A1D5UTZ4|A0A1D5UTZ4_WHEAT	21 dpa	-0.0151811	0.208018	26.9244	-0.0729797	1	-0.03
A0A1D5UTZ4|A0A1D5UTZ4_WHEAT	7 dpa	0.131962	0.207741	26.9106	0.635223	0.999671	0.04
A0A1D5UTZ4|A0A1D5UTZ4_WHEAT	Mature	0.370661	0.208474	26.939	1.77797	0.742464	0.25
A0A1D5UTZ4|A0A1D5UTZ4_WHEAT	28 dpa	0.194391	0.190816	26.8426	1.01873	0.988343	0.25
A0A1D5UU14|A0A1D5UU14_WHEAT	14 dpa	-0.235	0.413649	18	-0.568114	0.99984	-0.23
A0A1D5UU14|A0A1D5UU14_WHEAT	7 dpa	-0.0733333	0.375413	18	-0.19534	1	-0.22
A0A1D5UU14|A0A1D5UU14_WHEAT	Mature	0.21	0.244573	18	0.858638	0.996038	0.31
A0A1D5UU14|A0A1D5UU14_WHEAT	21 dpa	0.835	0.416493	18	2.00483	0.606438	0.85
A0A1D5UUP9|A0A1D5UUP9_WHEAT	7 dpa	-0.1175	0.0682152	32	-1.72249	0.77504	-0.12
A0A1D5UUP9|A0A1D5UUP9_WHEAT	28 dpa	-0.0425	0.0682152	32	-0.623028	0.999736	-0.05
A0A1D5UUP9|A0A1D5UUP9_WHEAT	14 dpa	0.0025	0.0682152	32	0.0366487	1	0
A0A1D5UUP9|A0A1D5UUP9_WHEAT	21 dpa	-0.0025	0.0682152	32	-0.0366487	1	0
A0A1D5UUP9|A0A1D5UUP9_WHEAT	Mature	0.082	0.0608112	32	1.34844	0.933806	0.08
A0A1D5UUT1|A0A1D5UUT1_WHEAT (+1)	28 dpa	-0.305	0.297514	32	-1.02516	0.988313	-0.31
A0A1D5UUT1|A0A1D5UUT1_WHEAT (+1)	Mature	-0.166	0.265222	32	-0.625892	0.999726	-0.3
A0A1D5UUT1|A0A1D5UUT1_WHEAT (+1)	7 dpa	-0.155	0.297514	32	-0.520985	0.99994	-0.16
A0A1D5UUT1|A0A1D5UUT1_WHEAT (+1)	14 dpa	0.0975	0.297514	32	0.327716	0.999999	0.01
A0A1D5UUT1|A0A1D5UUT1_WHEAT (+1)	21 dpa	0.1875	0.297514	32	0.630223	0.99971	0.17
A0A1D5UV55|A0A1D5UV55_WHEAT (+2)	21 dpa	-0.2425	0.255592	32	-0.948779	0.99322	-0.25
A0A1D5UV55|A0A1D5UV55_WHEAT (+2)	7 dpa	-0.155	0.255592	32	-0.606436	0.999788	-0.15
A0A1D5UV55|A0A1D5UV55_WHEAT (+2)	28 dpa	-0.0475	0.255592	32	-0.185843	1	-0.07
A0A1D5UV55|A0A1D5UV55_WHEAT (+2)	Mature	0.166	0.22785	32	0.728549	0.999074	0.17
A0A1D5UV55|A0A1D5UV55_WHEAT (+2)	14 dpa	0.185	0.255592	32	0.72381	0.99912	0.18
A0A1D5UVU1|A0A1D5UVU1_WHEAT	14 dpa	-0.715	0.430251	14	-1.66182	0.798793	-0.72
A0A1D5UVU1|A0A1D5UVU1_WHEAT	21 dpa	-0.323333	0.266079	14	-1.21518	0.957466	-0.26
A0A1D5UVU1|A0A1D5UVU1_WHEAT	7 dpa	0.06	0.33574	14	0.17871	1	-0.02
A0A1D5UVU1|A0A1D5UVU1_WHEAT	28 dpa	0.195	0.341277	14	0.571384	0.999806	0.19
A0A1D5UVU1|A0A1D5UVU1_WHEAT	Mature	0.415	0.244912	14	1.69449	0.782342	0.4
A0A1D5UVX1|A0A1D5UVX1_WHEAT (+1)	7 dpa	-0.393465	0.285469	9.94897	-1.37831	0.909226	-0.43
A0A1D5UVX1|A0A1D5UVX1_WHEAT (+1)	Mature	-0.486588	0.224582	9.91054	-2.16664	0.527133	-0.29
A0A1D5UVX1|A0A1D5UVX1_WHEAT (+1)	21 dpa	-0.0661098	0.214129	9.44511	-0.308739	0.999999	-0.01
A0A1D5UVX1|A0A1D5UVX1_WHEAT (+1)	14 dpa	0.0897876	0.253305	9.93422	0.354464	0.999995	0.15
A0A1D5UVX1|A0A1D5UVX1_WHEAT (+1)	28 dpa	0.407454	0.227177	9.87539	1.79355	0.727576	0.46
A0A1D5UVY4|A0A1D5UVY4_WHEAT (+5)	Mature	-0.108	0.152515	32	-0.708125	0.99926	0.01
A0A1D5UVY4|A0A1D5UVY4_WHEAT (+5)	21 dpa	-0.07	0.171085	32	-0.409154	0.999992	0.01
A0A1D5UVY4|A0A1D5UVY4_WHEAT (+5)	14 dpa	0.01	0.171085	32	0.0584505	1	0.04
A0A1D5UVY4|A0A1D5UVY4_WHEAT (+5)	7 dpa	0.055	0.171085	32	0.321478	0.999999	0.07
A0A1D5UVY4|A0A1D5UVY4_WHEAT (+5)	28 dpa	0.0675	0.171085	32	0.394541	0.999994	0.08
A0A1D5UW03|A0A1D5UW03_WHEAT (+9)	7 dpa	-0.292023	0.111912	30.2956	-2.6094	0.256279	-0.25
A0A1D5UW03|A0A1D5UW03_WHEAT (+9)	21 dpa	-0.0895229	0.111912	30.2956	-0.799942	0.998057	-0.07
A0A1D5UW03|A0A1D5UW03_WHEAT (+9)	14 dpa	-0.0495229	0.111912	30.2956	-0.442517	0.999985	-0.06
A0A1D5UW03|A0A1D5UW03_WHEAT (+9)	Mature	0.098	0.0997021	29.7163	0.982928	0.991131	0.06
A0A1D5UW03|A0A1D5UW03_WHEAT (+9)	28 dpa	0.110477	0.111912	30.2956	0.987181	0.9909	0.1
A0A1D5UWL4|A0A1D5UWL4_WHEAT (+2)	7 dpa	-0.29	0.232495	13	-1.24734	0.949654	-0.32
A0A1D5UWL4|A0A1D5UWL4_WHEAT (+2)	Mature	-0.15	0.223136	13	-0.672235	0.999259	-0.1
A0A1D5UWL4|A0A1D5UWL4_WHEAT (+2)	21 dpa	0.136667	0.176484	13	0.774385	0.997828	0.1
A0A1D5UWL4|A0A1D5UWL4_WHEAT (+2)	14 dpa	0.1725	0.237498	13	0.726321	0.998657	0.19
A0A1D5UWL4|A0A1D5UWL4_WHEAT (+2)	28 dpa	0.28	0.195116	13	1.43505	0.894992	0.28
A0A1D5UX39|A0A1D5UX39_WHEAT (+1)	7 dpa	-0.204232	0.0891327	30.3267	-2.29133	0.42244	-0.21
A0A1D5UX39|A0A1D5UX39_WHEAT (+1)	Mature	-0.092	0.0794068	29.7586	-1.15859	0.973258	-0.11
A0A1D5UX39|A0A1D5UX39_WHEAT (+1)	21 dpa	-0.0417322	0.0891327	30.3267	-0.468203	0.999975	-0.03
A0A1D5UX39|A0A1D5UX39_WHEAT (+1)	14 dpa	0.163268	0.0891327	30.3267	1.83174	0.711126	0.17
A0A1D5UX39|A0A1D5UX39_WHEAT (+1)	28 dpa	0.288268	0.0891327	30.3267	3.23414	0.0741009	0.28
A0A1D5UX93|A0A1D5UX93_WHEAT	14 dpa	-16.6016	0.190135	17.8744	-87.3146	4.25215e-14	-16.62
A0A1D5UX93|A0A1D5UX93_WHEAT	28 dpa	-0.495323	0.239742	17.982	-2.06607	0.569471	-0.52
A0A1D5UX93|A0A1D5UX93_WHEAT	21 dpa	-0.172222	0.208701	17.9485	-0.825213	0.997035	-0.16
A0A1D5UX93|A0A1D5UX93_WHEAT	7 dpa	0.0361667	0.354289	17.9289	0.102082	1	0.02
A0A1D5UX93|A0A1D5UX93_WHEAT	Mature	0.246881	0.281436	17.9995	0.877222	0.995375	0.25
A0A1D5UXB2|A0A1D5UXB2_WHEAT (+5)	7 dpa	-0.4125	0.218613	32	-1.8869	0.677231	-0.29
A0A1D5UXB2|A0A1D5UXB2_WHEAT (+5)	28 dpa	-0.235	0.218613	32	-1.07496	0.98386	-0.2
A0A1D5UXB2|A0A1D5UXB2_WHEAT (+5)	21 dpa	-0.08	0.218613	32	-0.365944	0.999997	-0.01
A0A1D5UXB2|A0A1D5UXB2_WHEAT (+5)	14 dpa	0.005	0.218613	32	0.0228715	1	0.02
A0A1D5UXB2|A0A1D5UXB2_WHEAT (+5)	Mature	0.152	0.194885	32	0.779948	0.998425	0.11
A0A1D5UXM8|A0A1D5UXM8_WHEAT (+3)	28 dpa	-15.2333	0.143288	22	-106.312	2.33147e-14	-15.21
A0A1D5UXM8|A0A1D5UXM8_WHEAT (+3)	21 dpa	-0.07	0.240019	22	-0.291643	1	-0.13
A0A1D5UXM8|A0A1D5UXM8_WHEAT (+3)	Mature	0.0245	0.125519	22	0.195189	1	0.05
A0A1D5UXM8|A0A1D5UXM8_WHEAT (+3)	7 dpa	-5.38458e-15	0.131359	22	-4.09912e-14	1	0.09
A0A1D5UXM8|A0A1D5UXM8_WHEAT (+3)	14 dpa	0.1825	0.22026	22	0.828565	0.997182	0.17
A0A1D5UXN7|A0A1D5UXN7_WHEAT	7 dpa	-0.285	0.146244	32	-1.9488	0.638022	-0.37
A0A1D5UXN7|A0A1D5UXN7_WHEAT	21 dpa	-0.105	0.146244	32	-0.717979	0.999175	-0.13
A0A1D5UXN7|A0A1D5UXN7_WHEAT	28 dpa	-0.0875	0.146244	32	-0.598316	0.99981	-0.06
A0A1D5UXN7|A0A1D5UXN7_WHEAT	14 dpa	0.0525	0.146244	32	0.358989	0.999998	0.06
A0A1D5UXN7|A0A1D5UXN7_WHEAT	Mature	0.104	0.130371	32	0.797726	0.998128	0.11
A0A1D5UXT7|A0A1D5UXT7_WHEAT	28 dpa	-0.121285	0.0918697	31.4537	-1.32018	0.941255	-0.13
A0A1D5UXT7|A0A1D5UXT7_WHEAT	14 dpa	-0.0787846	0.0918697	31.4537	-0.857569	0.996749	-0.07
A0A1D5UXT7|A0A1D5UXT7_WHEAT	21 dpa	-0.0112846	0.0918697	31.4537	-0.122833	1	-0.01
A0A1D5UXT7|A0A1D5UXT7_WHEAT	Mature	-2.73392e-15	0.0818228	31.2834	-3.34128e-14	1	0
A0A1D5UXT7|A0A1D5UXT7_WHEAT	7 dpa	0.0262154	0.0918697	31.4537	0.285354	1	0.02
A0A1D5UZ29|A0A1D5UZ29_WHEAT (+2)	7 dpa	-0.142452	0.0876211	24.1008	-1.62578	0.823208	-0.17
A0A1D5UZ29|A0A1D5UZ29_WHEAT (+2)	Mature	-0.024	0.0787866	21.6652	-0.30462	0.999999	-0.02
A0A1D5UZ29|A0A1D5UZ29_WHEAT (+2)	14 dpa	0.0175478	0.0876211	24.1008	0.200269	1	-0.01
A0A1D5UZ29|A0A1D5UZ29_WHEAT (+2)	21 dpa	0.0900478	0.0876211	24.1008	1.0277	0.987276	0.06
A0A1D5UZ29|A0A1D5UZ29_WHEAT (+2)	28 dpa	0.122548	0.0876211	24.1008	1.39861	0.916065	0.1
A0A1D5UZ50|A0A1D5UZ50_WHEAT	28 dpa	-1.473	0.48511	28.1553	-3.03642	0.116229	-1.18
A0A1D5UZ50|A0A1D5UZ50_WHEAT	14 dpa	-0.907996	0.48511	28.1553	-1.87173	0.686547	-0.99
A0A1D5UZ50|A0A1D5UZ50_WHEAT	7 dpa	-0.0318014	0.633631	28.9863	-0.0501892	1	-0.12
A0A1D5UZ50|A0A1D5UZ50_WHEAT	21 dpa	0.277004	0.48511	28.1553	0.571014	0.999865	0.21
A0A1D5UZ50|A0A1D5UZ50_WHEAT	Mature	0.264	0.431662	27.8408	0.611589	0.999761	0.22
A0A1D5UZ96|A0A1D5UZ96_WHEAT	21 dpa	-0.15	0.0877172	32	-1.71004	0.781917	-0.14
A0A1D5UZ96|A0A1D5UZ96_WHEAT	7 dpa	-0.1325	0.0877172	32	-1.51054	0.878086	-0.12
A0A1D5UZ96|A0A1D5UZ96_WHEAT	28 dpa	-0.1025	0.0877172	32	-1.16853	0.972124	-0.08
A0A1D5UZ96|A0A1D5UZ96_WHEAT	14 dpa	0.0275	0.0877172	32	0.313507	0.999999	0.04
A0A1D5UZ96|A0A1D5UZ96_WHEAT	Mature	0.052	0.0781965	32	0.664992	0.999552	0.05
A0A1D5UZA2|A0A1D5UZA2_WHEAT (+6)	Mature	-0.160476	0.174833	12.9759	-0.917882	0.992656	-0.11
A0A1D5UZA2|A0A1D5UZA2_WHEAT (+6)	7 dpa	-0.0685635	0.219471	12.7206	-0.312404	0.999999	-0.07
A0A1D5UZA7|A0A1D5UZA7_WHEAT (+2)	21 dpa	-0.0175	0.15798	32	-0.110773	1	-0.02
A0A1D5UZA7|A0A1D5UZA7_WHEAT (+2)	7 dpa	-0.0375	0.15798	32	-0.237371	1	0.01
A0A1D5UZA7|A0A1D5UZA7_WHEAT (+2)	Mature	0.074	0.140833	32	0.525444	0.999935	0.07
A0A1D5UZA7|A0A1D5UZA7_WHEAT (+2)	14 dpa	0.1125	0.15798	32	0.712114	0.999226	0.12
A0A1D5UZA7|A0A1D5UZA7_WHEAT (+2)	28 dpa	0.2425	0.15798	32	1.535	0.867857	0.25
A0A1D5UZD7|A0A1D5UZD7_WHEAT	Mature	-0.25	0.150041	23	-1.66622	0.802401	-0.26
A0A1D5UZD7|A0A1D5UZD7_WHEAT	7 dpa	-0.1625	0.160109	23	-1.01494	0.988162	-0.25
A0A1D5UZD7|A0A1D5UZD7_WHEAT	21 dpa	-0.0558333	0.139181	23	-0.401157	0.999993	-0.04
A0A1D5UZD7|A0A1D5UZD7_WHEAT	14 dpa	-0.0283333	0.139148	23	-0.20362	1	0.03
A0A1D5UZD7|A0A1D5UZD7_WHEAT	28 dpa	0.213333	0.138258	23	1.54301	0.860899	0.23
A0A1D5V071|A0A1D5V071_WHEAT (+2)	7 dpa	-0.487279	0.196941	31.3095	-2.47424	0.319851	-0.56
A0A1D5V071|A0A1D5V071_WHEAT (+2)	21 dpa	-0.124779	0.196941	31.3095	-0.633586	0.999695	-0.13
A0A1D5V071|A0A1D5V071_WHEAT (+2)	Mature	0.06	0.175399	31.0903	0.342076	0.999998	0.1
A0A1D5V071|A0A1D5V071_WHEAT (+2)	14 dpa	0.180221	0.196941	31.3095	0.915102	0.994749	0.24
A0A1D5V071|A0A1D5V071_WHEAT (+2)	28 dpa	0.492721	0.196941	31.3095	2.50187	0.305832	0.51
A0A1D5V0B3|A0A1D5V0B3_WHEAT	28 dpa	-0.358704	0.175219	30.3874	-2.04717	0.575062	-0.24
A0A1D5V0B3|A0A1D5V0B3_WHEAT	14 dpa	-0.0437044	0.175219	30.3874	-0.249427	1	-0.05
A0A1D5V0B3|A0A1D5V0B3_WHEAT	7 dpa	0.0712956	0.175219	30.3874	0.406894	0.999993	-0.03
A0A1D5V0B3|A0A1D5V0B3_WHEAT	21 dpa	0.0312956	0.175219	30.3874	0.178608	1	-0.02
A0A1D5V0B3|A0A1D5V0B3_WHEAT	Mature	0.05	0.156095	29.8413	0.320318	0.999999	0.06
A0A1D5V0J3|A0A1D5V0J3_WHEAT (+1)	28 dpa	-0.135638	0.101605	31.7782	-1.33496	0.937444	-0.14
A0A1D5V0J3|A0A1D5V0J3_WHEAT (+1)	7 dpa	0.00436151	0.101605	31.7782	0.0429262	1	0
A0A1D5V0J3|A0A1D5V0J3_WHEAT (+1)	21 dpa	-0.0581385	0.101605	31.7782	-0.572202	0.999868	0.02
A0A1D5V0J3|A0A1D5V0J3_WHEAT (+1)	14 dpa	0.00686151	0.101605	31.7782	0.0675313	1	0.04
A0A1D5V0J3|A0A1D5V0J3_WHEAT (+1)	Mature	0.152	0.0905105	31.7133	1.67936	0.798399	0.21
A0A1D5V0T8|A0A1D5V0T8_WHEAT	21 dpa	-0.23	0.180454	32	-1.27457	0.952339	-0.23
A0A1D5V0T8|A0A1D5V0T8_WHEAT	28 dpa	-0.215	0.180454	32	-1.19144	0.968478	-0.22
A0A1D5V0T8|A0A1D5V0T8_WHEAT	14 dpa	-0.17	0.180454	32	-0.94207	0.993557	-0.17
A0A1D5V0T8|A0A1D5V0T8_WHEAT	Mature	0.148	0.160867	32	0.920013	0.99457	0.15
A0A1D5V0T8|A0A1D5V0T8_WHEAT	7 dpa	0.2575	0.180454	32	1.42696	0.909444	0.26
A0A1D5V0W9|A0A1D5V0W9_WHEAT	7 dpa	-0.23	0.244478	23	-0.940779	0.993012	-0.19
A0A1D5V0W9|A0A1D5V0W9_WHEAT	14 dpa	0.0466667	0.244478	23	0.190883	1	0
A0A1D5V0W9|A0A1D5V0W9_WHEAT	21 dpa	0.198333	0.201494	23	0.984313	0.990408	0.2
A0A1D5V0W9|A0A1D5V0W9_WHEAT	28 dpa	0.1875	0.232835	23	0.80529	0.997761	0.21
A0A1D5V0W9|A0A1D5V0W9_WHEAT	Mature	0.346	0.163326	23	2.11847	0.533529	0.27
A0A1D5V154|A0A1D5V154_WHEAT (+1)	7 dpa	-0.195895	0.13761	30.0571	-1.42355	0.910036	-0.19
A0A1D5V154|A0A1D5V154_WHEAT (+1)	21 dpa	-0.165895	0.13761	30.0571	-1.20554	0.965718	-0.16
A0A1D5V154|A0A1D5V154_WHEAT (+1)	28 dpa	-0.0883946	0.13761	30.0571	-0.642355	0.999654	-0.09
A0A1D5V154|A0A1D5V154_WHEAT (+1)	Mature	-0.082	0.122615	29.3915	-0.668759	0.999518	-0.08
A0A1D5V154|A0A1D5V154_WHEAT (+1)	14 dpa	0.0716054	0.13761	30.0571	0.52035	0.999939	0.07
A0A1D5V177|A0A1D5V177_WHEAT	21 dpa	0.0275	0.123544	32	0.222592	1	-0.01
A0A1D5V177|A0A1D5V177_WHEAT	Mature	0.084	0.110135	32	0.762701	0.998675	0.07
A0A1D5V177|A0A1D5V177_WHEAT	28 dpa	0.08	0.123544	32	0.647541	0.999638	0.07
A0A1D5V177|A0A1D5V177_WHEAT	14 dpa	0.1725	0.123544	32	1.39626	0.919553	0.15
A0A1D5V177|A0A1D5V177_WHEAT	7 dpa	0.1625	0.123544	32	1.31532	0.942627	0.2
A0A1D5V1G5|A0A1D5V1G5_WHEAT	7 dpa	-0.299096	0.310748	29.0417	-0.962505	0.992308	-0.22
A0A1D5V1G5|A0A1D5V1G5_WHEAT	21 dpa	-0.191596	0.310748	29.0417	-0.616565	0.999749	-0.13
A0A1D5V1G5|A0A1D5V1G5_WHEAT	Mature	-0.082	0.277123	28.0118	-0.295897	1	-0.1
A0A1D5V1G5|A0A1D5V1G5_WHEAT	14 dpa	0.298404	0.310748	29.0417	0.960277	0.992433	0.28
A0A1D5V1G5|A0A1D5V1G5_WHEAT	28 dpa	0.318404	0.310748	29.0417	1.02464	0.988099	0.34
A0A1D5V1L1|A0A1D5V1L1_WHEAT (+2)	7 dpa	-0.146126	0.0678327	26.1099	-2.15421	0.509189	-0.16
A0A1D5V1L1|A0A1D5V1L1_WHEAT (+2)	21 dpa	-0.0486257	0.0678327	26.1099	-0.716847	0.999127	-0.07
A0A1D5V1L1|A0A1D5V1L1_WHEAT (+2)	Mature	-1.33053e-14	0.0607409	24.1478	-2.19051e-13	1	0
A0A1D5V1L1|A0A1D5V1L1_WHEAT (+2)	14 dpa	0.0263743	0.0678327	26.1099	0.388815	0.999995	0.01
A0A1D5V1L1|A0A1D5V1L1_WHEAT (+2)	28 dpa	0.198874	0.0678327	26.1099	2.93184	0.146647	0.18
A0A1D5V1P6|A0A1D5V1P6_WHEAT (+3)	7 dpa	-0.555	0.244635	13	-2.26869	0.462634	-0.55
A0A1D5V1P6|A0A1D5V1P6_WHEAT (+3)	Mature	-0.0533333	0.187284	13	-0.284772	0.999999	-0.05
A0A1D5V1R8|A0A1D5V1R8_WHEAT (+2)	21 dpa	-0.3551	0.361939	20.9821	-0.981106	0.990357	-0.34
A0A1D5V1R8|A0A1D5V1R8_WHEAT (+2)	Mature	0.237091	0.360406	20.9631	0.657844	0.999516	-0.31
A0A1D5V1R8|A0A1D5V1R8_WHEAT (+2)	7 dpa	-0.297801	0.297169	20.8484	-1.00213	0.988826	-0.29
A0A1D5V1R8|A0A1D5V1R8_WHEAT (+2)	14 dpa	-0.0104594	0.34185	20.9611	-0.0305965	1	-0.08
A0A1D5V1R8|A0A1D5V1R8_WHEAT (+2)	28 dpa	0.339772	0.27284	20.7669	1.24531	0.955306	0.25
A0A1D5V2G6|A0A1D5V2G6_WHEAT (+2)	7 dpa	-0.282149	0.100375	28.4433	-2.81094	0.180251	-0.29
A0A1D5V2G6|A0A1D5V2G6_WHEAT (+2)	21 dpa	-0.0971494	0.100375	28.4433	-0.967861	0.991958	-0.1
A0A1D5V2G6|A0A1D5V2G6_WHEAT (+2)	14 dpa	-0.0346494	0.100375	28.4433	-0.345198	0.999998	-0.04
A0A1D5V2G6|A0A1D5V2G6_WHEAT (+2)	Mature	-0.014	0.0895723	27.2054	-0.156298	1	-0.01
A0A1D5V2G6|A0A1D5V2G6_WHEAT (+2)	28 dpa	0.105351	0.100375	28.4433	1.04957	0.985912	0.09
A0A1D5V2H3|A0A1D5V2H3_WHEAT	7 dpa	-0.1175	0.306785	32	-0.383004	0.999996	-0.18
A0A1D5V2H3|A0A1D5V2H3_WHEAT	Mature	0.122	0.273487	32	0.446091	0.999984	0.12
A0A1D5V2H3|A0A1D5V2H3_WHEAT	21 dpa	-0.1275	0.306785	32	-0.4156	0.999991	0.15
A0A1D5V2H3|A0A1D5V2H3_WHEAT	28 dpa	0.2675	0.306785	32	0.871946	0.996338	0.23
A0A1D5V2H3|A0A1D5V2H3_WHEAT	14 dpa	0.2975	0.306785	32	0.969734	0.992078	0.3
A0A1D5V2T0|A0A1D5V2T0_WHEAT	28 dpa	-0.0736436	0.0843727	29.8474	-0.872837	0.99624	-0.08
A0A1D5V2T0|A0A1D5V2T0_WHEAT	14 dpa	-0.0636436	0.0843727	29.8474	-0.754315	0.998758	-0.08
A0A1D5V2T0|A0A1D5V2T0_WHEAT	7 dpa	0.0413564	0.0843727	29.8474	0.490163	0.999963	0.05
A0A1D5V2T0|A0A1D5V2T0_WHEAT	21 dpa	0.0388564	0.0843727	29.8474	0.460532	0.999978	0.05
A0A1D5V2T0|A0A1D5V2T0_WHEAT	Mature	0.108	0.07519	29.1059	1.43636	0.905312	0.1
A0A1D5V2V1|A0A1D5V2V1_WHEAT (+5)	7 dpa	-15.9788	0.140475	20.1982	-113.748	1.9762e-14	-15.95
A0A1D5V2V1|A0A1D5V2V1_WHEAT (+5)	28 dpa	-0.199798	0.149959	21.9734	-1.33235	0.934803	-0.19
A0A1D5V2V1|A0A1D5V2V1_WHEAT (+5)	14 dpa	-0.14119	0.149959	21.9734	-0.941524	0.992871	-0.03
A0A1D5V2V1|A0A1D5V2V1_WHEAT (+5)	21 dpa	0.00640501	0.166891	24.2858	0.0383784	1	0
A0A1D5V2V1|A0A1D5V2V1_WHEAT (+5)	Mature	0.333257	0.139471	20.6273	2.38944	0.37944	0.37
A0A1D5V2W7|A0A1D5V2W7_WHEAT	14 dpa	-0.227154	0.200306	24.8368	-1.13404	0.975813	-0.22
A0A1D5V2W7|A0A1D5V2W7_WHEAT	28 dpa	-0.274509	0.200306	24.8368	-1.37045	0.92515	-0.12
A0A1D5V2W7|A0A1D5V2W7_WHEAT	Mature	-0.058	0.167052	21.8592	-0.347197	0.999998	0.01
A0A1D5V2W7|A0A1D5V2W7_WHEAT	21 dpa	-0.0139685	0.200413	24.8166	-0.0696987	1	0.03
A0A1D5V2W7|A0A1D5V2W7_WHEAT	7 dpa	0.27525	0.224879	26.327	1.22399	0.961485	0.21
A0A1D5V3G2|A0A1D5V3G2_WHEAT (+5)	28 dpa	-0.4575	0.27972	32	-1.63557	0.821068	-0.46
A0A1D5V3G2|A0A1D5V3G2_WHEAT (+5)	Mature	-0.232	0.249359	32	-0.930385	0.994111	-0.31
A0A1D5V3G2|A0A1D5V3G2_WHEAT (+5)	14 dpa	-0.055	0.27972	32	-0.196625	1	-0.2
A0A1D5V3G2|A0A1D5V3G2_WHEAT (+5)	7 dpa	-0.04	0.27972	32	-0.143	1	-0.04
A0A1D5V3G2|A0A1D5V3G2_WHEAT (+5)	21 dpa	0.1425	0.27972	32	0.509438	0.99995	0.12
A0A1D5V3K8|A0A1D5V3K8_WHEAT (+1)	7 dpa	-0.205068	0.143229	31.8085	-1.43176	0.907742	-0.22
A0A1D5V3K8|A0A1D5V3K8_WHEAT (+1)	21 dpa	-0.165068	0.143229	31.8085	-1.15248	0.974458	-0.19
A0A1D5V3K8|A0A1D5V3K8_WHEAT (+1)	Mature	0.066	0.127594	31.7529	0.517267	0.999943	0.06
A0A1D5V3K8|A0A1D5V3K8_WHEAT (+1)	14 dpa	0.0699317	0.143229	31.8085	0.488252	0.999965	0.09
A0A1D5V3K8|A0A1D5V3K8_WHEAT (+1)	28 dpa	0.157432	0.143229	31.8085	1.09916	0.981253	0.15
A0A1D5V3M3|A0A1D5V3M3_WHEAT (+2)	Mature	-0.2	0.171825	27	-1.16398	0.971943	-0.25
A0A1D5V3M3|A0A1D5V3M3_WHEAT (+2)	7 dpa	-0.111667	0.17094	27	-0.653251	0.999588	-0.16
A0A1D5V3M3|A0A1D5V3M3_WHEAT (+2)	14 dpa	-0.0075	0.156894	27	-0.0478031	1	-0.08
A0A1D5V3M3|A0A1D5V3M3_WHEAT (+2)	21 dpa	-0.116667	0.171407	27	-0.680643	0.999428	-0.07
A0A1D5V3M3|A0A1D5V3M3_WHEAT (+2)	28 dpa	0.1825	0.156894	27	1.16321	0.97206	0.23
A0A1D5V616|A0A1D5V616_WHEAT (+1)	7 dpa	-0.0718482	0.0902236	30.6924	-0.796334	0.99813	-0.08
A0A1D5V616|A0A1D5V616_WHEAT (+1)	28 dpa	0.0731518	0.0902236	30.6924	0.810784	0.997855	0.05
A0A1D5V616|A0A1D5V616_WHEAT (+1)	21 dpa	0.0231518	0.0902236	30.6924	0.256605	1	0.05
A0A1D5V616|A0A1D5V616_WHEAT (+1)	Mature	0.038	0.0803646	30.2561	0.472845	0.999973	0.08
A0A1D5V616|A0A1D5V616_WHEAT (+1)	14 dpa	0.103152	0.0902236	30.6924	1.14329	0.975584	0.09
A0A1D5VCR6|A0A1D5VCR6_WHEAT (+1)	7 dpa	-0.548839	0.384333	31.5957	-1.42803	0.908964	-0.32
A0A1D5VCR6|A0A1D5VCR6_WHEAT (+1)	Mature	-0.134	0.34232	31.4725	-0.391447	0.999995	-0.17
A0A1D5VCR6|A0A1D5VCR6_WHEAT (+1)	21 dpa	-0.141339	0.384333	31.5957	-0.367751	0.999997	0.02
A0A1D5VCR6|A0A1D5VCR6_WHEAT (+1)	14 dpa	0.326161	0.384333	31.5957	0.848642	0.996998	0.18
A0A1D5VCR6|A0A1D5VCR6_WHEAT (+1)	28 dpa	0.223661	0.384333	31.5957	0.581946	0.999848	0.23
A0A1D5VHV8|A0A1D5VHV8_WHEAT	7 dpa	-0.46	0.523488	27	-0.878721	0.995934	-0.3
A0A1D5VHV8|A0A1D5VHV8_WHEAT	14 dpa	0.571667	0.454899	27	1.25669	0.955046	-0.08
A0A1D5VHV8|A0A1D5VHV8_WHEAT	21 dpa	0.00666667	0.454554	27	0.0146664	1	0.02
A0A1D5VHV8|A0A1D5VHV8_WHEAT	28 dpa	0.313333	0.454899	27	0.688798	0.999371	0.05
A0A1D5VHV8|A0A1D5VHV8_WHEAT	Mature	0.246	0.370098	27	0.664688	0.999527	0.19
A0A1D5VHZ7|A0A1D5VHZ7_WHEAT	28 dpa	-0.190224	0.0916869	31.9054	-2.07471	0.556851	-0.19
A0A1D5VHZ7|A0A1D5VHZ7_WHEAT	14 dpa	-0.125224	0.0916869	31.9054	-1.36578	0.928823	-0.14
A0A1D5VHZ7|A0A1D5VHZ7_WHEAT	7 dpa	-0.0427237	0.0916869	31.9054	-0.465974	0.999977	-0.03
A0A1D5VHZ7|A0A1D5VHZ7_WHEAT	Mature	-0.026	0.0816918	31.8789	-0.318269	0.999999	-0.02
A0A1D5VHZ7|A0A1D5VHZ7_WHEAT	21 dpa	0.0222763	0.0916869	31.9054	0.24296	1	0.02
A0A1D5W7I4|A0A1D5W7I4_WHEAT	7 dpa	-0.177958	0.0943875	31.9482	-1.8854	0.67817	-0.19
A0A1D5W7I4|A0A1D5W7I4_WHEAT	21 dpa	-0.0429578	0.0943875	31.9482	-0.455121	0.999981	-0.05
A0A1D5W7I4|A0A1D5W7I4_WHEAT	Mature	-0.022	0.0841081	31.934	-0.261568	1	-0.02
A0A1D5W7I4|A0A1D5W7I4_WHEAT	14 dpa	0.00704224	0.0943875	31.9482	0.0746099	1	0.02
A0A1D5W7I4|A0A1D5W7I4_WHEAT	28 dpa	0.0470422	0.0943875	31.9482	0.498395	0.999959	0.06
A0A1D5W7M8|A0A1D5W7M8_WHEAT (+1)	7 dpa	-0.105	0.103773	32	-1.01183	0.989326	-0.1
A0A1D5W7M8|A0A1D5W7M8_WHEAT (+1)	14 dpa	-0.015	0.103773	32	-0.144547	1	-0.02
A0A1D5W7M8|A0A1D5W7M8_WHEAT (+1)	28 dpa	-0.0025	0.103773	32	-0.0240912	1	-0.01
A0A1D5W7M8|A0A1D5W7M8_WHEAT (+1)	Mature	0.02	0.0925091	32	0.216195	1	0.02
A0A1D5W7M8|A0A1D5W7M8_WHEAT (+1)	21 dpa	0.08	0.103773	32	0.770917	0.998561	0.08
A0A1D5W940|A0A1D5W940_WHEAT	14 dpa	-0.105	0.116664	32	-0.900022	0.995374	-0.11
A0A1D5W940|A0A1D5W940_WHEAT	28 dpa	-0.075	0.116664	32	-0.642873	0.999659	-0.11
A0A1D5W940|A0A1D5W940_WHEAT	21 dpa	0.02	0.116664	32	0.171433	1	0.01
A0A1D5W940|A0A1D5W940_WHEAT	Mature	0.006	0.104001	32	0.0576916	1	0.01
A0A1D5W940|A0A1D5W940_WHEAT	7 dpa	0.15	0.116664	32	1.28575	0.949797	0.19
A0A1D5W9E8|A0A1D5W9E8_WHEAT	7 dpa	-0.245	0.104256	32	-2.34997	0.386853	-0.24
A0A1D5W9E8|A0A1D5W9E8_WHEAT	21 dpa	-0.1925	0.104256	32	-1.84641	0.702328	-0.22
A0A1D5W9E8|A0A1D5W9E8_WHEAT	14 dpa	-0.1725	0.104256	32	-1.65457	0.811415	-0.13
A0A1D5W9E8|A0A1D5W9E8_WHEAT	Mature	-0.05	0.0929405	32	-0.537979	0.999921	-0.03
A0A1D5W9E8|A0A1D5W9E8_WHEAT	28 dpa	0.1525	0.104256	32	1.46274	0.896704	0.18
A0A1D5WIS4|A0A1D5WIS4_WHEAT	Mature	-0.784	0.290302	32	-2.70064	0.215873	-0.79
A0A1D5WIS4|A0A1D5WIS4_WHEAT	28 dpa	-0.27	0.325648	32	-0.829117	0.997489	-0.27
A0A1D5WIS4|A0A1D5WIS4_WHEAT	7 dpa	-0.105	0.325648	32	-0.322434	0.999999	-0.11
A0A1D5WIS4|A0A1D5WIS4_WHEAT	21 dpa	0.2275	0.325648	32	0.698608	0.999335	0.23
A0A1D5WIS4|A0A1D5WIS4_WHEAT	14 dpa	0.2825	0.325648	32	0.867502	0.996474	0.28
A0A1D5WMF1|A0A1D5WMF1_WHEAT	28 dpa	-0.551278	0.274245	31.7937	-2.01016	0.598583	-0.54
A0A1D5WMF1|A0A1D5WMF1_WHEAT	7 dpa	-0.206278	0.274245	31.7937	-0.752165	0.998809	-0.2
A0A1D5WMF1|A0A1D5WMF1_WHEAT	14 dpa	-0.051278	0.274245	31.7937	-0.186978	1	-0.05
A0A1D5WMF1|A0A1D5WMF1_WHEAT	21 dpa	0.021222	0.274245	31.7937	0.0773834	1	0.02
A0A1D5WMF1|A0A1D5WMF1_WHEAT	Mature	0.098	0.244304	31.7336	0.401139	0.999994	0.1
A0A1D5WW05|A0A1D5WW05_WHEAT	7 dpa	-0.155	0.127372	32	-1.21691	0.964032	-0.16
A0A1D5WW05|A0A1D5WW05_WHEAT	21 dpa	-0.035	0.127372	32	-0.274786	1	-0.04
A0A1D5WW05|A0A1D5WW05_WHEAT	14 dpa	0.0325	0.127372	32	0.255159	1	0.06
A0A1D5WW05|A0A1D5WW05_WHEAT	Mature	0.128	0.113547	32	1.12729	0.977889	0.12
A0A1D5WW05|A0A1D5WW05_WHEAT	28 dpa	0.1675	0.127372	32	1.31505	0.942695	0.18
A0A1D5WW19|A0A1D5WW19_WHEAT (+1)	7 dpa	-0.307516	0.115904	31.9085	-2.6532	0.235366	-0.3
A0A1D5WW19|A0A1D5WW19_WHEAT (+1)	21 dpa	-0.0925156	0.115904	31.9085	-0.79821	0.998117	-0.09
A0A1D5WW19|A0A1D5WW19_WHEAT (+1)	Mature	-0.008	0.10327	31.8829	-0.0774672	1	-0.01
A0A1D5WW19|A0A1D5WW19_WHEAT (+1)	14 dpa	0.0624844	0.115904	31.9085	0.539105	0.99992	0.06
A0A1D5WW19|A0A1D5WW19_WHEAT (+1)	28 dpa	0.174984	0.115904	31.9085	1.50974	0.878385	0.17
A0A1D5X4P8|A0A1D5X4P8_WHEAT (+1)	7 dpa	-0.12	0.06472	32	-1.85414	0.697576	-0.13
A0A1D5X4P8|A0A1D5X4P8_WHEAT (+1)	21 dpa	-0.05	0.06472	32	-0.772559	0.998537	-0.04
A0A1D5X4P8|A0A1D5X4P8_WHEAT (+1)	14 dpa	0.03	0.06472	32	0.463535	0.999978	0.03
A0A1D5X4P8|A0A1D5X4P8_WHEAT (+1)	28 dpa	0.075	0.06472	32	1.15884	0.973568	0.09
A0A1D5X4P8|A0A1D5X4P8_WHEAT (+1)	Mature	0.112	0.0576953	32	1.94123	0.642858	0.13
A0A1D5XDB6|A0A1D5XDB6_WHEAT	7 dpa	-0.153253	0.150378	31.9027	-1.01912	0.988774	-0.17
A0A1D5XDB6|A0A1D5XDB6_WHEAT	28 dpa	-0.0457534	0.150378	31.9027	-0.304255	0.999999	-0.07
A0A1D5XDB6|A0A1D5XDB6_WHEAT	Mature	-0.026	0.133984	31.8754	-0.194052	1	-0.01
A0A1D5XDB6|A0A1D5XDB6_WHEAT	21 dpa	0.0542466	0.150378	31.9027	0.360733	0.999997	0.07
A0A1D5XDB6|A0A1D5XDB6_WHEAT	14 dpa	0.141747	0.150378	31.9027	0.942599	0.993526	0.11
A0A1D5XJ95|A0A1D5XJ95_WHEAT (+2)	14 dpa	-1.13938	0.377412	23.9984	-3.01893	0.127641	-1.14
A0A1D5XJ95|A0A1D5XJ95_WHEAT (+2)	28 dpa	-0.885605	0.376886	23.9995	-2.3498	0.395508	-0.88
A0A1D5XJ95|A0A1D5XJ95_WHEAT (+2)	Mature	0.1	0.251058	23.8928	0.398315	0.999993	0.11
A0A1D5XJ95|A0A1D5XJ95_WHEAT (+2)	21 dpa	0.407842	0.309221	23.9751	1.31893	0.939265	0.45
A0A1D5XJ95|A0A1D5XJ95_WHEAT (+2)	7 dpa	0.689014	0.308579	23.9666	2.23286	0.463061	0.69
A0A1D5XT96|A0A1D5XT96_WHEAT	14 dpa	-0.36	0.2472	14	-1.45631	0.888527	-0.36
A0A1D5XT96|A0A1D5XT96_WHEAT	28 dpa	-0.0683333	0.251491	14	-0.271712	1	-0.07
A0A1D5XT96|A0A1D5XT96_WHEAT	7 dpa	-0.025	0.31833	14	-0.0785349	1	0.08
A0A1D5XT96|A0A1D5XT96_WHEAT	21 dpa	0.4375	0.227729	14	1.92114	0.657665	0.47
A0A1D5XT96|A0A1D5XT96_WHEAT	Mature	1.765	0.330011	14	5.34831	0.00283364	1.83
A0A1D5XWZ6|A0A1D5XWZ6_WHEAT (+7)	7 dpa	-0.260098	0.107193	31.1752	-2.42645	0.345122	-0.24
A0A1D5XWZ6|A0A1D5XWZ6_WHEAT (+7)	21 dpa	-0.137598	0.107193	31.1752	-1.28365	0.9501	-0.12
A0A1D5XWZ6|A0A1D5XWZ6_WHEAT (+7)	14 dpa	-0.0900979	0.107193	31.1752	-0.840523	0.997196	-0.1
A0A1D5XWZ6|A0A1D5XWZ6_WHEAT (+7)	Mature	0.04	0.095468	30.9096	0.418989	0.99999	0.04
A0A1D5XWZ6|A0A1D5XWZ6_WHEAT (+7)	28 dpa	0.244902	0.107193	31.1752	2.28469	0.425728	0.25
A0A1D5Y154|A0A1D5Y154_WHEAT	7 dpa	-0.204937	0.16627	26.9054	-1.23256	0.959972	-0.22
A0A1D5Y154|A0A1D5Y154_WHEAT	Mature	-0.180191	0.166848	26.9353	-1.07998	0.982727	-0.22
A0A1D5Y154|A0A1D5Y154_WHEAT	14 dpa	0.0687862	0.152729	26.8334	0.450381	0.999981	0.07
A0A1D5Y154|A0A1D5Y154_WHEAT	21 dpa	0.0770745	0.166485	26.9199	0.462951	0.999976	0.08
A0A1D5Y154|A0A1D5Y154_WHEAT	28 dpa	0.263786	0.152729	26.8334	1.72715	0.771208	0.3
A0A1D5Y7B6|A0A1D5Y7B6_WHEAT	7 dpa	-0.1825	0.255424	32	-0.714498	0.999206	-0.16
A0A1D5Y7B6|A0A1D5Y7B6_WHEAT	Mature	-0.02	0.2277	32	-0.0878347	1	-0.11
A0A1D5Y7B6|A0A1D5Y7B6_WHEAT	28 dpa	-0.1075	0.255424	32	-0.420869	0.99999	-0.1
A0A1D5Y7B6|A0A1D5Y7B6_WHEAT	21 dpa	-0.0125	0.255424	32	-0.0489382	1	-0.01
A0A1D5Y7B6|A0A1D5Y7B6_WHEAT	14 dpa	0.1925	0.255424	32	0.753649	0.998793	0.17
A0A1D5YF62|A0A1D5YF62_WHEAT (+1)	7 dpa	-0.321534	0.181543	28.6717	-1.77112	0.746774	-0.35
A0A1D5YF62|A0A1D5YF62_WHEAT (+1)	21 dpa	-0.0840336	0.181543	28.6717	-0.462886	0.999977	-0.13
A0A1D5YF62|A0A1D5YF62_WHEAT (+1)	Mature	-0.09	0.161962	27.5124	-0.555687	0.999891	-0.05
A0A1D5YF62|A0A1D5YF62_WHEAT (+1)	14 dpa	-0.00403355	0.181543	28.6717	-0.0222182	1	0.06
A0A1D5YF62|A0A1D5YF62_WHEAT (+1)	28 dpa	0.485966	0.181543	28.6717	2.67687	0.229819	0.54
A0A1D5YHU5|A0A1D5YHU5_WHEAT (+3)	14 dpa	-0.188916	0.1412	31.0297	-1.33794	0.936453	-0.17
A0A1D5YHU5|A0A1D5YHU5_WHEAT (+3)	28 dpa	-0.166416	0.1412	31.0297	-1.17859	0.970408	-0.16
A0A1D5YHU5|A0A1D5YHU5_WHEAT (+3)	7 dpa	-0.0339163	0.1412	31.0297	-0.240201	1	0.02
A0A1D5YHU5|A0A1D5YHU5_WHEAT (+3)	21 dpa	0.0435837	0.1412	31.0297	0.308667	0.999999	0.03
A0A1D5YHU5|A0A1D5YHU5_WHEAT (+3)	Mature	0.078	0.125758	30.7133	0.62024	0.999742	0.07
A0A1D5YIR9|A0A1D5YIR9_WHEAT	7 dpa	-0.445	0.112972	18	-3.93902	0.0248015	-0.41
A0A1D5YIR9|A0A1D5YIR9_WHEAT	Mature	-0.09	0.105929	18	-0.849624	0.996332	-0.09
A0A1D5YIR9|A0A1D5YIR9_WHEAT	21 dpa	0.0383333	0.119504	18	0.32077	0.999999	0.03
A0A1D5YIR9|A0A1D5YIR9_WHEAT	28 dpa	0.313333	0.0969591	18	3.2316	0.0978153	0.3
A0A1D5YIR9|A0A1D5YIR9_WHEAT	14 dpa	0.305	0.133349	18	2.28723	0.440193	0.31
A0A1D5YJK2|A0A1D5YJK2_WHEAT (+1)	7 dpa	-0.3025	0.154567	32	-1.95708	0.632721	-0.24
A0A1D5YJK2|A0A1D5YJK2_WHEAT (+1)	21 dpa	-0.015	0.154567	32	-0.0970453	1	-0.02
A0A1D5YJK2|A0A1D5YJK2_WHEAT (+1)	14 dpa	0.07	0.154567	32	0.452878	0.999982	0.02
A0A1D5YJK2|A0A1D5YJK2_WHEAT (+1)	Mature	0.004	0.13779	32	0.0290296	1	0.03
A0A1D5YJK2|A0A1D5YJK2_WHEAT (+1)	28 dpa	0.105	0.154567	32	0.679317	0.999468	0.07
A0A1D5YNP5|A0A1D5YNP5_WHEAT	7 dpa	-0.2775	0.119449	32	-2.32317	0.402365	-0.3
A0A1D5YNP5|A0A1D5YNP5_WHEAT	Mature	-0.12	0.106484	32	-1.12693	0.977935	-0.13
A0A1D5YNP5|A0A1D5YNP5_WHEAT	21 dpa	-0.07	0.119449	32	-0.586024	0.99984	-0.08
A0A1D5YNP5|A0A1D5YNP5_WHEAT	14 dpa	-0.045	0.119449	32	-0.37673	0.999996	-0.05
A0A1D5YNP5|A0A1D5YNP5_WHEAT	28 dpa	0.2475	0.119449	32	2.07201	0.558563	0.27
A0A1D5YVB5|A0A1D5YVB5_WHEAT	21 dpa	-0.215107	0.168077	30.6682	-1.27981	0.950864	-0.21
A0A1D5YVB5|A0A1D5YVB5_WHEAT	7 dpa	-0.197607	0.168077	30.6682	-1.17569	0.970806	-0.13
A0A1D5YVB5|A0A1D5YVB5_WHEAT	14 dpa	-0.0501072	0.168077	30.6682	-0.29812	1	-0.07
A0A1D5YVB5|A0A1D5YVB5_WHEAT	28 dpa	0.312393	0.168077	30.6682	1.85863	0.694737	0.32
A0A1D5YVB5|A0A1D5YVB5_WHEAT	Mature	0.244	0.149712	30.2232	1.62979	0.823448	0.34
A0A1D5YY58|A0A1D5YY58_WHEAT	21 dpa	-0.28	0.141293	32	-1.98169	0.616909	-0.33
A0A1D5YY58|A0A1D5YY58_WHEAT	28 dpa	-0.1675	0.141293	32	-1.18548	0.969459	-0.21
A0A1D5YY58|A0A1D5YY58_WHEAT	14 dpa	-0.1525	0.141293	32	-1.07931	0.983416	-0.14
A0A1D5YY58|A0A1D5YY58_WHEAT	7 dpa	-0.1025	0.141293	32	-0.72544	0.999105	-0.08
A0A1D5YY58|A0A1D5YY58_WHEAT	Mature	0.134	0.125958	32	1.06385	0.984951	0.13
A0A1D5YYZ5|A0A1D5YYZ5_WHEAT	7 dpa	-0.202715	0.0947119	31.898	-2.14033	0.514728	-0.2
A0A1D5YYZ5|A0A1D5YYZ5_WHEAT	14 dpa	-0.187715	0.0947119	31.898	-1.98196	0.616753	-0.17
A0A1D5YYZ5|A0A1D5YYZ5_WHEAT	28 dpa	-0.142715	0.0947119	31.898	-1.50683	0.879564	-0.13
A0A1D5YYZ5|A0A1D5YYZ5_WHEAT	21 dpa	-0.120215	0.0947119	31.898	-1.26927	0.95349	-0.12
A0A1D5YYZ5|A0A1D5YYZ5_WHEAT	Mature	0.026	0.0843857	31.8694	0.308109	0.999999	0.01
A0A1D5Z3E7|A0A1D5Z3E7_WHEAT (+3)	Mature	-0.218	0.0877087	32	-2.4855	0.313367	-0.2
A0A1D5Z3E7|A0A1D5Z3E7_WHEAT (+3)	7 dpa	-0.1475	0.0983876	32	-1.49917	0.882677	-0.14
A0A1D5Z3E7|A0A1D5Z3E7_WHEAT (+3)	14 dpa	-0.1175	0.0983876	32	-1.19426	0.968008	-0.12
A0A1D5Z3E7|A0A1D5Z3E7_WHEAT (+3)	21 dpa	-0.1175	0.0983876	32	-1.19426	0.968008	-0.12
A0A1D5Z3E7|A0A1D5Z3E7_WHEAT (+3)	28 dpa	0.02	0.0983876	32	0.203278	1	0.03
A0A1D5Z480|A0A1D5Z480_WHEAT (+1)	Mature	0.230833	0.0766634	27	3.011	0.124178	0.25
A0A1D5Z480|A0A1D5Z480_WHEAT (+1)	21 dpa	0.280833	0.0764768	27	3.67214	0.0294013	0.27
A0A1D5Z480|A0A1D5Z480_WHEAT (+1)	7 dpa	0.326667	0.0762687	27	4.2831	0.00668472	0.35
A0A1D5Z480|A0A1D5Z480_WHEAT (+1)	14 dpa	0.38	0.0700015	27	5.42845	0.000353895	0.37
A0A1D5Z480|A0A1D5Z480_WHEAT (+1)	28 dpa	0.3425	0.0700015	27	4.89275	0.00141699	0.37
A0A1D5ZBB4|A0A1D5ZBB4_WHEAT (+1)	7 dpa	-0.17927	0.148728	31.9833	-1.20536	0.966099	-0.16
A0A1D5ZBB4|A0A1D5ZBB4_WHEAT (+1)	28 dpa	-0.0917704	0.148728	31.9833	-0.617035	0.999756	-0.09
A0A1D5ZBB4|A0A1D5ZBB4_WHEAT (+1)	21 dpa	-0.0667704	0.148728	31.9833	-0.448943	0.999983	-0.08
A0A1D5ZBB4|A0A1D5ZBB4_WHEAT (+1)	14 dpa	0.0732296	0.148728	31.9833	0.492373	0.999963	0.07
A0A1D5ZBB4|A0A1D5ZBB4_WHEAT (+1)	Mature	0.31	0.132552	31.9789	2.3387	0.393359	0.3
A0A1D5ZHG4|A0A1D5ZHG4_WHEAT (+2)	7 dpa	-0.1825	0.182215	32	-1.00156	0.990057	-0.19
A0A1D5ZHG4|A0A1D5ZHG4_WHEAT (+2)	21 dpa	-0.085	0.182215	32	-0.466482	0.999976	-0.1
A0A1D5ZHG4|A0A1D5ZHG4_WHEAT (+2)	28 dpa	-0.04	0.182215	32	-0.219521	1	-0.09
A0A1D5ZHG4|A0A1D5ZHG4_WHEAT (+2)	Mature	-0.086	0.162437	32	-0.529434	0.999931	-0.08
A0A1D5ZHG4|A0A1D5ZHG4_WHEAT (+2)	14 dpa	-0.01	0.182215	32	-0.0548802	1	-0.01
A0A1D5ZKM9|A0A1D5ZKM9_WHEAT	7 dpa	-0.24	0.0893627	32	-2.68568	0.221854	-0.25
A0A1D5ZKM9|A0A1D5ZKM9_WHEAT	14 dpa	-0.075	0.0893627	32	-0.839276	0.997247	-0.06
A0A1D5ZKM9|A0A1D5ZKM9_WHEAT	21 dpa	-0.0625	0.0893627	32	-0.699397	0.999329	-0.06
A0A1D5ZKM9|A0A1D5ZKM9_WHEAT	Mature	-0.014	0.0796634	32	-0.17574	1	-0.03
A0A1D5ZKM9|A0A1D5ZKM9_WHEAT	28 dpa	-0.0075	0.0893627	32	-0.0839276	1	0.02
A0A1D5ZL98|A0A1D5ZL98_WHEAT	Mature	0.393	0.340943	17	1.15269	0.970569	0.27
A0A1D5ZL98|A0A1D5ZL98_WHEAT	7 dpa	0.703333	0.482502	17	1.45768	0.891089	1.05
A0A1D5ZLT0|A0A1D5ZLT0_WHEAT (+1)	7 dpa	-0.727227	0.407966	31.2588	-1.78257	0.740565	-0.73
A0A1D5ZLT0|A0A1D5ZLT0_WHEAT (+1)	21 dpa	-0.359727	0.407966	31.2588	-0.881757	0.995997	-0.36
A0A1D5ZLT0|A0A1D5ZLT0_WHEAT (+1)	Mature	-0.314	0.363342	31.0221	-0.8642	0.996544	-0.3
A0A1D5ZLT0|A0A1D5ZLT0_WHEAT (+1)	14 dpa	0.382773	0.407966	31.2588	0.938248	0.993706	0.39
A0A1D5ZLT0|A0A1D5ZLT0_WHEAT (+1)	28 dpa	0.605273	0.407966	31.2588	1.48364	0.888568	0.61
A0A1D5ZLT8|A0A1D5ZLT8_WHEAT	7 dpa	-0.250286	0.117744	31.1886	-2.12568	0.524387	-0.28
A0A1D5ZLT8|A0A1D5ZLT8_WHEAT	21 dpa	-0.160286	0.117744	31.1886	-1.36131	0.929937	-0.16
A0A1D5ZLT8|A0A1D5ZLT8_WHEAT	14 dpa	-0.0977858	0.117744	31.1886	-0.830498	0.997439	-0.07
A0A1D5ZLT8|A0A1D5ZLT8_WHEAT	Mature	-0.062	0.104865	30.9277	-0.591237	0.999826	-0.03
A0A1D5ZLT8|A0A1D5ZLT8_WHEAT	28 dpa	0.0822142	0.117744	31.1886	0.698247	0.999333	0.08
A0A1D5ZPS0|A0A1D5ZPS0_WHEAT (+3)	7 dpa	-0.997783	0.211596	13.9875	-4.71551	0.00856509	-1.02
A0A1D5ZPS0|A0A1D5ZPS0_WHEAT (+3)	21 dpa	-0.519872	0.310479	13.6473	-1.67442	0.792177	-0.39
A0A1D5ZPS0|A0A1D5ZPS0_WHEAT (+3)	Mature	0.191049	0.174557	13.928	1.09448	0.977297	0.25
A0A1D5ZQU3|A0A1D5ZQU3_WHEAT	21 dpa	-0.125573	0.170354	21.9963	-0.737131	0.998841	-0.11
A0A1D5ZQU3|A0A1D5ZQU3_WHEAT	7 dpa	0.0153025	0.139462	21.9539	0.109725	1	-0.06
A0A1D5ZQU3|A0A1D5ZQU3_WHEAT	Mature	0.0857024	0.151077	21.9861	0.567276	0.999858	0.01
A0A1D5ZQU3|A0A1D5ZQU3_WHEAT	14 dpa	0.106592	0.160556	21.9879	0.663891	0.999491	0.14
A0A1D5ZQU3|A0A1D5ZQU3_WHEAT	28 dpa	0.215612	0.128122	21.9309	1.68286	0.793295	0.25
A0A1D5ZUZ5|A0A1D5ZUZ5_WHEAT (+4)	7 dpa	-0.100114	0.114308	31.6325	-0.875829	0.996204	-0.12
A0A1D5ZUZ5|A0A1D5ZUZ5_WHEAT (+4)	21 dpa	-0.00761423	0.114308	31.6325	-0.0666115	1	-0.01
A0A1D5ZUZ5|A0A1D5ZUZ5_WHEAT (+4)	Mature	0.036	0.101814	31.5213	0.353585	0.999998	0.02
A0A1D5ZUZ5|A0A1D5ZUZ5_WHEAT (+4)	14 dpa	0.162386	0.114308	31.6325	1.4206	0.911498	0.16
A0A1D5ZUZ5|A0A1D5ZUZ5_WHEAT (+4)	28 dpa	0.282386	0.114308	31.6325	2.47039	0.321497	0.27
A0A1D5ZW25|A0A1D5ZW25_WHEAT (+1)	7 dpa	-0.357451	0.422148	30.5549	-0.846743	0.99702	-0.33
A0A1D5ZW25|A0A1D5ZW25_WHEAT (+1)	28 dpa	-0.297451	0.422148	30.5549	-0.704613	0.999278	-0.33
A0A1D5ZW25|A0A1D5ZW25_WHEAT (+1)	Mature	-0.054	0.376041	30.0691	-0.143602	1	-0.17
A0A1D5ZW25|A0A1D5ZW25_WHEAT (+1)	21 dpa	-0.174951	0.422148	30.5549	-0.414431	0.999991	-0.1
A0A1D5ZW25|A0A1D5ZW25_WHEAT (+1)	14 dpa	0.197549	0.422148	30.5549	0.467961	0.999975	0.24
A0A1D6A2H3|A0A1D6A2H3_WHEAT	7 dpa	-0.540046	0.238792	31.0153	-2.26157	0.439738	-0.38
A0A1D6A2H3|A0A1D6A2H3_WHEAT	21 dpa	-0.142546	0.238792	31.0153	-0.596947	0.999812	-0.13
A0A1D6A2H3|A0A1D6A2H3_WHEAT	Mature	0.078	0.212678	30.6938	0.366752	0.999997	0.11
A0A1D6A2H3|A0A1D6A2H3_WHEAT	14 dpa	0.259954	0.238792	31.0153	1.08862	0.982328	0.19
A0A1D6A2H3|A0A1D6A2H3_WHEAT	28 dpa	0.409954	0.238792	31.0153	1.71678	0.777988	0.41
A0A1D6A3W9|A0A1D6A3W9_WHEAT (+1)	14 dpa	-0.2825	0.149533	32	-1.88921	0.675782	-0.37
A0A1D6A3W9|A0A1D6A3W9_WHEAT (+1)	28 dpa	-0.1725	0.149533	32	-1.15359	0.974327	-0.15
A0A1D6A3W9|A0A1D6A3W9_WHEAT (+1)	7 dpa	-0.03	0.149533	32	-0.200624	1	-0.05
A0A1D6A3W9|A0A1D6A3W9_WHEAT (+1)	Mature	-0.048	0.133303	32	-0.360082	0.999997	0
A0A1D6A3W9|A0A1D6A3W9_WHEAT (+1)	21 dpa	0.1075	0.149533	32	0.718904	0.999166	0.12
A0A1D6ACE1|A0A1D6ACE1_WHEAT (+1)	Mature	-0.348	0.159202	31.8701	-2.1859	0.485894	-0.34
A0A1D6ACE1|A0A1D6ACE1_WHEAT (+1)	7 dpa	-0.312131	0.178683	31.8986	-1.74684	0.76132	-0.32
A0A1D6ACE1|A0A1D6ACE1_WHEAT (+1)	28 dpa	-0.059631	0.178683	31.8986	-0.333725	0.999999	-0.07
A0A1D6ACE1|A0A1D6ACE1_WHEAT (+1)	14 dpa	0.052869	0.178683	31.8986	0.295881	1	0.05
A0A1D6ACE1|A0A1D6ACE1_WHEAT (+1)	21 dpa	0.082869	0.178683	31.8986	0.463776	0.999978	0.07
A0A1D6AM47|A0A1D6AM47_WHEAT	21 dpa	0.0427747	0.188149	28.3851	0.227345	1	0.01
A0A1D6AM47|A0A1D6AM47_WHEAT	7 dpa	0.0402747	0.188149	28.3851	0.214057	1	0.01
A0A1D6AM47|A0A1D6AM47_WHEAT	Mature	0.11	0.167911	27.1274	0.655111	0.999579	0.08
A0A1D6AM47|A0A1D6AM47_WHEAT	14 dpa	0.167775	0.188149	28.3851	0.891712	0.995537	0.17
A0A1D6AM47|A0A1D6AM47_WHEAT	28 dpa	0.150275	0.188149	28.3851	0.7987	0.998041	0.17
A0A1D6ANS4|A0A1D6ANS4_WHEAT (+1)	7 dpa	-0.63406	0.222736	28.5086	-2.84669	0.168366	-0.53
A0A1D6ANS4|A0A1D6ANS4_WHEAT (+1)	21 dpa	-0.28156	0.222736	28.5086	-1.2641	0.953846	-0.21
A0A1D6ANS4|A0A1D6ANS4_WHEAT (+1)	14 dpa	0.0359404	0.222736	28.5086	0.161359	1	0.04
A0A1D6ANS4|A0A1D6ANS4_WHEAT (+1)	Mature	0.198	0.198749	27.2932	0.996234	0.99005	0.19
A0A1D6ANS4|A0A1D6ANS4_WHEAT (+1)	28 dpa	0.38844	0.222736	28.5086	1.74395	0.76225	0.45
A0A1D6AQW4|A0A1D6AQW4_WHEAT (+1)	7 dpa	-0.0226148	0.130652	14.1542	-0.173092	1	-0.11
A0A1D6AQW4|A0A1D6AQW4_WHEAT (+1)	28 dpa	0.0423852	0.130652	14.1542	0.324412	0.999998	-0.08
A0A1D6AQW4|A0A1D6AQW4_WHEAT (+1)	21 dpa	0.0323852	0.130652	14.1542	0.247873	1	-0.08
A0A1D6AQW4|A0A1D6AQW4_WHEAT (+1)	Mature	0.036	0.122716	11.9634	0.293361	0.999999	0.02
A0A1D6AQW4|A0A1D6AQW4_WHEAT (+1)	14 dpa	0.147385	0.130652	14.1542	1.12807	0.972774	0.03
A0A1D6ARD8|A0A1D6ARD8_WHEAT (+1)	14 dpa	-0.42	0.277586	27	-1.51304	0.875358	-0.54
A0A1D6ARD8|A0A1D6ARD8_WHEAT (+1)	7 dpa	-0.4075	0.31944	27	-1.27567	0.950863	-0.33
A0A1D6ARD8|A0A1D6ARD8_WHEAT (+1)	21 dpa	-0.194167	0.277376	27	-0.700013	0.999285	-0.24
A0A1D6ARD8|A0A1D6ARD8_WHEAT (+1)	28 dpa	-0.1275	0.277586	27	-0.459317	0.999978	-0.16
A0A1D6ARD8|A0A1D6ARD8_WHEAT (+1)	Mature	0.562	0.22584	27	2.48849	0.317837	0.44
A0A1D6ARS9|A0A1D6ARS9_WHEAT (+1)	7 dpa	-0.503591	0.446182	26.1335	-1.12867	0.976797	-0.48
A0A1D6ARS9|A0A1D6ARS9_WHEAT (+1)	Mature	-0.225215	0.420681	26.0175	-0.53536	0.999918	-0.37
A0A1D6ARS9|A0A1D6ARS9_WHEAT (+1)	21 dpa	-0.251091	0.446182	26.1335	-0.562754	0.999876	-0.31
A0A1D6ARS9|A0A1D6ARS9_WHEAT (+1)	28 dpa	0.208909	0.446182	26.1335	0.468216	0.999974	0.23
A0A1D6ARS9|A0A1D6ARS9_WHEAT (+1)	14 dpa	0.546409	0.446182	26.1335	1.22463	0.961311	0.57
A0A1D6AWG3|A0A1D6AWG3_WHEAT (+14)	28 dpa	-0.535	0.438426	32	-1.22028	0.963413	-0.41
A0A1D6AWG3|A0A1D6AWG3_WHEAT (+14)	21 dpa	-0.2475	0.438426	32	-0.56452	0.999883	-0.13
A0A1D6AWG3|A0A1D6AWG3_WHEAT (+14)	14 dpa	-0.1175	0.438426	32	-0.268004	1	0.01
A0A1D6AWG3|A0A1D6AWG3_WHEAT (+14)	7 dpa	-0.055	0.438426	32	-0.125449	1	0.02
A0A1D6AWG3|A0A1D6AWG3_WHEAT (+14)	Mature	0.376	0.390839	32	0.962033	0.992514	0.36
A0A1D6AX02|A0A1D6AX02_WHEAT (+1)	21 dpa	-0.190715	0.122269	20.3006	-1.5598	0.851987	-0.23
A0A1D6AX02|A0A1D6AX02_WHEAT (+1)	28 dpa	-0.197707	0.115322	19.2998	-1.71438	0.775378	-0.22
A0A1D6AX02|A0A1D6AX02_WHEAT (+1)	Mature	-0.124392	0.115048	19.4846	-1.08122	0.981097	-0.16
A0A1D6AX02|A0A1D6AX02_WHEAT (+1)	14 dpa	-0.016944	0.115322	19.2998	-0.146928	1	-0.03
A0A1D6AX02|A0A1D6AX02_WHEAT (+1)	7 dpa	0.353912	0.135161	21.4632	2.61845	0.267524	0.32
A0A1D6B0F9|A0A1D6B0F9_WHEAT	14 dpa	-0.2875	0.253333	32	-1.13487	0.976903	-0.22
A0A1D6B0F9|A0A1D6B0F9_WHEAT	21 dpa	-0.15	0.253333	32	-0.592107	0.999826	-0.21
A0A1D6B0F9|A0A1D6B0F9_WHEAT	Mature	-0.002	0.225836	32	-0.00885599	1	-0.07
A0A1D6B0F9|A0A1D6B0F9_WHEAT	28 dpa	-0.06	0.253333	32	-0.236843	1	-0.02
A0A1D6B0F9|A0A1D6B0F9_WHEAT	7 dpa	0.1075	0.253333	32	0.424343	0.99999	0.18
A0A1D6B2F7|A0A1D6B2F7_WHEAT	Mature	0.264	0.442277	9.8658	0.596911	0.999644	0.03
A0A1D6B2F7|A0A1D6B2F7_WHEAT	14 dpa	-0.156981	0.459121	11.1521	-0.341916	0.999997	0.21
A0A1D6B2F7|A0A1D6B2F7_WHEAT	7 dpa	0.208019	0.459121	11.1521	0.453081	0.999966	0.5
A0A1D6B2F7|A0A1D6B2F7_WHEAT	21 dpa	0.195519	0.459121	11.1521	0.425855	0.99998	0.64
A0A1D6B2F7|A0A1D6B2F7_WHEAT	28 dpa	0.448019	0.459121	11.1521	0.975818	0.988093	0.77
A0A1D6B2M0|A0A1D6B2M0_WHEAT	7 dpa	-0.147638	0.0594751	31.992	-2.48235	0.314985	-0.16
A0A1D6B2M0|A0A1D6B2M0_WHEAT	28 dpa	-0.0451378	0.0594751	31.992	-0.758937	0.998725	-0.05
A0A1D6B2M0|A0A1D6B2M0_WHEAT	14 dpa	-0.0151378	0.0594751	31.992	-0.254524	1	-0.01
A0A1D6B2M0|A0A1D6B2M0_WHEAT	21 dpa	-0.00763785	0.0594751	31.992	-0.128421	1	-0.01
A0A1D6B2M0|A0A1D6B2M0_WHEAT	Mature	0.08	0.0530105	31.9899	1.50914	0.878654	0.08
A0A1D6B308|A0A1D6B308_WHEAT	21 dpa	0.1775	0.310422	14	0.571802	0.999804	0.21
A0A1D6B308|A0A1D6B308_WHEAT	14 dpa	0.241667	0.336963	14	0.717191	0.998832	0.24
A0A1D6B308|A0A1D6B308_WHEAT	7 dpa	0.375	0.433922	14	0.864211	0.995357	0.36
A0A1D6B308|A0A1D6B308_WHEAT	28 dpa	0.488333	0.342813	14	1.42449	0.899978	0.55
A0A1D6B308|A0A1D6B308_WHEAT	Mature	1.55	0.449844	14	3.44564	0.0794254	1.57
A0A1D6BIN9|A0A1D6BIN9_WHEAT	7 dpa	-0.1725	0.108044	32	-1.59657	0.840091	-0.13
A0A1D6BIN9|A0A1D6BIN9_WHEAT	14 dpa	-0.075	0.108044	32	-0.69416	0.999368	-0.08
A0A1D6BIN9|A0A1D6BIN9_WHEAT	28 dpa	0.0325	0.108044	32	0.300803	0.999999	0.03
A0A1D6BIN9|A0A1D6BIN9_WHEAT	21 dpa	0.03	0.108044	32	0.277664	1	0.03
A0A1D6BIN9|A0A1D6BIN9_WHEAT	Mature	0.09	0.0963172	32	0.934413	0.993924	0.1
A0A1D6BJ11|A0A1D6BJ11_WHEAT	21 dpa	-0.240202	0.323568	16.6386	-0.742356	0.998613	-0.13
A0A1D6BJ11|A0A1D6BJ11_WHEAT	14 dpa	-0.0370787	0.230129	16.6396	-0.161121	1	0.01
A0A1D6BJ11|A0A1D6BJ11_WHEAT	Mature	0.0752422	0.216481	16.3912	0.34757	0.999997	0.04
A0A1D6BJ11|A0A1D6BJ11_WHEAT	7 dpa	0.118809	0.203252	15.7309	0.584543	0.999783	0.09
A0A1D6BJ11|A0A1D6BJ11_WHEAT	28 dpa	0.0451782	0.241705	16.9271	0.186915	1	0.11
A0A1D6BLB8|A0A1D6BLB8_WHEAT	Mature	-0.04	0.105669	31.8404	-0.378541	0.999996	-0.04
A0A1D6BLB8|A0A1D6BLB8_WHEAT	7 dpa	-0.0186289	0.118605	31.8757	-0.157067	1	-0.02
A0A1D6BLB8|A0A1D6BLB8_WHEAT	28 dpa	-0.00362887	0.118605	31.8757	-0.0305963	1	-0.01
A0A1D6BLB8|A0A1D6BLB8_WHEAT	14 dpa	0.188871	0.118605	31.8757	1.59244	0.842006	0.18
A0A1D6BLB8|A0A1D6BLB8_WHEAT	21 dpa	0.203871	0.118605	31.8757	1.71891	0.777	0.22
A0A1D6BNE7|A0A1D6BNE7_WHEAT (+1)	28 dpa	-0.235725	0.320228	30.2869	-0.736116	0.998978	-0.22
A0A1D6BNE7|A0A1D6BNE7_WHEAT (+1)	7 dpa	0.0242747	0.320228	30.2869	0.0758044	1	0.08
A0A1D6BNE7|A0A1D6BNE7_WHEAT (+1)	14 dpa	0.0792747	0.320228	30.2869	0.247557	1	0.14
A0A1D6BNE7|A0A1D6BNE7_WHEAT (+1)	21 dpa	0.164275	0.320228	30.2869	0.512993	0.999946	0.15
A0A1D6BNE7|A0A1D6BNE7_WHEAT (+1)	Mature	0.426	0.285293	29.7045	1.4932	0.884333	0.56
A0A1D6BQY9|A0A1D6BQY9_WHEAT	28 dpa	-0.0383161	0.134467	31.1927	-0.284948	1	-0.07
A0A1D6BQY9|A0A1D6BQY9_WHEAT	7 dpa	0.00918394	0.134467	31.1927	0.0682988	1	-0.01
A0A1D6BQY9|A0A1D6BQY9_WHEAT	Mature	0.034	0.119759	30.9332	0.283904	1	0.02
A0A1D6BQY9|A0A1D6BQY9_WHEAT	21 dpa	0.0841839	0.134467	31.1927	0.626057	0.999723	0.07
A0A1D6BQY9|A0A1D6BQY9_WHEAT	14 dpa	0.139184	0.134467	31.1927	1.03508	0.987445	0.12
A0A1D6BV11|A0A1D6BV11_WHEAT (+1)	28 dpa	-0.7875	0.297292	32	-2.64891	0.237067	-0.78
A0A1D6BV11|A0A1D6BV11_WHEAT (+1)	7 dpa	-0.3425	0.297292	32	-1.15207	0.974544	-0.28
A0A1D6BV11|A0A1D6BV11_WHEAT (+1)	Mature	-0.114	0.265024	32	-0.43015	0.999988	-0.24
A0A1D6BV11|A0A1D6BV11_WHEAT (+1)	14 dpa	0.2175	0.297292	32	0.731604	0.999043	0.22
A0A1D6BV11|A0A1D6BV11_WHEAT (+1)	21 dpa	0.2425	0.297292	32	0.815696	0.997781	0.26
A0A1D6C057|A0A1D6C057_WHEAT	7 dpa	-0.269595	0.183827	31.9956	-1.46657	0.895279	-0.27
A0A1D6C057|A0A1D6C057_WHEAT	21 dpa	-0.202095	0.183827	31.9956	-1.09937	0.98125	-0.15
A0A1D6C057|A0A1D6C057_WHEAT	14 dpa	0.052905	0.183827	31.9956	0.287797	1	-0.03
A0A1D6C057|A0A1D6C057_WHEAT	Mature	-0.028	0.163853	31.9944	-0.170884	1	-0.02
A0A1D6C057|A0A1D6C057_WHEAT	28 dpa	0.147905	0.183827	31.9956	0.804586	0.998001	0.1
A0A1D6C087|A0A1D6C087_WHEAT (+3)	14 dpa	0.02	0.30384	12	0.0658242	1	0.02
A0A1D6CA07|A0A1D6CA07_WHEAT (+2)	7 dpa	-0.166667	0.204079	19	-0.816679	0.99732	-0.22
A0A1D6CA07|A0A1D6CA07_WHEAT (+2)	14 dpa	-0.126667	0.180086	19	-0.703368	0.999142	-0.1
A0A1D6CA07|A0A1D6CA07_WHEAT (+2)	28 dpa	0.0966667	0.20489	19	0.471798	0.999967	0.12
A0A1D6CA07|A0A1D6CA07_WHEAT (+2)	Mature	0.175833	0.166645	19	1.05514	0.983765	0.17
A0A1D6CA07|A0A1D6CA07_WHEAT (+2)	21 dpa	0.32	0.179278	19	1.78494	0.736418	0.28
A0A1D6CB88|A0A1D6CB88_WHEAT (+1)	7 dpa	-0.105	0.133199	32	-0.788293	0.998291	-0.12
A0A1D6CB88|A0A1D6CB88_WHEAT (+1)	14 dpa	-0.02	0.133199	32	-0.150151	1	-0.01
A0A1D6CB88|A0A1D6CB88_WHEAT (+1)	21 dpa	0.0875	0.133199	32	0.656911	0.999594	0.09
A0A1D6CB88|A0A1D6CB88_WHEAT (+1)	Mature	0.114	0.118742	32	0.960066	0.992622	0.1
A0A1D6CB88|A0A1D6CB88_WHEAT (+1)	28 dpa	0.1475	0.133199	32	1.10736	0.980331	0.15
A0A1D6CBE4|A0A1D6CBE4_WHEAT	28 dpa	-0.185867	0.192515	31.9809	-0.965469	0.992321	-0.19
A0A1D6CBE4|A0A1D6CBE4_WHEAT	14 dpa	-0.130867	0.192515	31.9809	-0.679777	0.999465	-0.18
A0A1D6CBE4|A0A1D6CBE4_WHEAT	21 dpa	0.0766331	0.192515	31.9809	0.398064	0.999994	0.09
A0A1D6CBE4|A0A1D6CBE4_WHEAT	Mature	0.19	0.171574	31.9758	1.10739	0.980325	0.18
A0A1D6CBE4|A0A1D6CBE4_WHEAT	7 dpa	0.286633	0.192515	31.9809	1.48889	0.886737	0.34
A0A1D6CQ74|A0A1D6CQ74_WHEAT	7 dpa	-0.118558	0.07413	31.9515	-1.59933	0.838767	-0.13
A0A1D6CQ74|A0A1D6CQ74_WHEAT	Mature	-0.114	0.0660576	31.9382	-1.72577	0.773202	-0.11
A0A1D6CQ74|A0A1D6CQ74_WHEAT	21 dpa	-0.058558	0.07413	31.9515	-0.789937	0.998263	-0.07
A0A1D6CQ74|A0A1D6CQ74_WHEAT	28 dpa	0.043942	0.07413	31.9515	0.592769	0.999824	0.04
A0A1D6CQ74|A0A1D6CQ74_WHEAT	14 dpa	0.113942	0.07413	31.9515	1.53706	0.866963	0.1
A0A1D6CRV7|A0A1D6CRV7_WHEAT (+1)	7 dpa	-0.486357	0.105756	27.6543	-4.59888	0.00288454	-0.49
A0A1D6CRV7|A0A1D6CRV7_WHEAT (+1)	21 dpa	-0.0629958	0.115065	27.8473	-0.547478	0.999904	-0.06
A0A1D6CRV7|A0A1D6CRV7_WHEAT (+1)	Mature	0.008	0.0940685	27.5262	0.0850444	1	-0.02
A0A1D6CRV7|A0A1D6CRV7_WHEAT (+1)	14 dpa	0.057366	0.115065	27.8473	0.498552	0.999956	0.05
A0A1D6CRV7|A0A1D6CRV7_WHEAT (+1)	28 dpa	0.164329	0.131746	27.9871	1.24732	0.957271	0.14
A0A1D6CTY7|A0A1D6CTY7_WHEAT	21 dpa	-0.1025	0.112711	32	-0.909407	0.99501	-0.11
A0A1D6CTY7|A0A1D6CTY7_WHEAT	7 dpa	-0.06	0.112711	32	-0.532336	0.999928	-0.06
A0A1D6CTY7|A0A1D6CTY7_WHEAT	14 dpa	-0.05	0.112711	32	-0.443613	0.999985	-0.04
A0A1D6CTY7|A0A1D6CTY7_WHEAT	28 dpa	0.015	0.112711	32	0.133084	1	0.02
A0A1D6CTY7|A0A1D6CTY7_WHEAT	Mature	0.128	0.100477	32	1.27392	0.952483	0.1
A0A1D6CVQ2|A0A1D6CVQ2_WHEAT (+2)	7 dpa	-0.420069	0.194529	29.6454	-2.15941	0.503767	-0.45
A0A1D6CVQ2|A0A1D6CVQ2_WHEAT (+2)	21 dpa	-0.107569	0.194529	29.6454	-0.552971	0.999898	-0.18
A0A1D6CVQ2|A0A1D6CVQ2_WHEAT (+2)	Mature	-0.072	0.173385	28.8311	-0.415261	0.999991	-0.05
A0A1D6CVQ2|A0A1D6CVQ2_WHEAT (+2)	14 dpa	0.142431	0.194529	29.6454	0.732182	0.999014	0.12
A0A1D6CVQ2|A0A1D6CVQ2_WHEAT (+2)	28 dpa	0.209931	0.194529	29.6454	1.07917	0.983169	0.22
A0A1D6CVW6|A0A1D6CVW6_WHEAT (+1)	7 dpa	-0.315	0.126973	32	-2.48084	0.31575	-0.3
A0A1D6CVW6|A0A1D6CVW6_WHEAT (+1)	21 dpa	-0.255	0.126973	32	-2.0083	0.599748	-0.28
A0A1D6CVW6|A0A1D6CVW6_WHEAT (+1)	Mature	-0.22	0.113192	32	-1.9436	0.641343	-0.15
A0A1D6CVW6|A0A1D6CVW6_WHEAT (+1)	28 dpa	0.0375	0.126973	32	0.295338	1	0.03
A0A1D6CVW6|A0A1D6CVW6_WHEAT (+1)	14 dpa	-0.0175	0.126973	32	-0.137824	1	0.07
A0A1D6CXF2|A0A1D6CXF2_WHEAT	7 dpa	-0.359094	0.161181	31.6455	-2.2279	0.459884	-0.35
A0A1D6CXF2|A0A1D6CXF2_WHEAT	21 dpa	-0.151594	0.161181	31.6455	-0.940521	0.993615	-0.17
A0A1D6CXF2|A0A1D6CXF2_WHEAT	28 dpa	-0.136594	0.161181	31.6455	-0.847457	0.99703	-0.16
A0A1D6CXF2|A0A1D6CXF2_WHEAT	14 dpa	-0.00909373	0.161181	31.6455	-0.0564195	1	0
A0A1D6CXF2|A0A1D6CXF2_WHEAT	Mature	0.032	0.143565	31.5384	0.222895	1	0.04
A0A1D6CXJ5|A0A1D6CXJ5_WHEAT	7 dpa	-0.125	0.0634523	32	-1.96998	0.62444	-0.12
A0A1D6CXJ5|A0A1D6CXJ5_WHEAT	21 dpa	0.02	0.0634523	32	0.315197	0.999999	0.02
A0A1D6CXJ5|A0A1D6CXJ5_WHEAT	14 dpa	0.0375	0.0634523	32	0.590995	0.999829	0.03
A0A1D6CXJ5|A0A1D6CXJ5_WHEAT	28 dpa	0.0975	0.0634523	32	1.53659	0.867178	0.1
A0A1D6CXJ5|A0A1D6CXJ5_WHEAT	Mature	0.114	0.0565652	32	2.01537	0.595176	0.12
A0A1D6CXT4|A0A1D6CXT4_WHEAT (+1)	Mature	-0.108	0.120421	29.2129	-0.89685	0.995382	-0.1
A0A1D6CXT4|A0A1D6CXT4_WHEAT (+1)	7 dpa	-0.10158	0.135136	29.926	-0.75169	0.998793	-0.1
A0A1D6CXT4|A0A1D6CXT4_WHEAT (+1)	28 dpa	-0.0640804	0.135136	29.926	-0.474192	0.999972	-0.08
A0A1D6CXT4|A0A1D6CXT4_WHEAT (+1)	21 dpa	-0.0790804	0.135136	29.926	-0.585191	0.999838	-0.07
A0A1D6CXT4|A0A1D6CXT4_WHEAT (+1)	14 dpa	0.0384196	0.135136	29.926	0.284304	1	0.04
A0A1D6CYN5|A0A1D6CYN5_WHEAT (+4)	7 dpa	-0.435151	0.140911	28.8954	-3.08812	0.103478	-0.42
A0A1D6CYN5|A0A1D6CYN5_WHEAT (+4)	21 dpa	0.064849	0.140911	28.8954	0.460211	0.999978	0.07
A0A1D6CYN5|A0A1D6CYN5_WHEAT (+4)	Mature	0.014	0.125683	27.8141	0.111392	1	0.07
A0A1D6CYN5|A0A1D6CYN5_WHEAT (+4)	28 dpa	0.287349	0.140911	28.8954	2.03922	0.580613	0.27
A0A1D6CYN5|A0A1D6CYN5_WHEAT (+4)	14 dpa	0.344849	0.140911	28.8954	2.44728	0.336535	0.28
A0A1D6CZK2|A0A1D6CZK2_WHEAT	28 dpa	-0.0620419	0.96512	15.9712	-0.0642841	1	-2.05
[truncated: 18,893 more rows]

## Sheet: Table S3
Table S3. log2 fold change of protein intensity of 175 differentially abundant proteins between normal soft and super soft wheat at different kernel developement stages.
[truncated: 176 more rows]

[truncated: 4 more sheets: Table S4, Table S5, Table S6, Table S7]
